# Supplementary material for: Interaction Between Enhancers and Promoters in Chicken Genome
Source: Int J Mol Sci. 2025 Nov 25;26(23):11407. doi: 10.3390/ijms262311407 (PMC12692027; doi:10.3390/ijms262311407)
Supplement: Supplementary file 1 [file ijms-26-11407-s001.zip]

Archive with 3 entries (3 files):
- Supplementary Table S2 - Enhancers and Promoters.xlsx
- Supplementary Table S3 - Expression of Promoters and Enhancers Aggregated Over TADs.xlsx
- Supplementary Table S1 - TADs.xlsx
