# Supplementary material for: Interaction Between Enhancers and Promoters in Chicken Genome
Source: Int J Mol Sci. 2025 Nov 25;26(23):11407. doi: 10.3390/ijms262311407 (PMC12692027; doi:10.3390/ijms262311407)
Supplement: Supplementary file 1 [file ijms-26-11407-s001.zip › Supplementary Table S2 - Enhancers and Promoters.xlsx]

## Sheet: BRAIN
TSS_ID	ENH_ID	TAD_ID.blood	Log2FC.TSS_brain	Log2FC.ENH_brain	Gene_ID	TAD_ID.fibroblast	Effect_brain
chr1:101310604-101310616:-	chr1:101095274-101096159	TAD_70	2.19558	2.77568	NA	TAD_128	++
chr1:101310604-101310616:-	chr1:101355419-101356323	TAD_70	2.19558	2.37752	NA	TAD_128	++
chr1:101310604-101310616:-	chr1:101607335-101607742	TAD_70	2.19558	3.34793	NA	TAD_128	++
chr1:10241065-10241067:-	chr1:10483201-10483655	TAD_5	2.58776	4.35323	NA	TAD_11	++
chr1:10241065-10241067:-	chr1:10515090-10515625	TAD_5	2.58776	3.12791	NA	TAD_11	++
chr1:10241065-10241067:-	chr1:10532045-10532522	TAD_5	2.58776	2.91684	NA	TAD_11	++
chr1:102651885-102651994:+	chr1:102758132-102758584	TAD_71	1.05224	2.92766	GABPA	TAD_129	++
chr1:102651885-102651994:+	chr1:102924430-102924884	TAD_71	1.05224	4.12773	GABPA	TAD_129	++
chr1:102651885-102651994:+	chr1:103054780-103055223	TAD_71	1.05224	3.80867	GABPA	TAD_129	++
chr1:102651885-102651994:+	chr1:103064974-103065462	TAD_71	1.05224	3.33891	GABPA	TAD_129	++
chr1:102652087-102652089:-	chr1:102758132-102758584	TAD_71	3.23729	2.92766	NA	TAD_129	++
chr1:102652087-102652089:-	chr1:102924430-102924884	TAD_71	3.23729	4.12773	NA	TAD_129	++
chr1:102652087-102652089:-	chr1:103054780-103055223	TAD_71	3.23729	3.80867	NA	TAD_129	++
chr1:102652087-102652089:-	chr1:103064974-103065462	TAD_71	3.23729	3.33891	NA	TAD_129	++
chr1:102654848-102654918:-	chr1:102758132-102758584	TAD_71	1.1518	2.92766	NA	TAD_129	++
chr1:102654848-102654918:-	chr1:102924430-102924884	TAD_71	1.1518	4.12773	NA	TAD_129	++
chr1:102654848-102654918:-	chr1:103054780-103055223	TAD_71	1.1518	3.80867	NA	TAD_129	++
chr1:102654848-102654918:-	chr1:103064974-103065462	TAD_71	1.1518	3.33891	NA	TAD_129	++
chr1:104074026-104074094:+	chr1:104068682-104069135	TAD_72	-1.15593	2.67793	NA	TAD_131	-+
chr1:104074026-104074094:+	chr1:104523999-104525047	TAD_72	-1.15593	2.64877	NA	TAD_131	-+
chr1:104787534-104787590:+	chr1:104794609-104795031	TAD_72	-1.10632	2.63789	NA	TAD_132	-+
chr1:105333435-105333549:-	chr1:105108638-105109043	TAD_73	-1.12457	1.33431	NA	TAD_132	-+
chr1:105333435-105333549:-	chr1:105258472-105258926	TAD_73	-1.12457	3.36028	NA	TAD_132	-+
chr1:105333435-105333549:-	chr1:105273028-105273491	TAD_73	-1.12457	3.13425	NA	TAD_132	-+
chr1:105333435-105333549:-	chr1:105358782-105359257	TAD_73	-1.12457	3.83102	NA	TAD_132	-+
chr1:105333435-105333549:-	chr1:105524786-105525269	TAD_73	-1.12457	1.60723	NA	TAD_132	-+
chr1:105370663-105370700:-	chr1:105108638-105109043	TAD_73	1.44043	1.33431	NA	TAD_132	++
chr1:105370663-105370700:-	chr1:105258472-105258926	TAD_73	1.44043	3.36028	NA	TAD_132	++
chr1:105370663-105370700:-	chr1:105273028-105273491	TAD_73	1.44043	3.13425	NA	TAD_132	++
chr1:105370663-105370700:-	chr1:105358782-105359257	TAD_73	1.44043	3.83102	NA	TAD_132	++
chr1:105370663-105370700:-	chr1:105524786-105525269	TAD_73	1.44043	1.60723	NA	TAD_132	++
chr1:105398887-105398894:-	chr1:105108638-105109043	TAD_73	2.14302	1.33431	NA	TAD_132	++
chr1:105398887-105398894:-	chr1:105258472-105258926	TAD_73	2.14302	3.36028	NA	TAD_132	++
chr1:105398887-105398894:-	chr1:105273028-105273491	TAD_73	2.14302	3.13425	NA	TAD_132	++
chr1:105398887-105398894:-	chr1:105358782-105359257	TAD_73	2.14302	3.83102	NA	TAD_132	++
chr1:105398887-105398894:-	chr1:105524786-105525269	TAD_73	2.14302	1.60723	NA	TAD_132	++
chr1:105411963-105412004:+	chr1:105108638-105109043	TAD_73	-1.14928	1.33431	NA	TAD_132	-+
chr1:105411963-105412004:+	chr1:105258472-105258926	TAD_73	-1.14928	3.36028	NA	TAD_132	-+
chr1:105411963-105412004:+	chr1:105273028-105273491	TAD_73	-1.14928	3.13425	NA	TAD_132	-+
chr1:105411963-105412004:+	chr1:105358782-105359257	TAD_73	-1.14928	3.83102	NA	TAD_132	-+
chr1:105411963-105412004:+	chr1:105524786-105525269	TAD_73	-1.14928	1.60723	NA	TAD_132	-+
chr1:105413609-105413781:+	chr1:105108638-105109043	TAD_73	1.47478	1.33431	NA	TAD_132	++
chr1:105413609-105413781:+	chr1:105258472-105258926	TAD_73	1.47478	3.36028	NA	TAD_132	++
chr1:105413609-105413781:+	chr1:105273028-105273491	TAD_73	1.47478	3.13425	NA	TAD_132	++
chr1:105413609-105413781:+	chr1:105358782-105359257	TAD_73	1.47478	3.83102	NA	TAD_132	++
chr1:105413609-105413781:+	chr1:105524786-105525269	TAD_73	1.47478	1.60723	NA	TAD_132	++
chr1:10661278-10661281:-	chr1:10483201-10483655	TAD_5	1.57995	4.35323	NA	TAD_11	++
chr1:10661278-10661281:-	chr1:10515090-10515625	TAD_5	1.57995	3.12791	NA	TAD_11	++
chr1:10661278-10661281:-	chr1:10532045-10532522	TAD_5	1.57995	2.91684	NA	TAD_11	++
chr1:106758364-106758410:-	chr1:106822115-106822582	TAD_74	-1.24677	3.31228	NA	TAD_134	-+
chr1:106758364-106758410:-	chr1:106867992-106868515	TAD_74	-1.24677	4.32313	NA	TAD_134	-+
chr1:107274465-107274481:-	chr1:107183549-107184512	TAD_74	2.04584	2.1562	NA	TAD_135	++
chr1:107274465-107274481:-	chr1:107189037-107189508	TAD_74	2.04584	3.49789	NA	TAD_135	++
chr1:109220571-109220583:+	chr1:109110481-109111015	TAD_76	3.32868	2.81019	NA	TAD_137	++
chr1:109220571-109220583:+	chr1:109333627-109334092	TAD_76	3.32868	3.29941	NA	TAD_137	++
chr1:109220571-109220583:+	chr1:109399385-109399836	TAD_76	3.32868	2.99514	NA	TAD_137	++
chr1:109220571-109220583:+	chr1:109459485-109459925	TAD_76	3.32868	2.90138	NA	TAD_137	++
chr1:109673997-109674093:+	chr1:109333627-109334092	TAD_76	1.09748	3.29941	NA	TAD_137	++
chr1:109673997-109674093:+	chr1:109399385-109399836	TAD_76	1.09748	2.99514	NA	TAD_137	++
chr1:109673997-109674093:+	chr1:109459485-109459925	TAD_76	1.09748	2.90138	NA	TAD_137	++
chr1:109823827-109823896:+	chr1:109333627-109334092	TAD_76	-1.08727	3.29941	NA	TAD_137	-+
chr1:109823827-109823896:+	chr1:109399385-109399836	TAD_76	-1.08727	2.99514	NA	TAD_137	-+
chr1:109823827-109823896:+	chr1:109459485-109459925	TAD_76	-1.08727	2.90138	NA	TAD_137	-+
chr1:110361192-110361255:-	chr1:110364688-110365137	TAD_76	2.33023	3.79654	NA	TAD_139	++
chr1:110361192-110361255:-	chr1:110396591-110397003	TAD_76	2.33023	4.18596	NA	TAD_139	++
chr1:110361192-110361255:-	chr1:110458166-110458593	TAD_76	2.33023	3.98629	NA	TAD_139	++
chr1:110395424-110395462:-	chr1:110364688-110365137	TAD_76	-1.09199	3.79654	NA	TAD_139	-+
chr1:110395424-110395462:-	chr1:110396591-110397003	TAD_76	-1.09199	4.18596	NA	TAD_139	-+
chr1:110395424-110395462:-	chr1:110458166-110458593	TAD_76	-1.09199	3.98629	NA	TAD_139	-+
chr1:110982532-110982607:+	chr1:111059629-111060066	TAD_77	2.19903	1.5918	NA	TAD_139	++
chr1:110982532-110982607:+	chr1:111113276-111113715	TAD_77	2.19903	1.82157	NA	TAD_139	++
chr1:110982532-110982607:+	chr1:111152665-111153098	TAD_77	2.19903	3.80803	NA	TAD_139	++
chr1:112137296-112137334:+	chr1:112022542-112023001	TAD_78	1.53184	3.38745	NA	TAD_139	++
chr1:112137296-112137334:+	chr1:112065567-112065976	TAD_78	1.53184	3.62503	NA	TAD_139	++
chr1:112137296-112137334:+	chr1:112104211-112104666	TAD_78	1.53184	3.06759	NA	TAD_139	++
chr1:112137296-112137334:+	chr1:112129082-112129513	TAD_78	1.53184	2.03361	NA	TAD_139	++
chr1:112275781-112275794:-	chr1:112271358-112271773	TAD_78	-1.05929	3.20161	NA	TAD_140	-+
chr1:122307286-122307287:-	chr1:122303207-122303707	TAD_83	2.41511	2.8787	NA	TAD_153	++
chr1:122307286-122307287:-	chr1:122468706-122469131	TAD_83	2.41511	3.12321	NA	TAD_153	++
chr1:123092405-123092437:-	chr1:123238058-123238459	TAD_84	-1.06055	2.62822	NA	TAD_155	-+
chr1:123092405-123092437:-	chr1:123330818-123331264	TAD_84	-1.06055	3.95547	NA	TAD_155	-+
chr1:123092405-123092437:-	chr1:123482247-123482732	TAD_84	-1.06055	3.21143	NA	TAD_155	-+
chr1:123512970-123513008:+	chr1:123238058-123238459	TAD_84	1.43743	2.62822	NA	TAD_155	++
chr1:123512970-123513008:+	chr1:123330818-123331264	TAD_84	1.43743	3.95547	NA	TAD_155	++
chr1:123512970-123513008:+	chr1:123482247-123482732	TAD_84	1.43743	3.21143	NA	TAD_155	++
chr1:125475370-125475429:+	chr1:125182504-125182940	TAD_85	1.99124	3.76679	NA	TAD_157	++
chr1:125475370-125475429:+	chr1:125273456-125273914	TAD_85	1.99124	2.81456	NA	TAD_157	++
chr1:125535694-125535716:-	chr1:125182504-125182940	TAD_85	1.28091	3.76679	NA	TAD_157	++
chr1:125535694-125535716:-	chr1:125273456-125273914	TAD_85	1.28091	2.81456	NA	TAD_157	++
chr1:12839652-12839796:+	chr1:12818371-12818852	TAD_6	2.62883	2.70599	NA	TAD_16	++
chr1:12839652-12839796:+	chr1:12824041-12824522	TAD_6	2.62883	3.14496	NA	TAD_16	++
chr1:12839652-12839796:+	chr1:13131000-13131411	TAD_6	2.62883	2.9825	NA	TAD_16	++
chr1:12839888-12839996:-	chr1:12818371-12818852	TAD_6	2.32553	2.70599	PTPN12	TAD_16	++
chr1:12839888-12839996:-	chr1:12824041-12824522	TAD_6	2.32553	3.14496	PTPN12	TAD_16	++
chr1:12839888-12839996:-	chr1:13131000-13131411	TAD_6	2.32553	2.9825	PTPN12	TAD_16	++
chr1:130160308-130160349:+	chr1:130088416-130088860	TAD_88	-1.00394	2.76636	NA	TAD_161	-+
chr1:130160308-130160349:+	chr1:130134788-130135285	TAD_88	-1.00394	2.3333	NA	TAD_161	-+
chr1:130160308-130160349:+	chr1:130145623-130146032	TAD_88	-1.00394	2.1683	NA	TAD_161	-+
chr1:130160308-130160349:+	chr1:130183479-130183916	TAD_88	-1.00394	2.86905	NA	TAD_161	-+
chr1:13168605-13168631:-	chr1:12818371-12818852	TAD_6	-1.27577	2.70599	NA	TAD_16	-+
chr1:13168605-13168631:-	chr1:12824041-12824522	TAD_6	-1.27577	3.14496	NA	TAD_16	-+
chr1:13168605-13168631:-	chr1:13131000-13131411	TAD_6	-1.27577	2.9825	NA	TAD_16	-+
chr1:131992858-131992910:-	chr1:132335331-132335841	TAD_89	1.40946	1.94967	NA	TAD_165	++
chr1:132442031-132442033:+	chr1:132335331-132335841	TAD_89	1.82218	1.94967	NA	TAD_165	++
chr1:132442233-132442235:-	chr1:132335331-132335841	TAD_89	1.86728	1.94967	MGAT4A	TAD_165	++
chr1:132663451-132663509:+	chr1:132702671-132703097	TAD_89	1.00058	3.08573	NA	TAD_166	++
chr1:132664202-132664246:-	chr1:132702671-132703097	TAD_89	1.48065	3.08573	NA	TAD_166	++
chr1:132736516-132736546:+	chr1:132702671-132703097	TAD_89	1.41515	3.08573	NA	TAD_166	++
chr1:132750221-132750372:+	chr1:132702671-132703097	TAD_89	1.24302	3.08573	NA	TAD_166	++
chr1:132750367-132750506:-	chr1:132702671-132703097	TAD_89	1.14429	3.08573	REV1	TAD_166	++
chr1:133477169-133477207:-	chr1:133274258-133274779	TAD_90	1.41851	2.80726	NA	TAD_167	++
chr1:133477169-133477207:-	chr1:133283100-133283566	TAD_90	1.41851	3.00594	NA	TAD_167	++
chr1:133477169-133477207:-	chr1:133415979-133416382	TAD_90	1.41851	3.08793	NA	TAD_167	++
chr1:133477169-133477207:-	chr1:133549166-133550141	TAD_90	1.41851	3.63452	NA	TAD_167	++
chr1:133477169-133477207:-	chr1:133801727-133802197	TAD_90	1.41851	1.12519	NA	TAD_167	++
chr1:133477169-133477207:-	chr1:133846081-133847354	TAD_90	1.41851	3.54306	NA	TAD_167	++
chr1:133480254-133480321:-	chr1:133274258-133274779	TAD_90	-1.09522	2.80726	NA	TAD_167	-+
chr1:133480254-133480321:-	chr1:133283100-133283566	TAD_90	-1.09522	3.00594	NA	TAD_167	-+
chr1:133480254-133480321:-	chr1:133415979-133416382	TAD_90	-1.09522	3.08793	NA	TAD_167	-+
chr1:133480254-133480321:-	chr1:133549166-133550141	TAD_90	-1.09522	3.63452	NA	TAD_167	-+
chr1:133480254-133480321:-	chr1:133801727-133802197	TAD_90	-1.09522	1.12519	NA	TAD_167	-+
chr1:133480254-133480321:-	chr1:133846081-133847354	TAD_90	-1.09522	3.54306	NA	TAD_167	-+
chr1:133588648-133588708:+	chr1:133274258-133274779	TAD_90	1.08129	2.80726	NA	TAD_167	++
chr1:133588648-133588708:+	chr1:133283100-133283566	TAD_90	1.08129	3.00594	NA	TAD_167	++
chr1:133588648-133588708:+	chr1:133415979-133416382	TAD_90	1.08129	3.08793	NA	TAD_167	++
chr1:133588648-133588708:+	chr1:133549166-133550141	TAD_90	1.08129	3.63452	NA	TAD_167	++
chr1:133588648-133588708:+	chr1:133801727-133802197	TAD_90	1.08129	1.12519	NA	TAD_167	++
chr1:133588648-133588708:+	chr1:133846081-133847354	TAD_90	1.08129	3.54306	NA	TAD_167	++
chr1:135240122-135240144:-	chr1:135471784-135472287	TAD_92	1.41083	2.6209	NA	TAD_169	++
chr1:135240122-135240144:-	chr1:135480800-135481293	TAD_92	1.41083	2.47448	NA	TAD_169	++
chr1:135240122-135240144:-	chr1:135565573-135566127	TAD_92	1.41083	2.57724	NA	TAD_169	++
chr1:135464284-135464288:-	chr1:135471784-135472287	TAD_92	2.08895	2.6209	NA	TAD_169	++
chr1:135464284-135464288:-	chr1:135480800-135481293	TAD_92	2.08895	2.47448	NA	TAD_169	++
chr1:135464284-135464288:-	chr1:135565573-135566127	TAD_92	2.08895	2.57724	NA	TAD_169	++
chr1:135464284-135464288:-	chr1:135855498-135855908	TAD_92	2.08895	2.56021	NA	TAD_169	++
chr1:135464284-135464288:-	chr1:135919371-135919821	TAD_92	2.08895	3.26517	NA	TAD_169	++
chr1:136297903-136297998:-	chr1:135855498-135855908	TAD_92	1.04815	2.56021	NA	TAD_169	++
chr1:136297903-136297998:-	chr1:135919371-135919821	TAD_92	1.04815	3.26517	NA	TAD_169	++
chr1:136297903-136297998:-	chr1:136020289-136020722	TAD_92	1.04815	2.46239	NA	TAD_169	++
chr1:136297903-136297998:-	chr1:136208895-136209366	TAD_92	1.04815	2.21479	NA	TAD_169	++
chr1:136297903-136297998:-	chr1:136253009-136253463	TAD_92	1.04815	2.3774	NA	TAD_169	++
chr1:136398076-136398079:+	chr1:136656483-136657568	TAD_93	2.43504	3.17019	LOC776067	TAD_170	++
chr1:136398076-136398079:+	chr1:136814331-136814782	TAD_93	2.43504	3.3157	LOC776067	TAD_170	++
chr1:136398076-136398079:+	chr1:136844265-136844670	TAD_93	2.43504	2.65769	LOC776067	TAD_170	++
chr1:136398256-136398266:-	chr1:136656483-136657568	TAD_93	2.53488	3.17019	NA	TAD_170	++
chr1:136398256-136398266:-	chr1:136814331-136814782	TAD_93	2.53488	3.3157	NA	TAD_170	++
chr1:136398256-136398266:-	chr1:136844265-136844670	TAD_93	2.53488	2.65769	NA	TAD_170	++
chr1:136408158-136408159:-	chr1:136656483-136657568	TAD_93	1.7591	3.17019	NA	TAD_170	++
chr1:136408158-136408159:-	chr1:136814331-136814782	TAD_93	1.7591	3.3157	NA	TAD_170	++
chr1:136408158-136408159:-	chr1:136844265-136844670	TAD_93	1.7591	2.65769	NA	TAD_170	++
chr1:136415836-136415847:+	chr1:136656483-136657568	TAD_93	2.1523	3.17019	LOC776067	TAD_170	++
chr1:136415836-136415847:+	chr1:136814331-136814782	TAD_93	2.1523	3.3157	LOC776067	TAD_170	++
chr1:136415836-136415847:+	chr1:136844265-136844670	TAD_93	2.1523	2.65769	LOC776067	TAD_170	++
chr1:136440371-136440388:-	chr1:136656483-136657568	TAD_93	1.69285	3.17019	NA	TAD_170	++
chr1:136440371-136440388:-	chr1:136814331-136814782	TAD_93	1.69285	3.3157	NA	TAD_170	++
chr1:136440371-136440388:-	chr1:136844265-136844670	TAD_93	1.69285	2.65769	NA	TAD_170	++
chr1:137359156-137359186:-	chr1:137189423-137189864	TAD_93	1.07867	2.84274	TFDP3	TAD_171	++
chr1:137359156-137359186:-	chr1:137502224-137502641	TAD_93	1.07867	1.08247	TFDP3	TAD_171	++
chr1:137359156-137359186:-	chr1:137689959-137690438	TAD_93	1.07867	3.05163	TFDP3	TAD_171	++
chr1:137359156-137359186:-	chr1:137696486-137696940	TAD_93	1.07867	3.08402	TFDP3	TAD_171	++
chr1:137359156-137359186:-	chr1:137729823-137730301	TAD_93	1.07867	2.45715	TFDP3	TAD_171	++
chr1:137502546-137502571:+	chr1:137189423-137189864	TAD_93	1.80449	2.84274	NA	TAD_171	++
chr1:137502546-137502571:+	chr1:137502224-137502641	TAD_93	1.80449	1.08247	NA	TAD_171	++
chr1:137502546-137502571:+	chr1:137689959-137690438	TAD_93	1.80449	3.05163	NA	TAD_171	++
chr1:137502546-137502571:+	chr1:137696486-137696940	TAD_93	1.80449	3.08402	NA	TAD_171	++
chr1:137502546-137502571:+	chr1:137729823-137730301	TAD_93	1.80449	2.45715	NA	TAD_171	++
chr1:137945936-137945953:-	chr1:137502224-137502641	TAD_93	-1.00693	1.08247	NA	TAD_171	-+
chr1:137945936-137945953:-	chr1:137689959-137690438	TAD_93	-1.00693	3.05163	NA	TAD_171	-+
chr1:137945936-137945953:-	chr1:137696486-137696940	TAD_93	-1.00693	3.08402	NA	TAD_171	-+
chr1:137945936-137945953:-	chr1:137729823-137730301	TAD_93	-1.00693	2.45715	NA	TAD_171	-+
chr1:138668570-138668573:-	chr1:138214964-138215398	TAD_94	4.63412	2.19493	IRS2	TAD_171	++
chr1:1394269-1394283:-	chr1:1403139-1403559	TAD_1	3.37607	1.72284	UBE2H	TAD_1	++
chr1:1394269-1394283:-	chr1:1636014-1636418	TAD_1	3.37607	2.30063	UBE2H	TAD_1	++
chr1:13959949-13960057:+	chr1:13963599-13964016	TAD_7	1.12797	2.87704	NA	TAD_19	++
chr1:13959949-13960057:+	chr1:13968036-13968510	TAD_7	1.12797	3.637	NA	TAD_19	++
chr1:13959949-13960057:+	chr1:14031530-14031988	TAD_7	1.12797	2.56384	NA	TAD_19	++
chr1:13959949-13960057:+	chr1:14320190-14320671	TAD_7	1.12797	3.03301	NA	TAD_19	++
chr1:13959949-13960057:+	chr1:14341716-14342131	TAD_7	1.12797	2.30098	NA	TAD_19	++
chr1:13959949-13960057:+	chr1:14427441-14427928	TAD_7	1.12797	2.74194	NA	TAD_19	++
chr1:144262710-144262716:+	chr1:143983213-143983717	TAD_97	1.2529	3.13083	NA	TAD_176	++
chr1:144262710-144262716:+	chr1:144212505-144212942	TAD_97	1.2529	4.10687	NA	TAD_176	++
chr1:144262710-144262716:+	chr1:144365808-144366284	TAD_97	1.2529	1.78253	NA	TAD_176	++
chr1:1443866-1443876:+	chr1:1403139-1403559	TAD_1	-1.07325	1.72284	NA	TAD_1	-+
chr1:1443866-1443876:+	chr1:1636014-1636418	TAD_1	-1.07325	2.30063	NA	TAD_1	-+
chr1:1481475-1481501:+	chr1:1403139-1403559	TAD_1	-1.08997	1.72284	NA	TAD_1	-+
chr1:1481475-1481501:+	chr1:1636014-1636418	TAD_1	-1.08997	2.30063	NA	TAD_1	-+
chr1:14934833-14935027:+	chr1:15370201-15370670	TAD_7	-1.10847	4.49289	NA	TAD_21	-+
chr1:151344890-151344891:+	chr1:150853986-150854453	TAD_100	1.92584	3.32791	NA	TAD_184	++
chr1:151344890-151344891:+	chr1:151065438-151065852	TAD_100	1.92584	3.74005	NA	TAD_184	++
chr1:151344890-151344891:+	chr1:151074339-151074822	TAD_100	1.92584	2.31602	NA	TAD_184	++
chr1:151344890-151344891:+	chr1:151116909-151117335	TAD_100	1.92584	3.06654	NA	TAD_184	++
chr1:151344890-151344891:+	chr1:151430708-151431181	TAD_100	1.92584	2.57617	NA	TAD_184	++
chr1:151344890-151344891:+	chr1:151762391-151762856	TAD_100	1.92584	3.1179	NA	TAD_184	++
chr1:151344890-151344891:+	chr1:151803990-151804488	TAD_100	1.92584	2.59613	NA	TAD_184	++
chr1:151699451-151699453:+	chr1:151430708-151431181	TAD_100	2.10354	2.57617	NA	TAD_184	++
chr1:151699451-151699453:+	chr1:151762391-151762856	TAD_100	2.10354	3.1179	NA	TAD_184	++
chr1:151699451-151699453:+	chr1:151803990-151804488	TAD_100	2.10354	2.59613	NA	TAD_184	++
chr1:151699451-151699453:+	chr1:151915861-151916325	TAD_100	2.10354	2.67095	NA	TAD_184	++
chr1:151699451-151699453:+	chr1:151920392-151920930	TAD_100	2.10354	2.57475	NA	TAD_184	++
chr1:151699451-151699453:+	chr1:151993077-151993477	TAD_100	2.10354	2.86025	NA	TAD_184	++
chr1:151699451-151699453:+	chr1:152065303-152065754	TAD_100	2.10354	2.45327	NA	TAD_184	++
chr1:151699451-151699453:+	chr1:152072738-152073226	TAD_100	2.10354	3.58657	NA	TAD_184	++
chr1:151699451-151699453:+	chr1:152130839-152131724	TAD_100	2.10354	3.0014	NA	TAD_184	++
chr1:151772355-151772356:+	chr1:151430708-151431181	TAD_100	2.09781	2.57617	NA	TAD_184	++
chr1:151772355-151772356:+	chr1:151762391-151762856	TAD_100	2.09781	3.1179	NA	TAD_184	++
chr1:151772355-151772356:+	chr1:151803990-151804488	TAD_100	2.09781	2.59613	NA	TAD_184	++
chr1:151772355-151772356:+	chr1:151915861-151916325	TAD_100	2.09781	2.67095	NA	TAD_184	++
chr1:151772355-151772356:+	chr1:151920392-151920930	TAD_100	2.09781	2.57475	NA	TAD_184	++
chr1:151772355-151772356:+	chr1:151993077-151993477	TAD_100	2.09781	2.86025	NA	TAD_184	++
chr1:151772355-151772356:+	chr1:152065303-152065754	TAD_100	2.09781	2.45327	NA	TAD_184	++
chr1:151772355-151772356:+	chr1:152072738-152073226	TAD_100	2.09781	3.58657	NA	TAD_184	++
chr1:151772355-151772356:+	chr1:152130839-152131724	TAD_100	2.09781	3.0014	NA	TAD_184	++
chr1:151772355-151772356:+	chr1:152234239-152234673	TAD_100	2.09781	2.80035	NA	TAD_184	++
chr1:151772355-151772356:+	chr1:152265972-152266483	TAD_100	2.09781	2.25821	NA	TAD_184	++
chr1:152979301-152979367:-	chr1:152901768-152902278	TAD_101	1.20073	2.47385	NDFIP2	TAD_185	++
chr1:152979301-152979367:-	chr1:152994139-152994946	TAD_101	1.20073	2.1692	NDFIP2	TAD_185	++
chr1:1537588-1537650:+	chr1:1403139-1403559	TAD_1	-1.20588	1.72284	NA	TAD_1	-+
chr1:1537588-1537650:+	chr1:1636014-1636418	TAD_1	-1.20588	2.30063	NA	TAD_1	-+
chr1:154205134-154205191:-	chr1:154001572-154002433	TAD_101	-1.04985	1.80322	NA	TAD_187	-+
chr1:154205134-154205191:-	chr1:154095946-154096398	TAD_101	-1.04985	2.93165	NA	TAD_187	-+
chr1:154205134-154205191:-	chr1:154112759-154113160	TAD_101	-1.04985	2.69636	NA	TAD_187	-+
chr1:154205134-154205191:-	chr1:154382550-154382986	TAD_101	-1.04985	2.94466	NA	TAD_187	-+
chr1:158210039-158210040:+	chr1:158210197-158210597	TAD_102	1.85335	5.93803	NA	TAD_192	++
chr1:158210039-158210040:+	chr1:158525134-158525604	TAD_102	1.85335	2.63729	NA	TAD_192	++
chr1:158210039-158210040:+	chr1:158667512-158668005	TAD_102	1.85335	3.72689	NA	TAD_192	++
chr1:160978105-160978107:-	chr1:160548229-160548728	TAD_102	1.72989	2.54573	NA	TAD_192	++
chr1:160978105-160978107:-	chr1:160558700-160559108	TAD_102	1.72989	2.29373	NA	TAD_192	++
chr1:160978105-160978107:-	chr1:160960253-160960749	TAD_102	1.72989	2.65379	NA	TAD_192	++
chr1:160978105-160978107:-	chr1:161253522-161253979	TAD_102	1.72989	2.82094	NA	TAD_192	++
chr1:160978105-160978107:-	chr1:161427021-161427459	TAD_102	1.72989	2.55448	NA	TAD_192	++
chr1:160978105-160978107:-	chr1:161451752-161452232	TAD_102	1.72989	3.45403	NA	TAD_192	++
chr1:163381077-163381082:+	chr1:162884054-162884571	TAD_102	1.74082	3.78497	NA	TAD_193	++
chr1:163381077-163381082:+	chr1:162923670-162924110	TAD_102	1.74082	3.09176	NA	TAD_193	++
chr1:163381077-163381082:+	chr1:162999334-162999836	TAD_102	1.74082	3.00753	NA	TAD_193	++
chr1:163381077-163381082:+	chr1:163347712-163348125	TAD_102	1.74082	3.23278	NA	TAD_193	++
chr1:163381077-163381082:+	chr1:163391406-163391902	TAD_102	1.74082	3.28742	NA	TAD_193	++
chr1:163381077-163381082:+	chr1:163694953-163695376	TAD_102	1.74082	2.62018	NA	TAD_193	++
chr1:164504144-164504147:+	chr1:164355067-164355506	TAD_102	2.056	3.0795	LOC112531559	TAD_193	++
chr1:164504144-164504147:+	chr1:164756055-164756483	TAD_102	2.056	2.85173	LOC112531559	TAD_193	++
chr1:164504144-164504147:+	chr1:164945987-164946410	TAD_102	2.056	3.16019	LOC112531559	TAD_193	++
chr1:164504144-164504147:+	chr1:164954167-164954577	TAD_102	2.056	3.60669	LOC112531559	TAD_193	++
chr1:164504144-164504147:+	chr1:164969945-164970412	TAD_102	2.056	3.54714	LOC112531559	TAD_193	++
chr1:164504255-164504262:-	chr1:164355067-164355506	TAD_102	2.91507	3.0795	NA	TAD_193	++
chr1:164504255-164504262:-	chr1:164756055-164756483	TAD_102	2.91507	2.85173	NA	TAD_193	++
chr1:164504255-164504262:-	chr1:164945987-164946410	TAD_102	2.91507	3.16019	NA	TAD_193	++
chr1:164504255-164504262:-	chr1:164954167-164954577	TAD_102	2.91507	3.60669	NA	TAD_193	++
chr1:164504255-164504262:-	chr1:164969945-164970412	TAD_102	2.91507	3.54714	NA	TAD_193	++
chr1:164760602-164760603:-	chr1:164355067-164355506	TAD_102	2.37897	3.0795	NA	TAD_193	++
chr1:164760602-164760603:-	chr1:164756055-164756483	TAD_102	2.37897	2.85173	NA	TAD_193	++
chr1:164760602-164760603:-	chr1:164945987-164946410	TAD_102	2.37897	3.16019	NA	TAD_193	++
chr1:164760602-164760603:-	chr1:164954167-164954577	TAD_102	2.37897	3.60669	NA	TAD_193	++
chr1:164760602-164760603:-	chr1:164969945-164970412	TAD_102	2.37897	3.54714	NA	TAD_193	++
chr1:164760602-164760603:-	chr1:165117596-165118066	TAD_102	2.37897	3.86418	NA	TAD_193	++
chr1:164760602-164760603:-	chr1:165254223-165254682	TAD_102	2.37897	3.41986	NA	TAD_193	++
chr1:1648531-1648534:+	chr1:1403139-1403559	TAD_1	1.34286	1.72284	NA	TAD_1	++
chr1:1648531-1648534:+	chr1:1636014-1636418	TAD_1	1.34286	2.30063	NA	TAD_1	++
chr1:1648609-1648679:-	chr1:1403139-1403559	TAD_1	1.71785	1.72284	NA	TAD_1	++
chr1:1648609-1648679:-	chr1:1636014-1636418	TAD_1	1.71785	2.30063	NA	TAD_1	++
chr1:165730551-165730611:-	chr1:165793022-165793569	TAD_103	1.42022	2.83076	NA	TAD_194	++
chr1:166630784-166630818:-	chr1:166513029-166513519	TAD_104	-1.06934	2.77322	NA	TAD_195	-+
chr1:167302784-167302861:+	chr1:167133070-167133525	TAD_105	2.57727	2.79031	NA	TAD_196	++
chr1:167302784-167302861:+	chr1:167492243-167492668	TAD_105	2.57727	3.20214	NA	TAD_196	++
chr1:167302784-167302861:+	chr1:167621064-167622189	TAD_105	2.57727	1.40013	NA	TAD_196	++
chr1:167555379-167555397:-	chr1:167133070-167133525	TAD_105	1.30851	2.79031	NA	TAD_196	++
chr1:167555379-167555397:-	chr1:167492243-167492668	TAD_105	1.30851	3.20214	NA	TAD_196	++
chr1:167555379-167555397:-	chr1:167621064-167622189	TAD_105	1.30851	1.40013	NA	TAD_196	++
chr1:167555896-167555907:-	chr1:167133070-167133525	TAD_105	1.24976	2.79031	NA	TAD_196	++
chr1:167555896-167555907:-	chr1:167492243-167492668	TAD_105	1.24976	3.20214	NA	TAD_196	++
chr1:167555896-167555907:-	chr1:167621064-167622189	TAD_105	1.24976	1.40013	NA	TAD_196	++
chr1:167648279-167648320:-	chr1:167492243-167492668	TAD_105	1.55464	3.20214	TPT1	TAD_196	++
chr1:167648279-167648320:-	chr1:167621064-167622189	TAD_105	1.55464	1.40013	TPT1	TAD_196	++
chr1:167674555-167674675:-	chr1:167672030-167672443	TAD_105	-1.10132	3.18712	NA	TAD_197	-+
chr1:167674555-167674675:-	chr1:167774459-167774943	TAD_105	-1.10132	3.879	NA	TAD_197	-+
chr1:167674555-167674675:-	chr1:167784718-167785188	TAD_105	-1.10132	2.4201	NA	TAD_197	-+
chr1:167674555-167674675:-	chr1:167828984-167829491	TAD_105	-1.10132	2.831	NA	TAD_197	-+
chr1:167674555-167674675:-	chr1:168076379-168076794	TAD_105	-1.10132	2.85091	NA	TAD_197	-+
chr1:167674555-167674675:-	chr1:168080545-168080947	TAD_105	-1.10132	2.13483	NA	TAD_197	-+
chr1:167674555-167674675:-	chr1:168168381-168168813	TAD_105	-1.10132	1.68252	NA	TAD_197	-+
chr1:167675217-167675249:-	chr1:167672030-167672443	TAD_105	-1.31271	3.18712	NA	TAD_197	-+
chr1:167675217-167675249:-	chr1:167774459-167774943	TAD_105	-1.31271	3.879	NA	TAD_197	-+
chr1:167675217-167675249:-	chr1:167784718-167785188	TAD_105	-1.31271	2.4201	NA	TAD_197	-+
chr1:167675217-167675249:-	chr1:167828984-167829491	TAD_105	-1.31271	2.831	NA	TAD_197	-+
chr1:167675217-167675249:-	chr1:168076379-168076794	TAD_105	-1.31271	2.85091	NA	TAD_197	-+
chr1:167675217-167675249:-	chr1:168080545-168080947	TAD_105	-1.31271	2.13483	NA	TAD_197	-+
chr1:167675217-167675249:-	chr1:168168381-168168813	TAD_105	-1.31271	1.68252	NA	TAD_197	-+
chr1:168013560-168013570:+	chr1:167672030-167672443	TAD_105	1.18886	3.18712	NA	TAD_197	++
chr1:168013560-168013570:+	chr1:167774459-167774943	TAD_105	1.18886	3.879	NA	TAD_197	++
chr1:168013560-168013570:+	chr1:167784718-167785188	TAD_105	1.18886	2.4201	NA	TAD_197	++
chr1:168013560-168013570:+	chr1:167828984-167829491	TAD_105	1.18886	2.831	NA	TAD_197	++
chr1:168013560-168013570:+	chr1:168076379-168076794	TAD_105	1.18886	2.85091	NA	TAD_197	++
chr1:168013560-168013570:+	chr1:168080545-168080947	TAD_105	1.18886	2.13483	NA	TAD_197	++
chr1:168013560-168013570:+	chr1:168168381-168168813	TAD_105	1.18886	1.68252	NA	TAD_197	++
chr1:168013560-168013570:+	chr1:168217899-168218362	TAD_105	1.18886	3.98171	NA	TAD_197	++
chr1:168013560-168013570:+	chr1:168280396-168280836	TAD_105	1.18886	3.59286	NA	TAD_197	++
chr1:168013560-168013570:+	chr1:168337848-168338296	TAD_105	1.18886	2.47332	NA	TAD_197	++
chr1:168013560-168013570:+	chr1:168354615-168355105	TAD_105	1.18886	3.5352	NA	TAD_197	++
chr1:168013560-168013570:+	chr1:168511234-168511687	TAD_105	1.18886	2.4324	NA	TAD_197	++
chr1:168080421-168080508:-	chr1:167672030-167672443	TAD_105	-1.23051	3.18712	NA	TAD_197	-+
chr1:168080421-168080508:-	chr1:167774459-167774943	TAD_105	-1.23051	3.879	NA	TAD_197	-+
chr1:168080421-168080508:-	chr1:167784718-167785188	TAD_105	-1.23051	2.4201	NA	TAD_197	-+
chr1:168080421-168080508:-	chr1:167828984-167829491	TAD_105	-1.23051	2.831	NA	TAD_197	-+
chr1:168080421-168080508:-	chr1:168076379-168076794	TAD_105	-1.23051	2.85091	NA	TAD_197	-+
chr1:168080421-168080508:-	chr1:168080545-168080947	TAD_105	-1.23051	2.13483	NA	TAD_197	-+
chr1:168080421-168080508:-	chr1:168168381-168168813	TAD_105	-1.23051	1.68252	NA	TAD_197	-+
chr1:168080421-168080508:-	chr1:168217899-168218362	TAD_105	-1.23051	3.98171	NA	TAD_197	-+
chr1:168080421-168080508:-	chr1:168280396-168280836	TAD_105	-1.23051	3.59286	NA	TAD_197	-+
chr1:168080421-168080508:-	chr1:168337848-168338296	TAD_105	-1.23051	2.47332	NA	TAD_197	-+
chr1:168080421-168080508:-	chr1:168354615-168355105	TAD_105	-1.23051	3.5352	NA	TAD_197	-+
chr1:168080421-168080508:-	chr1:168511234-168511687	TAD_105	-1.23051	2.4324	NA	TAD_197	-+
chr1:168567449-168567481:+	chr1:168627100-168627593	TAD_105	1.01181	3.49192	NA	TAD_198	++
chr1:168596292-168596333:-	chr1:168627100-168627593	TAD_105	1.11509	3.49192	NA	TAD_198	++
chr1:169794768-169794780:-	chr1:169453267-169453761	TAD_107	1.35137	3.04964	NA	TAD_198	++
chr1:169794768-169794780:-	chr1:169486179-169486700	TAD_107	1.35137	3.07545	NA	TAD_198	++
chr1:169794768-169794780:-	chr1:169680622-169681084	TAD_107	1.35137	2.61064	NA	TAD_198	++
chr1:169794768-169794780:-	chr1:169776752-169777169	TAD_107	1.35137	2.6764	NA	TAD_198	++
chr1:169797692-169797848:-	chr1:169453267-169453761	TAD_107	1.00534	3.04964	NA	TAD_198	++
chr1:169797692-169797848:-	chr1:169486179-169486700	TAD_107	1.00534	3.07545	NA	TAD_198	++
chr1:169797692-169797848:-	chr1:169680622-169681084	TAD_107	1.00534	2.61064	NA	TAD_198	++
chr1:169797692-169797848:-	chr1:169776752-169777169	TAD_107	1.00534	2.6764	NA	TAD_198	++
chr1:170460548-170460592:+	chr1:170330791-170331193	TAD_107	1.81563	-1.05819	FOXO1	TAD_200	+-
chr1:170460548-170460592:+	chr1:170478732-170479134	TAD_107	1.81563	3.66139	FOXO1	TAD_200	++
chr1:170460548-170460592:+	chr1:170655073-170655565	TAD_107	1.81563	2.24132	FOXO1	TAD_200	++
chr1:170460548-170460592:+	chr1:170720044-170720539	TAD_107	1.81563	3.18499	FOXO1	TAD_200	++
chr1:170460805-170460871:-	chr1:170330791-170331193	TAD_107	1.52409	-1.05819	NA	TAD_200	+-
chr1:170460805-170460871:-	chr1:170478732-170479134	TAD_107	1.52409	3.66139	NA	TAD_200	++
chr1:170460805-170460871:-	chr1:170655073-170655565	TAD_107	1.52409	2.24132	NA	TAD_200	++
chr1:170460805-170460871:-	chr1:170720044-170720539	TAD_107	1.52409	3.18499	NA	TAD_200	++
chr1:175635976-175636001:+	chr1:175260160-175260619	TAD_110	1.045	3.55596	NA	TAD_208	++
chr1:175635976-175636001:+	chr1:175502096-175502568	TAD_110	1.045	2.51652	NA	TAD_208	++
chr1:175635976-175636001:+	chr1:175848993-175849432	TAD_110	1.045	3.38243	NA	TAD_208	++
chr1:175994771-175994820:+	chr1:176160551-176160951	TAD_110	1.38214	1.32899	NA	TAD_209	++
chr1:175994771-175994820:+	chr1:176413870-176414357	TAD_110	1.38214	3.43591	NA	TAD_209	++
chr1:176929823-176929904:-	chr1:176631496-176631925	TAD_110	-1.07039	2.8673	NA	TAD_210	-+
chr1:176929823-176929904:-	chr1:176722995-176723419	TAD_110	-1.07039	2.27923	NA	TAD_210	-+
chr1:176929823-176929904:-	chr1:176753237-176753668	TAD_110	-1.07039	4.40265	NA	TAD_210	-+
chr1:176929823-176929904:-	chr1:176805379-176805824	TAD_110	-1.07039	3.04164	NA	TAD_210	-+
chr1:179110086-179110158:+	chr1:179146596-179147010	TAD_112	1.03804	2.71637	NA	TAD_213	++
chr1:179113736-179113787:+	chr1:179146596-179147010	TAD_112	1.23059	2.71637	NA	TAD_213	++
chr1:179113869-179113988:-	chr1:179146596-179147010	TAD_112	1.05906	2.71637	MPHOSPH8	TAD_213	++
chr1:17921622-17921645:-	chr1:17431096-17431572	TAD_10	2.8784	2.56239	NA	TAD_22	++
chr1:17921622-17921645:-	chr1:17624456-17625340	TAD_10	2.8784	2.86058	NA	TAD_22	++
chr1:179506370-179506447:-	chr1:179185697-179186186	TAD_113	1.13915	3.6489	NA	TAD_213	++
chr1:179506370-179506447:-	chr1:179406761-179407199	TAD_113	1.13915	2.68878	NA	TAD_213	++
chr1:179506370-179506447:-	chr1:179451314-179451766	TAD_113	1.13915	2.92975	NA	TAD_213	++
chr1:179506370-179506447:-	chr1:179567809-179568247	TAD_113	1.13915	2.40298	NA	TAD_213	++
chr1:185710518-185710579:+	chr1:185975403-185975806	TAD_118	1.77457	4.00222	NA	TAD_220	++
chr1:185710644-185710729:-	chr1:185975403-185975806	TAD_118	1.69935	4.00222	CEP295	TAD_220	++
chr1:186846555-186846561:-	chr1:186422508-186422982	TAD_119	2.52435	3.26854	NA	TAD_220	++
chr1:186846555-186846561:-	chr1:186515779-186516525	TAD_119	2.52435	3.09229	NA	TAD_220	++
chr1:186846555-186846561:-	chr1:186587241-186587714	TAD_119	2.52435	2.12155	NA	TAD_220	++
chr1:186846555-186846561:-	chr1:186590490-186590898	TAD_119	2.52435	3.61403	NA	TAD_220	++
chr1:186846555-186846561:-	chr1:186793433-186793903	TAD_119	2.52435	3.16886	NA	TAD_220	++
chr1:186846555-186846561:-	chr1:187191938-187192405	TAD_119	2.52435	2.78906	NA	TAD_220	++
chr1:186894915-186894916:-	chr1:186422508-186422982	TAD_119	1.9548	3.26854	NA	TAD_220	++
chr1:186894915-186894916:-	chr1:186515779-186516525	TAD_119	1.9548	3.09229	NA	TAD_220	++
chr1:186894915-186894916:-	chr1:186587241-186587714	TAD_119	1.9548	2.12155	NA	TAD_220	++
chr1:186894915-186894916:-	chr1:186590490-186590898	TAD_119	1.9548	3.61403	NA	TAD_220	++
chr1:186894915-186894916:-	chr1:186793433-186793903	TAD_119	1.9548	3.16886	NA	TAD_220	++
chr1:186894915-186894916:-	chr1:187191938-187192405	TAD_119	1.9548	2.78906	NA	TAD_220	++
chr1:187472028-187472044:-	chr1:187191938-187192405	TAD_119	1.35296	2.78906	NA	TAD_220	++
chr1:187472028-187472044:-	chr1:187460651-187461183	TAD_119	1.35296	2.19518	NA	TAD_220	++
chr1:188089924-188089932:-	chr1:187708326-187708872	TAD_119	1.97949	2.39247	LOC121107450	TAD_221	++
chr1:188089924-188089932:-	chr1:187860454-187860855	TAD_119	1.97949	2.97548	LOC121107450	TAD_221	++
chr1:188089924-188089932:-	chr1:188031155-188031643	TAD_119	1.97949	2.79701	LOC121107450	TAD_221	++
chr1:188089924-188089932:-	chr1:188399617-188400094	TAD_119	1.97949	2.23625	LOC121107450	TAD_221	++
chr1:188089924-188089932:-	chr1:188419848-188420309	TAD_119	1.97949	2.25051	LOC121107450	TAD_221	++
chr1:188089924-188089932:-	chr1:188506479-188506913	TAD_119	1.97949	2.62236	LOC121107450	TAD_221	++
chr1:188625660-188625724:+	chr1:188399617-188400094	TAD_119	2.64462	2.23625	FZD4	TAD_221	++
chr1:188625660-188625724:+	chr1:188419848-188420309	TAD_119	2.64462	2.25051	FZD4	TAD_221	++
chr1:188625660-188625724:+	chr1:188506479-188506913	TAD_119	2.64462	2.62236	FZD4	TAD_221	++
chr1:188625843-188626005:-	chr1:188399617-188400094	TAD_119	2.93487	2.23625	NA	TAD_221	++
chr1:188625843-188626005:-	chr1:188419848-188420309	TAD_119	2.93487	2.25051	NA	TAD_221	++
chr1:188625843-188626005:-	chr1:188506479-188506913	TAD_119	2.93487	2.62236	NA	TAD_221	++
chr1:189022654-189022661:+	chr1:188986018-188986437	TAD_119	2.14608	2.87183	PCF11	TAD_222	++
chr1:189943541-189943562:-	chr1:189480735-189481280	TAD_120	2.37855	3.55003	DLG2	TAD_223	++
chr1:189943541-189943562:-	chr1:189554893-189555364	TAD_120	2.37855	3.11673	DLG2	TAD_223	++
chr1:189943541-189943562:-	chr1:189576516-189576966	TAD_120	2.37855	2.89816	DLG2	TAD_223	++
chr1:189943541-189943562:-	chr1:189948842-189949330	TAD_120	2.37855	4.09288	DLG2	TAD_223	++
chr1:189943541-189943562:-	chr1:190021033-190021434	TAD_120	2.37855	2.40384	DLG2	TAD_223	++
chr1:189943541-189943562:-	chr1:190056002-190056924	TAD_120	2.37855	2.21526	DLG2	TAD_223	++
chr1:190148854-190148933:+	chr1:189948842-189949330	TAD_120	1.08478	4.09288	NA	TAD_223	++
chr1:190148854-190148933:+	chr1:190021033-190021434	TAD_120	1.08478	2.40384	NA	TAD_223	++
chr1:190148854-190148933:+	chr1:190056002-190056924	TAD_120	1.08478	2.21526	NA	TAD_223	++
chr1:190150203-190150249:-	chr1:189948842-189949330	TAD_120	1.14614	4.09288	NA	TAD_223	++
chr1:190150203-190150249:-	chr1:190021033-190021434	TAD_120	1.14614	2.40384	NA	TAD_223	++
chr1:190150203-190150249:-	chr1:190056002-190056924	TAD_120	1.14614	2.21526	NA	TAD_223	++
chr1:190397436-190397520:+	chr1:190508013-190508515	TAD_120	-1.24665	3.64903	NA	TAD_224	-+
chr1:190397436-190397520:+	chr1:190528931-190529440	TAD_120	-1.24665	2.8316	NA	TAD_224	-+
chr1:190397436-190397520:+	chr1:190879231-190879701	TAD_120	-1.24665	3.39018	NA	TAD_224	-+
chr1:190397436-190397520:+	chr1:190895470-190895883	TAD_120	-1.24665	3.52908	NA	TAD_224	-+
chr1:191160878-191160880:+	chr1:190879231-190879701	TAD_120	2.82404	3.39018	NA	TAD_224	++
chr1:191160878-191160880:+	chr1:190895470-190895883	TAD_120	2.82404	3.52908	NA	TAD_224	++
chr1:191160878-191160880:+	chr1:191094205-191094756	TAD_120	2.82404	2.89092	NA	TAD_224	++
chr1:191160878-191160880:+	chr1:191134469-191134899	TAD_120	2.82404	2.27252	NA	TAD_224	++
chr1:191160878-191160880:+	chr1:191256364-191256881	TAD_120	2.82404	2.27679	NA	TAD_224	++
chr1:191160878-191160880:+	chr1:191280487-191280953	TAD_120	2.82404	2.62641	NA	TAD_224	++
chr1:191160878-191160880:+	chr1:191461265-191461691	TAD_120	2.82404	2.89588	NA	TAD_224	++
chr1:191160878-191160880:+	chr1:191585247-191585663	TAD_120	2.82404	2.4524	NA	TAD_224	++
chr1:193594721-193594767:+	chr1:193542456-193542975	TAD_122	-1.01386	3.29183	NA	TAD_226	-+
chr1:193594721-193594767:+	chr1:193604773-193605221	TAD_122	-1.01386	2.48266	NA	TAD_226	-+
chr1:19365492-19365547:+	chr1:19714449-19714944	TAD_12	-1.28439	2.01545	NA	TAD_23	-+
chr1:193785717-193785718:+	chr1:193787071-193787518	TAD_122	2.06332	4.88482	WNT11	TAD_227	++
chr1:194738458-194738571:-	chr1:194775875-194776375	TAD_123	-1.41753	3.86189	NA	TAD_229	-+
chr1:194738458-194738571:-	chr1:195011666-195012380	TAD_123	-1.41753	2.51317	NA	TAD_229	-+
chr1:194874447-194874492:+	chr1:194775875-194776375	TAD_123	1.3156	3.86189	NA	TAD_229	++
chr1:194874447-194874492:+	chr1:195011666-195012380	TAD_123	1.3156	2.51317	NA	TAD_229	++
chr1:24824940-24824953:-	chr1:24664377-24664878	TAD_16	2.13015	3.3718	NA	TAD_28	++
chr1:24824940-24824953:-	chr1:24768003-24768448	TAD_16	2.13015	4.11338	NA	TAD_28	++
chr1:31141852-31141856:+	chr1:30935688-30936175	TAD_22	2.33643	2.64218	NA	TAD_36	++
chr1:31141852-31141856:+	chr1:31011350-31011772	TAD_22	2.33643	1.41964	NA	TAD_36	++
chr1:31141852-31141856:+	chr1:31119592-31120093	TAD_22	2.33643	3.78912	NA	TAD_36	++
chr1:31141852-31141856:+	chr1:31227517-31228359	TAD_22	2.33643	2.70149	NA	TAD_36	++
chr1:31141852-31141856:+	chr1:31277395-31277856	TAD_22	2.33643	2.83101	NA	TAD_36	++
chr1:33920010-33920063:+	chr1:33824456-33824981	TAD_23	-1.00447	4.53563	NA	TAD_41	-+
chr1:33920010-33920063:+	chr1:33856974-33857442	TAD_23	-1.00447	2.28551	NA	TAD_41	-+
chr1:33920010-33920063:+	chr1:34090771-34091276	TAD_23	-1.00447	4.10627	NA	TAD_41	-+
chr1:33920010-33920063:+	chr1:34330904-34331363	TAD_23	-1.00447	3.09044	NA	TAD_41	-+
chr1:34502069-34502158:+	chr1:34789626-34790039	TAD_23	-1.21045	3.52214	NA	TAD_42	-+
chr1:34502069-34502158:+	chr1:34990549-34991100	TAD_23	-1.21045	2.92149	NA	TAD_42	-+
chr1:35260996-35261095:+	chr1:34789626-34790039	TAD_23	-1.11429	3.52214	NA	TAD_42	-+
chr1:35260996-35261095:+	chr1:34990549-34991100	TAD_23	-1.11429	2.92149	NA	TAD_42	-+
chr1:35260996-35261095:+	chr1:35232074-35232566	TAD_23	-1.11429	2.79039	NA	TAD_42	-+
chr1:35260996-35261095:+	chr1:35440450-35440912	TAD_23	-1.11429	2.26938	NA	TAD_42	-+
chr1:3565387-3565389:-	chr1:3148814-3149300	TAD_2	2.26824	3.3778	NA	TAD_2	++
chr1:3565387-3565389:-	chr1:3170168-3170621	TAD_2	2.26824	3.07596	NA	TAD_2	++
chr1:3565387-3565389:-	chr1:3280040-3280499	TAD_2	2.26824	2.62623	NA	TAD_2	++
chr1:3565387-3565389:-	chr1:3339909-3340432	TAD_2	2.26824	3.06584	NA	TAD_2	++
chr1:3565387-3565389:-	chr1:3467920-3468366	TAD_2	2.26824	2.84933	NA	TAD_2	++
chr1:3565387-3565389:-	chr1:3555437-3555862	TAD_2	2.26824	2.90763	NA	TAD_2	++
chr1:36591023-36591124:-	chr1:36714084-36714495	TAD_25	-1.02034	3.42552	NA	TAD_43	-+
chr1:36591023-36591124:-	chr1:36794909-36795324	TAD_25	-1.02034	3.459	NA	TAD_43	-+
chr1:36591023-36591124:-	chr1:36834938-36836170	TAD_25	-1.02034	2.42108	NA	TAD_43	-+
chr1:3674192-3674329:-	chr1:3715143-3715676	TAD_2	2.20083	2.34827	NA	TAD_3	++
chr1:3674192-3674329:-	chr1:3970247-3970717	TAD_2	2.20083	2.90484	NA	TAD_3	++
chr1:3674192-3674329:-	chr1:3987970-3988385	TAD_2	2.20083	3.37814	NA	TAD_3	++
chr1:3674192-3674329:-	chr1:4162173-4162590	TAD_2	2.20083	2.89428	NA	TAD_3	++
chr1:3769025-3769028:+	chr1:3715143-3715676	TAD_2	1.31056	2.34827	NA	TAD_3	++
chr1:3769025-3769028:+	chr1:3970247-3970717	TAD_2	1.31056	2.90484	NA	TAD_3	++
chr1:3769025-3769028:+	chr1:3987970-3988385	TAD_2	1.31056	3.37814	NA	TAD_3	++
chr1:3769025-3769028:+	chr1:4162173-4162590	TAD_2	1.31056	2.89428	NA	TAD_3	++
chr1:3784583-3784677:+	chr1:3715143-3715676	TAD_2	1.43657	2.34827	NA	TAD_3	++
chr1:3784583-3784677:+	chr1:3970247-3970717	TAD_2	1.43657	2.90484	NA	TAD_3	++
chr1:3784583-3784677:+	chr1:3987970-3988385	TAD_2	1.43657	3.37814	NA	TAD_3	++
chr1:3784583-3784677:+	chr1:4162173-4162590	TAD_2	1.43657	2.89428	NA	TAD_3	++
chr1:37908993-37909071:+	chr1:37957397-37957823	TAD_26	-1.1061	3.31509	NA	TAD_45	-+
chr1:37908993-37909071:+	chr1:37960889-37961685	TAD_26	-1.1061	3.72498	NA	TAD_45	-+
chr1:37908993-37909071:+	chr1:37985229-37985644	TAD_26	-1.1061	3.43226	NA	TAD_45	-+
chr1:37908993-37909071:+	chr1:38223275-38223736	TAD_26	-1.1061	3.75413	NA	TAD_45	-+
chr1:37908993-37909071:+	chr1:38269086-38269491	TAD_26	-1.1061	2.78998	NA	TAD_45	-+
chr1:37908993-37909071:+	chr1:38290600-38291002	TAD_26	-1.1061	3.23464	NA	TAD_45	-+
chr1:38182174-38182238:+	chr1:37957397-37957823	TAD_26	1.54288	3.31509	NA	TAD_45	++
chr1:38182174-38182238:+	chr1:37960889-37961685	TAD_26	1.54288	3.72498	NA	TAD_45	++
chr1:38182174-38182238:+	chr1:37985229-37985644	TAD_26	1.54288	3.43226	NA	TAD_45	++
chr1:38182174-38182238:+	chr1:38223275-38223736	TAD_26	1.54288	3.75413	NA	TAD_45	++
chr1:38182174-38182238:+	chr1:38269086-38269491	TAD_26	1.54288	2.78998	NA	TAD_45	++
chr1:38182174-38182238:+	chr1:38290600-38291002	TAD_26	1.54288	3.23464	NA	TAD_45	++
chr1:4064483-4064574:-	chr1:3715143-3715676	TAD_2	1.23421	2.34827	NA	TAD_3	++
chr1:4064483-4064574:-	chr1:3970247-3970717	TAD_2	1.23421	2.90484	NA	TAD_3	++
chr1:4064483-4064574:-	chr1:3987970-3988385	TAD_2	1.23421	3.37814	NA	TAD_3	++
chr1:4064483-4064574:-	chr1:4162173-4162590	TAD_2	1.23421	2.89428	NA	TAD_3	++
chr1:44053671-44053688:-	chr1:44416020-44416475	TAD_30	2.17804	2.19617	NA	TAD_51	++
chr1:44080828-44080929:+	chr1:44416020-44416475	TAD_30	2.36727	2.19617	NA	TAD_51	++
chr1:44112329-44112388:+	chr1:44416020-44416475	TAD_30	1.63216	2.19617	NA	TAD_51	++
chr1:44415838-44415839:+	chr1:44416020-44416475	TAD_30	1.80905	2.19617	NA	TAD_51	++
chr1:45717342-45717394:-	chr1:45455415-45455919	TAD_31	-1.30445	3.31462	NA	TAD_53	-+
chr1:47691490-47691581:-	chr1:47693064-47693514	TAD_33	-1.15805	2.11871	NA	TAD_56	-+
chr1:47691490-47691581:-	chr1:47772492-47772923	TAD_33	-1.15805	2.16989	NA	TAD_56	-+
chr1:47691490-47691581:-	chr1:48079741-48080225	TAD_33	-1.15805	2.90468	NA	TAD_56	-+
chr1:47912234-47912238:-	chr1:47693064-47693514	TAD_33	1.93544	2.11871	NA	TAD_56	++
chr1:47912234-47912238:-	chr1:47772492-47772923	TAD_33	1.93544	2.16989	NA	TAD_56	++
chr1:47912234-47912238:-	chr1:48079741-48080225	TAD_33	1.93544	2.90468	NA	TAD_56	++
chr1:47948141-47948286:-	chr1:47693064-47693514	TAD_33	-1.10188	2.11871	NA	TAD_56	-+
chr1:47948141-47948286:-	chr1:47772492-47772923	TAD_33	-1.10188	2.16989	NA	TAD_56	-+
chr1:47948141-47948286:-	chr1:48079741-48080225	TAD_33	-1.10188	2.90468	NA	TAD_56	-+
chr1:47962927-47962995:-	chr1:47693064-47693514	TAD_33	1.18393	2.11871	NA	TAD_56	++
chr1:47962927-47962995:-	chr1:47772492-47772923	TAD_33	1.18393	2.16989	NA	TAD_56	++
chr1:47962927-47962995:-	chr1:48079741-48080225	TAD_33	1.18393	2.90468	NA	TAD_56	++
chr1:47966223-47966309:+	chr1:47693064-47693514	TAD_33	-1.18108	2.11871	LOC121109486	TAD_56	-+
chr1:47966223-47966309:+	chr1:47772492-47772923	TAD_33	-1.18108	2.16989	LOC121109486	TAD_56	-+
chr1:47966223-47966309:+	chr1:48079741-48080225	TAD_33	-1.18108	2.90468	LOC121109486	TAD_56	-+
chr1:48217879-48218174:+	chr1:48346959-48347395	TAD_33	-1.02576	2.15818	NA	TAD_57	-+
chr1:48217879-48218174:+	chr1:48381554-48382004	TAD_33	-1.02576	1.76635	NA	TAD_57	-+
chr1:48217879-48218174:+	chr1:48456457-48456918	TAD_33	-1.02576	2.48334	NA	TAD_57	-+
chr1:48354382-48354383:+	chr1:48346959-48347395	TAD_33	2.50834	2.15818	NA	TAD_57	++
chr1:48354382-48354383:+	chr1:48381554-48382004	TAD_33	2.50834	1.76635	NA	TAD_57	++
chr1:48354382-48354383:+	chr1:48456457-48456918	TAD_33	2.50834	2.48334	NA	TAD_57	++
chr1:48354382-48354383:+	chr1:48775511-48776744	TAD_33	2.50834	2.75402	NA	TAD_57	++
chr1:4862153-4862232:+	chr1:4764454-4764893	TAD_3	-1.40967	2.24575	NA	TAD_5	-+
chr1:4862153-4862232:+	chr1:4788945-4789476	TAD_3	-1.40967	2.57521	NA	TAD_5	-+
chr1:4862153-4862232:+	chr1:4941398-4941844	TAD_3	-1.40967	2.47435	NA	TAD_5	-+
chr1:4862153-4862232:+	chr1:4944609-4945072	TAD_3	-1.40967	1.78456	NA	TAD_5	-+
chr1:4862153-4862232:+	chr1:5137372-5137807	TAD_3	-1.40967	3.23889	NA	TAD_5	-+
chr1:4862153-4862232:+	chr1:5214236-5214728	TAD_3	-1.40967	3.34165	NA	TAD_5	-+
chr1:4862153-4862232:+	chr1:5221881-5222329	TAD_3	-1.40967	2.52222	NA	TAD_5	-+
chr1:4862350-4862363:+	chr1:4764454-4764893	TAD_3	-1.10459	2.24575	NA	TAD_5	-+
chr1:4862350-4862363:+	chr1:4788945-4789476	TAD_3	-1.10459	2.57521	NA	TAD_5	-+
chr1:4862350-4862363:+	chr1:4941398-4941844	TAD_3	-1.10459	2.47435	NA	TAD_5	-+
chr1:4862350-4862363:+	chr1:4944609-4945072	TAD_3	-1.10459	1.78456	NA	TAD_5	-+
chr1:4862350-4862363:+	chr1:5137372-5137807	TAD_3	-1.10459	3.23889	NA	TAD_5	-+
chr1:4862350-4862363:+	chr1:5214236-5214728	TAD_3	-1.10459	3.34165	NA	TAD_5	-+
chr1:4862350-4862363:+	chr1:5221881-5222329	TAD_3	-1.10459	2.52222	NA	TAD_5	-+
chr1:4869030-4869064:-	chr1:4764454-4764893	TAD_3	2.7322	2.24575	NA	TAD_5	++
chr1:4869030-4869064:-	chr1:4788945-4789476	TAD_3	2.7322	2.57521	NA	TAD_5	++
chr1:4869030-4869064:-	chr1:4941398-4941844	TAD_3	2.7322	2.47435	NA	TAD_5	++
chr1:4869030-4869064:-	chr1:4944609-4945072	TAD_3	2.7322	1.78456	NA	TAD_5	++
chr1:4869030-4869064:-	chr1:5137372-5137807	TAD_3	2.7322	3.23889	NA	TAD_5	++
chr1:4869030-4869064:-	chr1:5214236-5214728	TAD_3	2.7322	3.34165	NA	TAD_5	++
chr1:4869030-4869064:-	chr1:5221881-5222329	TAD_3	2.7322	2.52222	NA	TAD_5	++
chr1:49213664-49213773:-	chr1:48775511-48776744	TAD_33	-1.92415	2.75402	NA	TAD_57	-+
chr1:49213664-49213773:-	chr1:49002582-49003049	TAD_33	-1.92415	3.09946	NA	TAD_57	-+
chr1:49213664-49213773:-	chr1:49040570-49041031	TAD_33	-1.92415	2.21792	NA	TAD_57	-+
chr1:49457525-49457596:-	chr1:49565812-49566742	TAD_33	1.14942	3.17782	NA	TAD_59	++
chr1:49457525-49457596:-	chr1:49732586-49732993	TAD_33	1.14942	2.89873	NA	TAD_59	++
chr1:49457525-49457596:-	chr1:49741654-49742144	TAD_33	1.14942	3.14404	NA	TAD_59	++
chr1:49466534-49466553:+	chr1:49565812-49566742	TAD_33	1.77837	3.17782	NA	TAD_59	++
chr1:49466534-49466553:+	chr1:49732586-49732993	TAD_33	1.77837	2.89873	NA	TAD_59	++
chr1:49466534-49466553:+	chr1:49741654-49742144	TAD_33	1.77837	3.14404	NA	TAD_59	++
chr1:49550101-49550134:+	chr1:49565812-49566742	TAD_33	1.15869	3.17782	NA	TAD_59	++
chr1:49550101-49550134:+	chr1:49732586-49732993	TAD_33	1.15869	2.89873	NA	TAD_59	++
chr1:49550101-49550134:+	chr1:49741654-49742144	TAD_33	1.15869	3.14404	NA	TAD_59	++
chr1:49685292-49685304:-	chr1:49565812-49566742	TAD_33	2.31666	3.17782	NA	TAD_59	++
chr1:49685292-49685304:-	chr1:49732586-49732993	TAD_33	2.31666	2.89873	NA	TAD_59	++
chr1:49685292-49685304:-	chr1:49741654-49742144	TAD_33	2.31666	3.14404	NA	TAD_59	++
chr1:49712684-49712793:+	chr1:49565812-49566742	TAD_33	1.50676	3.17782	NA	TAD_59	++
chr1:49712684-49712793:+	chr1:49732586-49732993	TAD_33	1.50676	2.89873	NA	TAD_59	++
chr1:49712684-49712793:+	chr1:49741654-49742144	TAD_33	1.50676	3.14404	NA	TAD_59	++
chr1:49712953-49713007:-	chr1:49565812-49566742	TAD_33	1.28665	3.17782	TEF	TAD_59	++
chr1:49712953-49713007:-	chr1:49732586-49732993	TAD_33	1.28665	2.89873	TEF	TAD_59	++
chr1:49712953-49713007:-	chr1:49741654-49742144	TAD_33	1.28665	3.14404	TEF	TAD_59	++
chr1:50286820-50286833:+	chr1:50175838-50176705	TAD_34	2.97471	2.06636	NA	TAD_60	++
chr1:50286820-50286833:+	chr1:50602125-50602606	TAD_34	2.97471	2.64758	NA	TAD_60	++
chr1:50286820-50286833:+	chr1:50674093-50674533	TAD_34	2.97471	2.37758	NA	TAD_60	++
chr1:50286820-50286833:+	chr1:50712898-50713382	TAD_34	2.97471	1.84883	NA	TAD_60	++
chr1:50286820-50286833:+	chr1:50782792-50783192	TAD_34	2.97471	2.81191	NA	TAD_60	++
chr1:50286954-50286976:-	chr1:50175838-50176705	TAD_34	2.06928	2.06636	TNRC6B	TAD_60	++
chr1:50286954-50286976:-	chr1:50602125-50602606	TAD_34	2.06928	2.64758	TNRC6B	TAD_60	++
chr1:50286954-50286976:-	chr1:50674093-50674533	TAD_34	2.06928	2.37758	TNRC6B	TAD_60	++
chr1:50286954-50286976:-	chr1:50712898-50713382	TAD_34	2.06928	1.84883	TNRC6B	TAD_60	++
chr1:50286954-50286976:-	chr1:50782792-50783192	TAD_34	2.06928	2.81191	TNRC6B	TAD_60	++
chr1:50630606-50630640:-	chr1:50175838-50176705	TAD_34	1.33614	2.06636	NA	TAD_60	++
chr1:50630606-50630640:-	chr1:50602125-50602606	TAD_34	1.33614	2.64758	NA	TAD_60	++
chr1:50630606-50630640:-	chr1:50674093-50674533	TAD_34	1.33614	2.37758	NA	TAD_60	++
chr1:50630606-50630640:-	chr1:50712898-50713382	TAD_34	1.33614	1.84883	NA	TAD_60	++
chr1:50630606-50630640:-	chr1:50782792-50783192	TAD_34	1.33614	2.81191	NA	TAD_60	++
chr1:50688330-50688381:-	chr1:50602125-50602606	TAD_34	1.94456	2.64758	MGAT3	TAD_60	++
chr1:50688330-50688381:-	chr1:50674093-50674533	TAD_34	1.94456	2.37758	MGAT3	TAD_60	++
chr1:50688330-50688381:-	chr1:50712898-50713382	TAD_34	1.94456	1.84883	MGAT3	TAD_60	++
chr1:50688330-50688381:-	chr1:50782792-50783192	TAD_34	1.94456	2.81191	MGAT3	TAD_60	++
chr1:50886210-50886219:+	chr1:50902886-50903319	TAD_34	1.45739	3.92562	NA	TAD_61	++
chr1:50886210-50886219:+	chr1:50936318-50936805	TAD_34	1.45739	2.25783	NA	TAD_61	++
chr1:50886210-50886219:+	chr1:51020963-51021472	TAD_34	1.45739	3.6777	NA	TAD_61	++
chr1:50886210-50886219:+	chr1:51142512-51142937	TAD_34	1.45739	1.95793	NA	TAD_61	++
chr1:50886210-50886219:+	chr1:51150803-51151262	TAD_34	1.45739	2.67774	NA	TAD_61	++
chr1:50989697-50989754:+	chr1:50902886-50903319	TAD_34	1.72858	3.92562	TMEM184B	TAD_61	++
chr1:50989697-50989754:+	chr1:50936318-50936805	TAD_34	1.72858	2.25783	TMEM184B	TAD_61	++
chr1:50989697-50989754:+	chr1:51020963-51021472	TAD_34	1.72858	3.6777	TMEM184B	TAD_61	++
chr1:50989697-50989754:+	chr1:51142512-51142937	TAD_34	1.72858	1.95793	TMEM184B	TAD_61	++
chr1:50989697-50989754:+	chr1:51150803-51151262	TAD_34	1.72858	2.67774	TMEM184B	TAD_61	++
chr1:50999893-51000123:-	chr1:50902886-50903319	TAD_34	2.3919	3.92562	NA	TAD_61	++
chr1:50999893-51000123:-	chr1:50936318-50936805	TAD_34	2.3919	2.25783	NA	TAD_61	++
chr1:50999893-51000123:-	chr1:51020963-51021472	TAD_34	2.3919	3.6777	NA	TAD_61	++
chr1:50999893-51000123:-	chr1:51142512-51142937	TAD_34	2.3919	1.95793	NA	TAD_61	++
chr1:50999893-51000123:-	chr1:51150803-51151262	TAD_34	2.3919	2.67774	NA	TAD_61	++
chr1:51017792-51017836:+	chr1:50902886-50903319	TAD_34	3.5651	3.92562	NA	TAD_61	++
chr1:51017792-51017836:+	chr1:50936318-50936805	TAD_34	3.5651	2.25783	NA	TAD_61	++
chr1:51017792-51017836:+	chr1:51020963-51021472	TAD_34	3.5651	3.6777	NA	TAD_61	++
chr1:51017792-51017836:+	chr1:51142512-51142937	TAD_34	3.5651	1.95793	NA	TAD_61	++
chr1:51017792-51017836:+	chr1:51150803-51151262	TAD_34	3.5651	2.67774	NA	TAD_61	++
chr1:51458536-51458631:-	chr1:51305745-51306145	TAD_35	-1.15836	2.34261	NA	TAD_62	-+
chr1:51458536-51458631:-	chr1:51397690-51398161	TAD_35	-1.15836	2.89252	NA	TAD_62	-+
chr1:51458536-51458631:-	chr1:51481161-51481569	TAD_35	-1.15836	3.61489	NA	TAD_62	-+
chr1:51458536-51458631:-	chr1:51519850-51520334	TAD_35	-1.15836	2.44419	NA	TAD_62	-+
chr1:51458536-51458631:-	chr1:51676289-51676759	TAD_35	-1.15836	2.31789	NA	TAD_62	-+
chr1:52191830-52191889:+	chr1:51885741-51886227	TAD_36	-1.21281	3.22524	NA	TAD_62	-+
chr1:52191830-52191889:+	chr1:52065489-52065940	TAD_36	-1.21281	2.99644	NA	TAD_62	-+
chr1:52191830-52191889:+	chr1:52072247-52072647	TAD_36	-1.21281	3.41523	NA	TAD_62	-+
chr1:54325790-54325826:+	chr1:54158642-54159504	TAD_37	-1.16046	3.12905	NA	TAD_67	-+
chr1:54325790-54325826:+	chr1:54322850-54324073	TAD_37	-1.16046	2.22611	NA	TAD_67	-+
chr1:58284933-58284935:+	chr1:57800502-57800934	TAD_41	1.79752	3.22931	MTPN	TAD_73	++
chr1:58284933-58284935:+	chr1:57938633-57939071	TAD_41	1.79752	2.80626	MTPN	TAD_73	++
chr1:58284933-58284935:+	chr1:57959839-57960356	TAD_41	1.79752	2.84584	MTPN	TAD_73	++
chr1:58284933-58284935:+	chr1:58040828-58041235	TAD_41	1.79752	2.57512	MTPN	TAD_73	++
chr1:58284933-58284935:+	chr1:58334666-58335175	TAD_41	1.79752	3.50543	MTPN	TAD_73	++
chr1:58284939-58285048:-	chr1:57800502-57800934	TAD_41	1.90797	3.22931	NA	TAD_73	++
chr1:58284939-58285048:-	chr1:57938633-57939071	TAD_41	1.90797	2.80626	NA	TAD_73	++
chr1:58284939-58285048:-	chr1:57959839-57960356	TAD_41	1.90797	2.84584	NA	TAD_73	++
chr1:58284939-58285048:-	chr1:58040828-58041235	TAD_41	1.90797	2.57512	NA	TAD_73	++
chr1:58284939-58285048:-	chr1:58334666-58335175	TAD_41	1.90797	3.50543	NA	TAD_73	++
chr1:59368846-59368848:+	chr1:59380152-59380565	TAD_43	2.2858	2.38629	NA	TAD_75	++
chr1:59368846-59368848:+	chr1:59396770-59397182	TAD_43	2.2858	3.59501	NA	TAD_75	++
chr1:59368846-59368848:+	chr1:59415514-59415982	TAD_43	2.2858	2.743	NA	TAD_75	++
chr1:59474907-59474918:-	chr1:59380152-59380565	TAD_43	2.29587	2.38629	NA	TAD_75	++
chr1:59474907-59474918:-	chr1:59396770-59397182	TAD_43	2.29587	3.59501	NA	TAD_75	++
chr1:59474907-59474918:-	chr1:59415514-59415982	TAD_43	2.29587	2.743	NA	TAD_75	++
chr1:61854721-61854738:+	chr1:61803100-61803578	TAD_46	1.42005	4.24434	NA	TAD_80	++
chr1:61854721-61854738:+	chr1:62029707-62030247	TAD_46	1.42005	2.05873	NA	TAD_80	++
chr1:6512650-6512655:-	chr1:6390649-6391050	TAD_3	2.04496	3.21376	NA	TAD_6	++
chr1:6512650-6512655:-	chr1:6402862-6403328	TAD_3	2.04496	3.35129	NA	TAD_6	++
chr1:6512650-6512655:-	chr1:6625014-6625519	TAD_3	2.04496	1.98779	NA	TAD_6	++
chr1:6512650-6512655:-	chr1:6645570-6645998	TAD_3	2.04496	2.40249	NA	TAD_6	++
chr1:6512650-6512655:-	chr1:6646284-6646769	TAD_3	2.04496	4.26514	NA	TAD_6	++
chr1:68065594-68065699:+	chr1:67931360-67931765	TAD_48	1.62753	2.50429	NA	TAD_89	++
chr1:68065594-68065699:+	chr1:67996301-67996703	TAD_48	1.62753	3.08517	NA	TAD_89	++
chr1:68065594-68065699:+	chr1:68259958-68260418	TAD_48	1.62753	3.22861	NA	TAD_89	++
chr1:68065594-68065699:+	chr1:68285999-68286422	TAD_48	1.62753	3.59499	NA	TAD_89	++
chr1:68065594-68065699:+	chr1:68380783-68381196	TAD_48	1.62753	2.34554	NA	TAD_89	++
chr1:68099484-68099603:-	chr1:67931360-67931765	TAD_48	1.14585	2.50429	NA	TAD_89	++
chr1:68099484-68099603:-	chr1:67996301-67996703	TAD_48	1.14585	3.08517	NA	TAD_89	++
chr1:68099484-68099603:-	chr1:68259958-68260418	TAD_48	1.14585	3.22861	NA	TAD_89	++
chr1:68099484-68099603:-	chr1:68285999-68286422	TAD_48	1.14585	3.59499	NA	TAD_89	++
chr1:68099484-68099603:-	chr1:68380783-68381196	TAD_48	1.14585	2.34554	NA	TAD_89	++
chr1:68275036-68275138:+	chr1:67931360-67931765	TAD_48	1.01904	2.50429	PPFIBP1	TAD_89	++
chr1:68275036-68275138:+	chr1:67996301-67996703	TAD_48	1.01904	3.08517	PPFIBP1	TAD_89	++
chr1:68275036-68275138:+	chr1:68259958-68260418	TAD_48	1.01904	3.22861	PPFIBP1	TAD_89	++
chr1:68275036-68275138:+	chr1:68285999-68286422	TAD_48	1.01904	3.59499	PPFIBP1	TAD_89	++
chr1:68275036-68275138:+	chr1:68380783-68381196	TAD_48	1.01904	2.34554	PPFIBP1	TAD_89	++
chr1:68299579-68299594:-	chr1:67931360-67931765	TAD_48	1.82391	2.50429	NA	TAD_89	++
chr1:68299579-68299594:-	chr1:67996301-67996703	TAD_48	1.82391	3.08517	NA	TAD_89	++
chr1:68299579-68299594:-	chr1:68259958-68260418	TAD_48	1.82391	3.22861	NA	TAD_89	++
chr1:68299579-68299594:-	chr1:68285999-68286422	TAD_48	1.82391	3.59499	NA	TAD_89	++
chr1:68299579-68299594:-	chr1:68380783-68381196	TAD_48	1.82391	2.34554	NA	TAD_89	++
chr1:70373152-70373357:+	chr1:70546247-70546753	TAD_51	-1.58195	2.51878	NA	TAD_92	-+
chr1:70373152-70373357:+	chr1:70656365-70656859	TAD_51	-1.58195	2.74457	NA	TAD_92	-+
chr1:70373152-70373357:+	chr1:70768592-70769076	TAD_51	-1.58195	2.57009	NA	TAD_92	-+
chr1:72181846-72181848:+	chr1:72181446-72181848	TAD_53	1.98378	1.46958	CDKN1B	TAD_94	++
chr1:77717944-77718154:+	chr1:77398010-77398430	TAD_55	1.3883	3.95758	NA	TAD_101	++
chr1:77717944-77718154:+	chr1:77420094-77420578	TAD_55	1.3883	3.90789	NA	TAD_101	++
chr1:77717944-77718154:+	chr1:77460320-77460767	TAD_55	1.3883	3.90653	NA	TAD_101	++
chr1:77717944-77718154:+	chr1:77524909-77525415	TAD_55	1.3883	3.5167	NA	TAD_101	++
chr1:77717944-77718154:+	chr1:77549042-77549518	TAD_55	1.3883	2.47526	NA	TAD_101	++
chr1:77717944-77718154:+	chr1:77733266-77733689	TAD_55	1.3883	2.99854	NA	TAD_101	++
chr1:77717944-77718154:+	chr1:77952492-77952967	TAD_55	1.3883	2.19512	NA	TAD_101	++
chr1:77717944-77718154:+	chr1:78029662-78030135	TAD_55	1.3883	2.60021	NA	TAD_101	++
chr1:77944704-77944718:-	chr1:77460320-77460767	TAD_55	2.18292	3.90653	NA	TAD_101	++
chr1:77944704-77944718:-	chr1:77524909-77525415	TAD_55	2.18292	3.5167	NA	TAD_101	++
chr1:77944704-77944718:-	chr1:77549042-77549518	TAD_55	2.18292	2.47526	NA	TAD_101	++
chr1:77944704-77944718:-	chr1:77733266-77733689	TAD_55	2.18292	2.99854	NA	TAD_101	++
chr1:77944704-77944718:-	chr1:77952492-77952967	TAD_55	2.18292	2.19512	NA	TAD_101	++
chr1:77944704-77944718:-	chr1:78029662-78030135	TAD_55	2.18292	2.60021	NA	TAD_101	++
chr1:80021399-80021453:+	chr1:79942836-79943372	TAD_57	1.08136	3.16325	GSK3A	TAD_103	++
chr1:80021399-80021453:+	chr1:79954756-79955165	TAD_57	1.08136	2.50067	GSK3A	TAD_103	++
chr1:80021399-80021453:+	chr1:80064800-80065256	TAD_57	1.08136	3.39256	GSK3A	TAD_103	++
chr1:80021399-80021453:+	chr1:80086772-80087278	TAD_57	1.08136	2.58503	GSK3A	TAD_103	++
chr1:80021515-80021567:-	chr1:79942836-79943372	TAD_57	1.35993	3.16325	NA	TAD_103	++
chr1:80021515-80021567:-	chr1:79954756-79955165	TAD_57	1.35993	2.50067	NA	TAD_103	++
chr1:80021515-80021567:-	chr1:80064800-80065256	TAD_57	1.35993	3.39256	NA	TAD_103	++
chr1:80021515-80021567:-	chr1:80086772-80087278	TAD_57	1.35993	2.58503	NA	TAD_103	++
chr1:80021779-80021995:-	chr1:79942836-79943372	TAD_57	1.18761	3.16325	NA	TAD_103	++
chr1:80021779-80021995:-	chr1:79954756-79955165	TAD_57	1.18761	2.50067	NA	TAD_103	++
chr1:80021779-80021995:-	chr1:80064800-80065256	TAD_57	1.18761	3.39256	NA	TAD_103	++
chr1:80021779-80021995:-	chr1:80086772-80087278	TAD_57	1.18761	2.58503	NA	TAD_103	++
chr1:80416461-80416462:+	chr1:79942836-79943372	TAD_57	2.07526	3.16325	NA	TAD_103	++
chr1:80416461-80416462:+	chr1:79954756-79955165	TAD_57	2.07526	2.50067	NA	TAD_103	++
chr1:80416461-80416462:+	chr1:80064800-80065256	TAD_57	2.07526	3.39256	NA	TAD_103	++
chr1:80416461-80416462:+	chr1:80086772-80087278	TAD_57	2.07526	2.58503	NA	TAD_103	++
chr1:8076680-8076698:+	chr1:7611916-7612326	TAD_3	1.95695	3.24941	NA	TAD_8	++
chr1:8076680-8076698:+	chr1:7719549-7720009	TAD_3	1.95695	2.99817	NA	TAD_8	++
chr1:8076680-8076698:+	chr1:7818208-7819215	TAD_3	1.95695	3.49988	NA	TAD_8	++
chr1:8076680-8076698:+	chr1:7841366-7841767	TAD_3	1.95695	3.49857	NA	TAD_8	++
chr1:8076680-8076698:+	chr1:7892567-7892991	TAD_3	1.95695	3.40152	NA	TAD_8	++
chr1:8076680-8076698:+	chr1:7991074-7991534	TAD_3	1.95695	3.19548	NA	TAD_8	++
chr1:8076680-8076698:+	chr1:8104042-8104471	TAD_3	1.95695	3.08658	NA	TAD_8	++
chr1:83414476-83414478:+	chr1:83402062-83402531	TAD_60	1.88127	3.19597	NA	TAD_106	++
chr1:83414476-83414478:+	chr1:83409974-83410408	TAD_60	1.88127	2.25972	NA	TAD_106	++
chr1:83414476-83414478:+	chr1:83412435-83412835	TAD_60	1.88127	2.54886	NA	TAD_106	++
chr1:83414476-83414478:+	chr1:83415112-83415552	TAD_60	1.88127	3.48669	NA	TAD_106	++
chr1:83658125-83658194:+	chr1:83402062-83402531	TAD_60	1.43831	3.19597	NA	TAD_106	++
chr1:83658125-83658194:+	chr1:83409974-83410408	TAD_60	1.43831	2.25972	NA	TAD_106	++
chr1:83658125-83658194:+	chr1:83412435-83412835	TAD_60	1.43831	2.54886	NA	TAD_106	++
chr1:83658125-83658194:+	chr1:83415112-83415552	TAD_60	1.43831	3.48669	NA	TAD_106	++
chr1:83833315-83833372:-	chr1:83402062-83402531	TAD_60	1.12106	3.19597	NA	TAD_106	++
chr1:83833315-83833372:-	chr1:83409974-83410408	TAD_60	1.12106	2.25972	NA	TAD_106	++
chr1:83833315-83833372:-	chr1:83412435-83412835	TAD_60	1.12106	2.54886	NA	TAD_106	++
chr1:83833315-83833372:-	chr1:83415112-83415552	TAD_60	1.12106	3.48669	NA	TAD_106	++
chr1:84858095-84858096:+	chr1:84861155-84861627	TAD_60	1.55092	2.92201	NA	TAD_109	++
chr1:84858095-84858096:+	chr1:84878530-84878981	TAD_60	1.55092	2.46432	NA	TAD_109	++
chr1:84858095-84858096:+	chr1:84921572-84922057	TAD_60	1.55092	2.75803	NA	TAD_109	++
chr1:84858095-84858096:+	chr1:84989467-84989898	TAD_60	1.55092	2.77595	NA	TAD_109	++
chr1:84858095-84858096:+	chr1:85118007-85118428	TAD_60	1.55092	2.72757	NA	TAD_109	++
chr1:84858095-84858096:+	chr1:85134596-85135108	TAD_60	1.55092	-1.83772	NA	TAD_109	+-
chr1:85086995-85087134:-	chr1:84861155-84861627	TAD_60	-1.18238	2.92201	NA	TAD_109	-+
chr1:85086995-85087134:-	chr1:84878530-84878981	TAD_60	-1.18238	2.46432	NA	TAD_109	-+
chr1:85086995-85087134:-	chr1:84921572-84922057	TAD_60	-1.18238	2.75803	NA	TAD_109	-+
chr1:85086995-85087134:-	chr1:84989467-84989898	TAD_60	-1.18238	2.77595	NA	TAD_109	-+
chr1:85086995-85087134:-	chr1:85118007-85118428	TAD_60	-1.18238	2.72757	NA	TAD_109	-+
chr1:85086995-85087134:-	chr1:85134596-85135108	TAD_60	-1.18238	-1.83772	NA	TAD_109	--
chr1:85134481-85134579:+	chr1:84861155-84861627	TAD_60	-1.16855	2.92201	NA	TAD_109	-+
chr1:85134481-85134579:+	chr1:84878530-84878981	TAD_60	-1.16855	2.46432	NA	TAD_109	-+
chr1:85134481-85134579:+	chr1:84921572-84922057	TAD_60	-1.16855	2.75803	NA	TAD_109	-+
chr1:85134481-85134579:+	chr1:84989467-84989898	TAD_60	-1.16855	2.77595	NA	TAD_109	-+
chr1:85134481-85134579:+	chr1:85118007-85118428	TAD_60	-1.16855	2.72757	NA	TAD_109	-+
chr1:85134481-85134579:+	chr1:85134596-85135108	TAD_60	-1.16855	-1.83772	NA	TAD_109	--
chr1:85142403-85142444:-	chr1:84861155-84861627	TAD_60	-1.04617	2.92201	TOMM70	TAD_109	-+
chr1:85142403-85142444:-	chr1:84878530-84878981	TAD_60	-1.04617	2.46432	TOMM70	TAD_109	-+
chr1:85142403-85142444:-	chr1:84921572-84922057	TAD_60	-1.04617	2.75803	TOMM70	TAD_109	-+
chr1:85142403-85142444:-	chr1:84989467-84989898	TAD_60	-1.04617	2.77595	TOMM70	TAD_109	-+
chr1:85142403-85142444:-	chr1:85118007-85118428	TAD_60	-1.04617	2.72757	TOMM70	TAD_109	-+
chr1:85142403-85142444:-	chr1:85134596-85135108	TAD_60	-1.04617	-1.83772	TOMM70	TAD_109	--
chr1:87255359-87255360:-	chr1:86865782-86866219	TAD_62	1.77559	1.08545	NA	TAD_112	++
chr1:87255359-87255360:-	chr1:86878015-86878432	TAD_62	1.77559	2.47909	NA	TAD_112	++
chr1:87255359-87255360:-	chr1:87054289-87054758	TAD_62	1.77559	4.17583	NA	TAD_112	++
chr1:87255359-87255360:-	chr1:87092246-87093028	TAD_62	1.77559	3.39467	NA	TAD_112	++
chr1:87255359-87255360:-	chr1:87218053-87218454	TAD_62	1.77559	3.08964	NA	TAD_112	++
chr1:87255359-87255360:-	chr1:87331126-87331543	TAD_62	1.77559	3.20267	NA	TAD_112	++
chr1:99891580-99891581:-	chr1:99807727-99808170	TAD_70	2.2548	3.10784	NA	TAD_127	++
chr1:99891580-99891581:-	chr1:99862284-99862721	TAD_70	2.2548	2.71376	NA	TAD_127	++
chr10:10970480-10970486:+	chr10:11105683-11106152	TAD_511	1.65421	2.95897	PDE8A	TAD_857	++
chr10:12593926-12594031:+	chr10:12378854-12379320	TAD_512	2.30557	2.80499	NA	TAD_859	++
chr10:12593926-12594031:+	chr10:12423421-12423879	TAD_512	2.30557	1.50173	NA	TAD_859	++
chr10:12593926-12594031:+	chr10:12493561-12493986	TAD_512	2.30557	3.13687	NA	TAD_859	++
chr10:12593926-12594031:+	chr10:12504943-12505395	TAD_512	2.30557	3.45527	NA	TAD_859	++
chr10:12836432-12836441:-	chr10:12824239-12824696	TAD_513	-2.871	2.63198	LOC107054203	TAD_860	-+
chr10:12836432-12836441:-	chr10:12853774-12854270	TAD_513	-2.871	3.04317	LOC107054203	TAD_860	-+
chr10:13004889-13004890:+	chr10:12904976-12905376	TAD_513	2.12747	2.77466	NA	TAD_861	++
chr10:13025232-13025237:-	chr10:12904976-12905376	TAD_513	2.25996	2.77466	ABHD2	TAD_861	++
chr10:13057471-13057531:-	chr10:12904976-12905376	TAD_513	1.48288	2.77466	NA	TAD_861	++
chr10:13187692-13187763:+	chr10:12904976-12905376	TAD_513	1.14641	2.77466	NA	TAD_861	++
chr10:13619612-13619634:+	chr10:13308536-13308982	TAD_514	2.39242	3.88488	NA	TAD_862	++
chr10:13619612-13619634:+	chr10:13361523-13361938	TAD_514	2.39242	3.18927	NA	TAD_862	++
chr10:13619612-13619634:+	chr10:13617493-13617959	TAD_514	2.39242	2.99128	NA	TAD_862	++
chr10:13619612-13619634:+	chr10:13655444-13655931	TAD_514	2.39242	2.22045	NA	TAD_862	++
chr10:13619612-13619634:+	chr10:13671573-13672050	TAD_514	2.39242	3.17246	NA	TAD_862	++
chr10:13619612-13619634:+	chr10:13809837-13810304	TAD_514	2.39242	2.79647	NA	TAD_862	++
chr10:13619612-13619634:+	chr10:13894253-13894695	TAD_514	2.39242	3.69581	NA	TAD_862	++
chr10:13619612-13619634:+	chr10:13899646-13900170	TAD_514	2.39242	2.17138	NA	TAD_862	++
chr10:13619612-13619634:+	chr10:14096674-14097085	TAD_514	2.39242	3.75691	NA	TAD_862	++
chr10:13619762-13619764:-	chr10:13308536-13308982	TAD_514	2.57752	3.88488	NA	TAD_862	++
chr10:13619762-13619764:-	chr10:13361523-13361938	TAD_514	2.57752	3.18927	NA	TAD_862	++
chr10:13619762-13619764:-	chr10:13617493-13617959	TAD_514	2.57752	2.99128	NA	TAD_862	++
chr10:13619762-13619764:-	chr10:13655444-13655931	TAD_514	2.57752	2.22045	NA	TAD_862	++
chr10:13619762-13619764:-	chr10:13671573-13672050	TAD_514	2.57752	3.17246	NA	TAD_862	++
chr10:13619762-13619764:-	chr10:13809837-13810304	TAD_514	2.57752	2.79647	NA	TAD_862	++
chr10:13619762-13619764:-	chr10:13894253-13894695	TAD_514	2.57752	3.69581	NA	TAD_862	++
chr10:13619762-13619764:-	chr10:13899646-13900170	TAD_514	2.57752	2.17138	NA	TAD_862	++
chr10:13619762-13619764:-	chr10:14096674-14097085	TAD_514	2.57752	3.75691	NA	TAD_862	++
chr10:15276787-15276788:+	chr10:15091941-15092382	TAD_514	2.85064	2.00161	NA	TAD_864	++
chr10:15276787-15276788:+	chr10:15114132-15114535	TAD_514	2.85064	3.07116	NA	TAD_864	++
chr10:15276787-15276788:+	chr10:15124941-15125373	TAD_514	2.85064	4.00249	NA	TAD_864	++
chr10:15276787-15276788:+	chr10:15190549-15190980	TAD_514	2.85064	3.86461	NA	TAD_864	++
chr10:15276787-15276788:+	chr10:15751808-15752238	TAD_514	2.85064	2.41004	NA	TAD_864	++
chr10:15848925-15849058:-	chr10:15751808-15752238	TAD_514	1.78282	2.41004	NA	TAD_864	++
chr10:15848925-15849058:-	chr10:15780493-15780975	TAD_514	1.78282	3.34899	NA	TAD_864	++
chr10:15848925-15849058:-	chr10:15800320-15800804	TAD_514	1.78282	2.63515	NA	TAD_864	++
chr10:15848925-15849058:-	chr10:15843391-15843841	TAD_514	1.78282	2.60124	NA	TAD_864	++
chr10:15848936-15848946:+	chr10:15751808-15752238	TAD_514	3.30869	2.41004	NR2F2	TAD_864	++
chr10:15848936-15848946:+	chr10:15780493-15780975	TAD_514	3.30869	3.34899	NR2F2	TAD_864	++
chr10:15848936-15848946:+	chr10:15800320-15800804	TAD_514	3.30869	2.63515	NR2F2	TAD_864	++
chr10:15848936-15848946:+	chr10:15843391-15843841	TAD_514	3.30869	2.60124	NR2F2	TAD_864	++
chr10:16844418-16844451:+	chr10:16844684-16845099	TAD_515	2.39536	1.39599	NA	TAD_866	++
chr10:16844418-16844451:+	chr10:16915128-16915528	TAD_515	2.39536	3.68753	NA	TAD_866	++
chr10:16844683-16844699:-	chr10:16844684-16845099	TAD_515	2.37675	1.39599	NA	TAD_866	++
chr10:16844683-16844699:-	chr10:16915128-16915528	TAD_515	2.37675	3.68753	NA	TAD_866	++
chr10:17094380-17094382:+	chr10:17108290-17108767	TAD_515	2.38775	3.14917	MEF2A	TAD_867	++
chr10:17094380-17094382:+	chr10:17220772-17221235	TAD_515	2.38775	3.12474	MEF2A	TAD_867	++
chr10:17094380-17094382:+	chr10:17309075-17309492	TAD_515	2.38775	3.16853	MEF2A	TAD_867	++
chr10:17094380-17094382:+	chr10:17444435-17444929	TAD_515	2.38775	3.58388	MEF2A	TAD_867	++
chr10:17768269-17768352:-	chr10:17939413-17939902	TAD_516	1.21595	3.43795	NA	TAD_868	++
chr10:17768269-17768352:-	chr10:17955653-17956120	TAD_516	1.21595	2.83616	NA	TAD_868	++
chr10:18072975-18072983:+	chr10:17939413-17939902	TAD_516	1.92415	3.43795	NA	TAD_868	++
chr10:18072975-18072983:+	chr10:17955653-17956120	TAD_516	1.92415	2.83616	NA	TAD_868	++
chr10:18156008-18156009:+	chr10:18181050-18181457	TAD_516	2.57086	2.97565	NA	TAD_869	++
chr10:18156008-18156009:+	chr10:18376204-18376718	TAD_516	2.57086	3.20737	NA	TAD_869	++
chr10:18473317-18473409:-	chr10:18181050-18181457	TAD_516	-1.02667	2.97565	NA	TAD_869	-+
chr10:18473317-18473409:-	chr10:18376204-18376718	TAD_516	-1.02667	3.20737	NA	TAD_869	-+
chr10:19692769-19692807:+	chr10:19644817-19645235	TAD_517	1.14309	3.14135	NA	TAD_871	++
chr10:19692769-19692807:+	chr10:19681294-19681707	TAD_517	1.14309	1.82292	NA	TAD_871	++
chr10:19692769-19692807:+	chr10:19772844-19773257	TAD_517	1.14309	2.96078	NA	TAD_871	++
chr10:19692769-19692807:+	chr10:19835247-19835675	TAD_517	1.14309	1.35509	NA	TAD_871	++
chr10:19692769-19692807:+	chr10:19997537-19998357	TAD_517	1.14309	3.20482	NA	TAD_871	++
chr10:19692769-19692807:+	chr10:20011649-20012055	TAD_517	1.14309	2.37773	NA	TAD_871	++
chr10:19791447-19791497:-	chr10:19644817-19645235	TAD_517	2.27402	3.14135	EIF3J	TAD_871	++
chr10:19791447-19791497:-	chr10:19681294-19681707	TAD_517	2.27402	1.82292	EIF3J	TAD_871	++
chr10:19791447-19791497:-	chr10:19772844-19773257	TAD_517	2.27402	2.96078	EIF3J	TAD_871	++
chr10:19791447-19791497:-	chr10:19835247-19835675	TAD_517	2.27402	1.35509	EIF3J	TAD_871	++
chr10:19791447-19791497:-	chr10:19997537-19998357	TAD_517	2.27402	3.20482	EIF3J	TAD_871	++
chr10:19791447-19791497:-	chr10:20011649-20012055	TAD_517	2.27402	2.37773	EIF3J	TAD_871	++
chr10:19819777-19819922:+	chr10:19644817-19645235	TAD_517	1.95666	3.14135	NA	TAD_871	++
chr10:19819777-19819922:+	chr10:19681294-19681707	TAD_517	1.95666	1.82292	NA	TAD_871	++
chr10:19819777-19819922:+	chr10:19772844-19773257	TAD_517	1.95666	2.96078	NA	TAD_871	++
chr10:19819777-19819922:+	chr10:19835247-19835675	TAD_517	1.95666	1.35509	NA	TAD_871	++
chr10:19819777-19819922:+	chr10:19997537-19998357	TAD_517	1.95666	3.20482	NA	TAD_871	++
chr10:19819777-19819922:+	chr10:20011649-20012055	TAD_517	1.95666	2.37773	NA	TAD_871	++
chr10:19835408-19835442:-	chr10:19644817-19645235	TAD_517	1.88387	3.14135	CTDSPL2	TAD_871	++
chr10:19835408-19835442:-	chr10:19681294-19681707	TAD_517	1.88387	1.82292	CTDSPL2	TAD_871	++
chr10:19835408-19835442:-	chr10:19772844-19773257	TAD_517	1.88387	2.96078	CTDSPL2	TAD_871	++
chr10:19835408-19835442:-	chr10:19835247-19835675	TAD_517	1.88387	1.35509	CTDSPL2	TAD_871	++
chr10:19835408-19835442:-	chr10:19997537-19998357	TAD_517	1.88387	3.20482	CTDSPL2	TAD_871	++
chr10:19835408-19835442:-	chr10:20011649-20012055	TAD_517	1.88387	2.37773	CTDSPL2	TAD_871	++
chr10:20010807-20010824:-	chr10:19644817-19645235	TAD_517	1.45578	3.14135	NA	TAD_871	++
chr10:20010807-20010824:-	chr10:19681294-19681707	TAD_517	1.45578	1.82292	NA	TAD_871	++
chr10:20010807-20010824:-	chr10:19772844-19773257	TAD_517	1.45578	2.96078	NA	TAD_871	++
chr10:20010807-20010824:-	chr10:19835247-19835675	TAD_517	1.45578	1.35509	NA	TAD_871	++
chr10:20010807-20010824:-	chr10:19997537-19998357	TAD_517	1.45578	3.20482	NA	TAD_871	++
chr10:20010807-20010824:-	chr10:20011649-20012055	TAD_517	1.45578	2.37773	NA	TAD_871	++
chr10:20050259-20050262:+	chr10:19644817-19645235	TAD_517	1.19509	3.14135	ZNF710	TAD_871	++
chr10:20050259-20050262:+	chr10:19681294-19681707	TAD_517	1.19509	1.82292	ZNF710	TAD_871	++
chr10:20050259-20050262:+	chr10:19772844-19773257	TAD_517	1.19509	2.96078	ZNF710	TAD_871	++
chr10:20050259-20050262:+	chr10:19835247-19835675	TAD_517	1.19509	1.35509	ZNF710	TAD_871	++
chr10:20050259-20050262:+	chr10:19997537-19998357	TAD_517	1.19509	3.20482	ZNF710	TAD_871	++
chr10:20050259-20050262:+	chr10:20011649-20012055	TAD_517	1.19509	2.37773	ZNF710	TAD_871	++
chr10:20088049-20088052:-	chr10:19644817-19645235	TAD_517	2.28147	3.14135	NA	TAD_871	++
chr10:20088049-20088052:-	chr10:19681294-19681707	TAD_517	2.28147	1.82292	NA	TAD_871	++
chr10:20088049-20088052:-	chr10:19772844-19773257	TAD_517	2.28147	2.96078	NA	TAD_871	++
chr10:20088049-20088052:-	chr10:19835247-19835675	TAD_517	2.28147	1.35509	NA	TAD_871	++
chr10:20088049-20088052:-	chr10:19997537-19998357	TAD_517	2.28147	3.20482	NA	TAD_871	++
chr10:20088049-20088052:-	chr10:20011649-20012055	TAD_517	2.28147	2.37773	NA	TAD_871	++
chr10:20097035-20097093:-	chr10:19644817-19645235	TAD_517	-1.5226	3.14135	NA	TAD_871	-+
chr10:20097035-20097093:-	chr10:19681294-19681707	TAD_517	-1.5226	1.82292	NA	TAD_871	-+
chr10:20097035-20097093:-	chr10:19772844-19773257	TAD_517	-1.5226	2.96078	NA	TAD_871	-+
chr10:20097035-20097093:-	chr10:19835247-19835675	TAD_517	-1.5226	1.35509	NA	TAD_871	-+
chr10:20097035-20097093:-	chr10:19997537-19998357	TAD_517	-1.5226	3.20482	NA	TAD_871	-+
chr10:20097035-20097093:-	chr10:20011649-20012055	TAD_517	-1.5226	2.37773	NA	TAD_871	-+
chr10:20150716-20150755:+	chr10:19681294-19681707	TAD_517	1.19774	1.82292	NA	TAD_871	++
chr10:20150716-20150755:+	chr10:19772844-19773257	TAD_517	1.19774	2.96078	NA	TAD_871	++
chr10:20150716-20150755:+	chr10:19835247-19835675	TAD_517	1.19774	1.35509	NA	TAD_871	++
chr10:20150716-20150755:+	chr10:19997537-19998357	TAD_517	1.19774	3.20482	NA	TAD_871	++
chr10:20150716-20150755:+	chr10:20011649-20012055	TAD_517	1.19774	2.37773	NA	TAD_871	++
chr10:20158713-20158756:-	chr10:19681294-19681707	TAD_517	1.81415	1.82292	SERF2	TAD_871	++
chr10:20158713-20158756:-	chr10:19772844-19773257	TAD_517	1.81415	2.96078	SERF2	TAD_871	++
chr10:20158713-20158756:-	chr10:19835247-19835675	TAD_517	1.81415	1.35509	SERF2	TAD_871	++
chr10:20158713-20158756:-	chr10:19997537-19998357	TAD_517	1.81415	3.20482	SERF2	TAD_871	++
chr10:20158713-20158756:-	chr10:20011649-20012055	TAD_517	1.81415	2.37773	SERF2	TAD_871	++
chr10:2357578-2357732:+	chr10:2256538-2257038	TAD_503	2.93998	1.92446	LOXL1	TAD_844	++
chr10:2357578-2357732:+	chr10:2297780-2298205	TAD_503	2.93998	3.02625	LOXL1	TAD_844	++
chr10:2357578-2357732:+	chr10:2331193-2331689	TAD_503	2.93998	3.00944	LOXL1	TAD_844	++
chr10:2357796-2357942:-	chr10:2256538-2257038	TAD_503	2.74929	1.92446	NA	TAD_844	++
chr10:2357796-2357942:-	chr10:2297780-2298205	TAD_503	2.74929	3.02625	NA	TAD_844	++
chr10:2357796-2357942:-	chr10:2331193-2331689	TAD_503	2.74929	3.00944	NA	TAD_844	++
chr10:2406585-2406613:+	chr10:2389084-2389529	TAD_504	-2.56855	2.99191	NA	TAD_844	-+
chr10:2420007-2420077:-	chr10:2389084-2389529	TAD_504	1.25653	2.99191	NA	TAD_844	++
chr10:2421793-2421892:-	chr10:2389084-2389529	TAD_504	1.79044	2.99191	NA	TAD_844	++
chr10:2433813-2433897:-	chr10:2389084-2389529	TAD_504	-1.34762	2.99191	NA	TAD_844	-+
chr10:3133440-3133497:-	chr10:2918132-2918567	TAD_505	1.14959	3.15539	NA	TAD_845	++
chr10:3133440-3133497:-	chr10:2964993-2965440	TAD_505	1.14959	2.79888	NA	TAD_845	++
chr10:3133440-3133497:-	chr10:2991202-2991632	TAD_505	1.14959	2.68461	NA	TAD_845	++
chr10:3673232-3673255:+	chr10:3777920-3778320	TAD_505	1.24458	3.01189	NA	TAD_846	++
chr10:3673232-3673255:+	chr10:3984913-3985322	TAD_505	1.24458	2.66223	NA	TAD_846	++
chr10:3673232-3673255:+	chr10:4147927-4148425	TAD_505	1.24458	3.17792	NA	TAD_846	++
chr10:3763432-3763435:-	chr10:3777920-3778320	TAD_505	2.26894	3.01189	DNAJA4	TAD_846	++
chr10:3763432-3763435:-	chr10:3984913-3985322	TAD_505	2.26894	2.66223	DNAJA4	TAD_846	++
chr10:3763432-3763435:-	chr10:4147927-4148425	TAD_505	2.26894	3.17792	DNAJA4	TAD_846	++
chr10:4179664-4179724:+	chr10:3777920-3778320	TAD_505	1.96539	3.01189	NA	TAD_846	++
chr10:4179664-4179724:+	chr10:3984913-3985322	TAD_505	1.96539	2.66223	NA	TAD_846	++
chr10:4179664-4179724:+	chr10:4147927-4148425	TAD_505	1.96539	3.17792	NA	TAD_846	++
chr10:4180107-4180170:+	chr10:3777920-3778320	TAD_505	2.02908	3.01189	NA	TAD_846	++
chr10:4180107-4180170:+	chr10:3984913-3985322	TAD_505	2.02908	2.66223	NA	TAD_846	++
chr10:4180107-4180170:+	chr10:4147927-4148425	TAD_505	2.02908	3.17792	NA	TAD_846	++
chr10:5754109-5754141:-	chr10:5599209-5599681	TAD_507	1.1552	4.39768	NA	TAD_849	++
chr10:5754109-5754141:-	chr10:5645004-5645482	TAD_507	1.1552	2.45739	NA	TAD_849	++
chr10:5754109-5754141:-	chr10:6096370-6097217	TAD_507	1.1552	2.82495	NA	TAD_849	++
chr10:7619911-7620084:-	chr10:7534464-7534933	TAD_508	-1.08725	3.47761	NA	TAD_851	-+
chr10:7794322-7794384:-	chr10:7806391-7806876	TAD_508	1.55647	2.02991	NA	TAD_852	++
chr10:7794322-7794384:-	chr10:7827428-7828319	TAD_508	1.55647	3.98367	NA	TAD_852	++
chr10:7795479-7795490:-	chr10:7806391-7806876	TAD_508	1.16609	2.02991	NA	TAD_852	++
chr10:7795479-7795490:-	chr10:7827428-7828319	TAD_508	1.16609	3.98367	NA	TAD_852	++
chr10:8041918-8041970:-	chr10:7806391-7806876	TAD_508	1.10513	2.02991	NA	TAD_852	++
chr10:8041918-8041970:-	chr10:7827428-7828319	TAD_508	1.10513	3.98367	NA	TAD_852	++
chr10:8102610-8102612:-	chr10:8142465-8142964	TAD_509	2.95236	3.54928	NA	TAD_852	++
chr10:8759720-8759732:-	chr10:9057899-9058377	TAD_509	2.4482	1.08	NA	TAD_854	++
chr10:8919463-8919536:+	chr10:9057899-9058377	TAD_509	2.19671	1.08	BCL2L10	TAD_854	++
chr10:8950205-8950270:+	chr10:9057899-9058377	TAD_509	2.95247	1.08	NA	TAD_854	++
chr10:9142968-9142969:-	chr10:9057899-9058377	TAD_509	-2.61361	1.08	SCG3	TAD_854	-+
chr10:9151873-9151965:-	chr10:9057899-9058377	TAD_509	-1.01587	1.08	NA	TAD_854	-+
chr11:1015422-1015473:-	chr11:1047830-1048333	TAD_518	1.84617	2.32107	NA	TAD_872	++
chr11:1015422-1015473:-	chr11:1128961-1129370	TAD_518	1.84617	2.2474	NA	TAD_872	++
chr11:1015422-1015473:-	chr11:897252-897654	TAD_518	1.84617	3.66415	NA	TAD_872	++
chr11:10757271-10757325:-	chr11:10823967-10824908	TAD_524	1.26939	3.04109	WTIP	TAD_886	++
chr11:10757271-10757325:-	chr11:10865454-10865920	TAD_524	1.26939	3.30499	WTIP	TAD_886	++
chr11:10778416-10778443:+	chr11:10823967-10824908	TAD_524	-1.0113	3.04109	NA	TAD_886	-+
chr11:10778416-10778443:+	chr11:10865454-10865920	TAD_524	-1.0113	3.30499	NA	TAD_886	-+
chr11:10778716-10778773:+	chr11:10823967-10824908	TAD_524	-1.04121	3.04109	NA	TAD_886	-+
chr11:10778716-10778773:+	chr11:10865454-10865920	TAD_524	-1.04121	3.30499	NA	TAD_886	-+
chr11:10788685-10788695:-	chr11:10823967-10824908	TAD_524	2.91963	3.04109	PDCD2L	TAD_886	++
chr11:10788685-10788695:-	chr11:10865454-10865920	TAD_524	2.91963	3.30499	PDCD2L	TAD_886	++
chr11:1129358-1129405:+	chr11:1047830-1048333	TAD_518	3.08615	2.32107	CTCF	TAD_872	++
chr11:1129358-1129405:+	chr11:1128961-1129370	TAD_518	3.08615	2.2474	CTCF	TAD_872	++
chr11:1129358-1129405:+	chr11:897252-897654	TAD_518	3.08615	3.66415	CTCF	TAD_872	++
chr11:12617786-12617787:-	chr11:12381652-12382166	TAD_525	1.89167	2.3285	LOC112533264	TAD_888	++
chr11:12617786-12617787:-	chr11:12415127-12415610	TAD_525	1.89167	2.76319	LOC112533264	TAD_888	++
chr11:12617786-12617787:-	chr11:12573290-12574183	TAD_525	1.89167	3.38831	LOC112533264	TAD_888	++
chr11:12617786-12617787:-	chr11:12668755-12669218	TAD_525	1.89167	4.2637	LOC112533264	TAD_888	++
chr11:12617786-12617787:-	chr11:12673427-12674419	TAD_525	1.89167	2.73442	LOC112533264	TAD_888	++
chr11:12617786-12617787:-	chr11:12698458-12698883	TAD_525	1.89167	3.43072	LOC112533264	TAD_888	++
chr11:12617786-12617787:-	chr11:12759302-12759835	TAD_525	1.89167	3.45945	LOC112533264	TAD_888	++
chr11:12617786-12617787:-	chr11:12900896-12901311	TAD_525	1.89167	2.39117	LOC112533264	TAD_888	++
chr11:13381636-13381637:-	chr11:12900896-12901311	TAD_525	2.03595	2.39117	LOC112533283	TAD_888	++
chr11:13381636-13381637:-	chr11:13182702-13183134	TAD_525	2.03595	2.55187	LOC112533283	TAD_888	++
chr11:13381636-13381637:-	chr11:13304403-13304839	TAD_525	2.03595	2.41565	LOC112533283	TAD_888	++
chr11:16484455-16484486:+	chr11:16606028-16606474	TAD_527	2.3266	2.81819	KLHL36	TAD_893	++
chr11:16484455-16484486:+	chr11:16630294-16630736	TAD_527	2.3266	3.44907	KLHL36	TAD_893	++
chr11:16484455-16484486:+	chr11:16686394-16686863	TAD_527	2.3266	2.46172	KLHL36	TAD_893	++
chr11:16485158-16485184:-	chr11:16606028-16606474	TAD_527	1.98888	2.81819	NA	TAD_893	++
chr11:16485158-16485184:-	chr11:16630294-16630736	TAD_527	1.98888	3.44907	NA	TAD_893	++
chr11:16485158-16485184:-	chr11:16686394-16686863	TAD_527	1.98888	2.46172	NA	TAD_893	++
chr11:1673782-1673886:-	chr11:1515025-1515511	TAD_518	1.60076	3.35695	NA	TAD_874	++
chr11:1673782-1673886:-	chr11:1582090-1582644	TAD_518	1.60076	2.11481	NA	TAD_874	++
chr11:1673782-1673886:-	chr11:1957294-1957708	TAD_518	1.60076	2.65471	NA	TAD_874	++
chr11:1673782-1673886:-	chr11:2084251-2084970	TAD_518	1.60076	3.70562	NA	TAD_874	++
chr11:1673782-1673886:-	chr11:2110474-2110928	TAD_518	1.60076	2.42879	NA	TAD_874	++
chr11:18067531-18067594:+	chr11:17785089-17785519	TAD_528	-1.18014	3.04991	NA	TAD_896	-+
chr11:18067531-18067594:+	chr11:17905198-17905628	TAD_528	-1.18014	2.83375	NA	TAD_896	-+
chr11:18067531-18067594:+	chr11:17953206-17953713	TAD_528	-1.18014	3.39666	NA	TAD_896	-+
chr11:18068361-18068411:+	chr11:17785089-17785519	TAD_528	1.3038	3.04991	NA	TAD_896	++
chr11:18068361-18068411:+	chr11:17905198-17905628	TAD_528	1.3038	2.83375	NA	TAD_896	++
chr11:18068361-18068411:+	chr11:17953206-17953713	TAD_528	1.3038	3.39666	NA	TAD_896	++
chr11:18068871-18068911:+	chr11:17785089-17785519	TAD_528	1.15152	3.04991	NA	TAD_896	++
chr11:18068871-18068911:+	chr11:17905198-17905628	TAD_528	1.15152	2.83375	NA	TAD_896	++
chr11:18068871-18068911:+	chr11:17953206-17953713	TAD_528	1.15152	3.39666	NA	TAD_896	++
chr11:18079514-18079564:+	chr11:17785089-17785519	TAD_528	1.37786	3.04991	NA	TAD_896	++
chr11:18079514-18079564:+	chr11:17905198-17905628	TAD_528	1.37786	2.83375	NA	TAD_896	++
chr11:18079514-18079564:+	chr11:17953206-17953713	TAD_528	1.37786	3.39666	NA	TAD_896	++
chr11:18081385-18081408:-	chr11:17785089-17785519	TAD_528	1.33853	3.04991	RNF166	TAD_896	++
chr11:18081385-18081408:-	chr11:17905198-17905628	TAD_528	1.33853	2.83375	RNF166	TAD_896	++
chr11:18081385-18081408:-	chr11:17953206-17953713	TAD_528	1.33853	3.39666	RNF166	TAD_896	++
chr11:18105966-18106014:-	chr11:17785089-17785519	TAD_528	-1.478	3.04991	NA	TAD_896	-+
chr11:18105966-18106014:-	chr11:17905198-17905628	TAD_528	-1.478	2.83375	NA	TAD_896	-+
chr11:18105966-18106014:-	chr11:17953206-17953713	TAD_528	-1.478	3.39666	NA	TAD_896	-+
chr11:18111420-18111459:+	chr11:17785089-17785519	TAD_528	-1.55137	3.04991	NA	TAD_896	-+
chr11:18111420-18111459:+	chr11:17905198-17905628	TAD_528	-1.55137	2.83375	NA	TAD_896	-+
chr11:18111420-18111459:+	chr11:17953206-17953713	TAD_528	-1.55137	3.39666	NA	TAD_896	-+
chr11:18111580-18111640:+	chr11:17785089-17785519	TAD_528	-1.52917	3.04991	NA	TAD_896	-+
chr11:18111580-18111640:+	chr11:17905198-17905628	TAD_528	-1.52917	2.83375	NA	TAD_896	-+
chr11:18111580-18111640:+	chr11:17953206-17953713	TAD_528	-1.52917	3.39666	NA	TAD_896	-+
chr11:1881776-1881791:-	chr11:1515025-1515511	TAD_518	2.96799	3.35695	GLG1	TAD_874	++
chr11:1881776-1881791:-	chr11:1582090-1582644	TAD_518	2.96799	2.11481	GLG1	TAD_874	++
chr11:1881776-1881791:-	chr11:1957294-1957708	TAD_518	2.96799	2.65471	GLG1	TAD_874	++
chr11:1881776-1881791:-	chr11:2084251-2084970	TAD_518	2.96799	3.70562	GLG1	TAD_874	++
chr11:1881776-1881791:-	chr11:2110474-2110928	TAD_518	2.96799	2.42879	GLG1	TAD_874	++
chr11:19376208-19376286:+	chr11:19409227-19409680	TAD_529	-1.18915	2.14473	NA	TAD_897	-+
chr11:1960092-1960115:+	chr11:1515025-1515511	TAD_518	-1.05089	3.35695	NA	TAD_874	-+
chr11:1960092-1960115:+	chr11:1582090-1582644	TAD_518	-1.05089	2.11481	NA	TAD_874	-+
chr11:1960092-1960115:+	chr11:1957294-1957708	TAD_518	-1.05089	2.65471	NA	TAD_874	-+
chr11:1960092-1960115:+	chr11:2084251-2084970	TAD_518	-1.05089	3.70562	NA	TAD_874	-+
chr11:1960092-1960115:+	chr11:2110474-2110928	TAD_518	-1.05089	2.42879	NA	TAD_874	-+
chr11:1999630-1999701:-	chr11:1515025-1515511	TAD_518	2.97193	3.35695	BCAR1	TAD_874	++
chr11:1999630-1999701:-	chr11:1582090-1582644	TAD_518	2.97193	2.11481	BCAR1	TAD_874	++
chr11:1999630-1999701:-	chr11:1957294-1957708	TAD_518	2.97193	2.65471	BCAR1	TAD_874	++
chr11:1999630-1999701:-	chr11:2084251-2084970	TAD_518	2.97193	3.70562	BCAR1	TAD_874	++
chr11:1999630-1999701:-	chr11:2110474-2110928	TAD_518	2.97193	2.42879	BCAR1	TAD_874	++
chr11:2052659-2052730:+	chr11:1582090-1582644	TAD_518	1.51201	2.11481	NA	TAD_874	++
chr11:2052659-2052730:+	chr11:1957294-1957708	TAD_518	1.51201	2.65471	NA	TAD_874	++
chr11:2052659-2052730:+	chr11:2084251-2084970	TAD_518	1.51201	3.70562	NA	TAD_874	++
chr11:2052659-2052730:+	chr11:2110474-2110928	TAD_518	1.51201	2.42879	NA	TAD_874	++
chr11:2132748-2132769:+	chr11:1957294-1957708	TAD_518	-1.21253	2.65471	NA	TAD_874	-+
chr11:2132748-2132769:+	chr11:2084251-2084970	TAD_518	-1.21253	3.70562	NA	TAD_874	-+
chr11:2132748-2132769:+	chr11:2110474-2110928	TAD_518	-1.21253	2.42879	NA	TAD_874	-+
chr11:3378699-3378801:+	chr11:3319242-3319716	TAD_519	3.24564	3.56322	LOC107054270	TAD_875	++
chr11:4479134-4479171:+	chr11:4012058-4012894	TAD_519	1.39496	2.7076	NA	TAD_875	++
chr11:4479134-4479171:+	chr11:4350370-4350865	TAD_519	1.39496	3.54791	NA	TAD_875	++
chr11:4479134-4479171:+	chr11:4397931-4398412	TAD_519	1.39496	2.98696	NA	TAD_875	++
chr11:4479134-4479171:+	chr11:4481403-4481872	TAD_519	1.39496	2.66805	NA	TAD_875	++
chr11:4624138-4624224:-	chr11:4979835-4980321	TAD_519	1.72079	3.71773	NA	TAD_876	++
chr11:4654925-4655001:+	chr11:4979835-4980321	TAD_519	1.85135	3.71773	NA	TAD_876	++
chr11:5077456-5077458:+	chr11:4979835-4980321	TAD_519	2.09387	3.71773	NA	TAD_876	++
chr11:5525785-5525788:-	chr11:5250898-5251397	TAD_519	2.67134	2.81398	NA	TAD_877	++
chr11:9170388-9170390:-	chr11:8820954-8821356	TAD_523	1.99901	3.29832	NA	TAD_884	++
chr11:9170388-9170390:-	chr11:8915950-8916810	TAD_523	1.99901	3.1381	NA	TAD_884	++
chr11:9170388-9170390:-	chr11:9097017-9097432	TAD_523	1.99901	3.58837	NA	TAD_884	++
chr11:9170388-9170390:-	chr11:9205685-9206161	TAD_523	1.99901	2.60841	NA	TAD_884	++
chr11:9170388-9170390:-	chr11:9251863-9252306	TAD_523	1.99901	2.2056	NA	TAD_884	++
chr11:925851-925941:-	chr11:1047830-1048333	TAD_518	1.18997	2.32107	NA	TAD_872	++
chr11:925851-925941:-	chr11:1128961-1129370	TAD_518	1.18997	2.2474	NA	TAD_872	++
chr11:925851-925941:-	chr11:897252-897654	TAD_518	1.18997	3.66415	NA	TAD_872	++
chr11:927245-927307:-	chr11:1047830-1048333	TAD_518	1.0641	2.32107	NA	TAD_872	++
chr11:927245-927307:-	chr11:1128961-1129370	TAD_518	1.0641	2.2474	NA	TAD_872	++
chr11:927245-927307:-	chr11:897252-897654	TAD_518	1.0641	3.66415	NA	TAD_872	++
chr12:10072502-10072613:-	chr12:9973346-9973778	TAD_540	1.52992	2.18417	NA	TAD_911	++
chr12:10072502-10072613:-	chr12:9995495-9995957	TAD_540	1.52992	3.22742	NA	TAD_911	++
chr12:10983416-10983461:-	chr12:11372065-11372512	TAD_541	1.09468	3.07915	NA	TAD_912	++
chr12:10983416-10983461:-	chr12:11450393-11451165	TAD_541	1.09468	2.62757	NA	TAD_912	++
chr12:11682090-11682114:-	chr12:11372065-11372512	TAD_541	1.67544	3.07915	NA	TAD_912	++
chr12:11682090-11682114:-	chr12:11450393-11451165	TAD_541	1.67544	2.62757	NA	TAD_912	++
chr12:11682090-11682114:-	chr12:11512140-11512616	TAD_541	1.67544	3.17248	NA	TAD_912	++
chr12:11682090-11682114:-	chr12:11809279-11809764	TAD_541	1.67544	2.8224	NA	TAD_912	++
chr12:11756314-11756414:-	chr12:11372065-11372512	TAD_541	-1.34268	3.07915	NA	TAD_912	-+
chr12:11756314-11756414:-	chr12:11450393-11451165	TAD_541	-1.34268	2.62757	NA	TAD_912	-+
chr12:11756314-11756414:-	chr12:11512140-11512616	TAD_541	-1.34268	3.17248	NA	TAD_912	-+
chr12:11756314-11756414:-	chr12:11809279-11809764	TAD_541	-1.34268	2.8224	NA	TAD_912	-+
chr12:11773507-11773510:+	chr12:11372065-11372512	TAD_541	3.13939	3.07915	SLC6A8	TAD_912	++
chr12:11773507-11773510:+	chr12:11450393-11451165	TAD_541	3.13939	2.62757	SLC6A8	TAD_912	++
chr12:11773507-11773510:+	chr12:11512140-11512616	TAD_541	3.13939	3.17248	SLC6A8	TAD_912	++
chr12:11773507-11773510:+	chr12:11809279-11809764	TAD_541	3.13939	2.8224	SLC6A8	TAD_912	++
chr12:11773679-11773745:-	chr12:11372065-11372512	TAD_541	3.28241	3.07915	NA	TAD_912	++
chr12:11773679-11773745:-	chr12:11450393-11451165	TAD_541	3.28241	2.62757	NA	TAD_912	++
chr12:11773679-11773745:-	chr12:11512140-11512616	TAD_541	3.28241	3.17248	NA	TAD_912	++
chr12:11773679-11773745:-	chr12:11809279-11809764	TAD_541	3.28241	2.8224	NA	TAD_912	++
chr12:11775381-11775399:+	chr12:11372065-11372512	TAD_541	2.26554	3.07915	SLC6A8	TAD_912	++
chr12:11775381-11775399:+	chr12:11450393-11451165	TAD_541	2.26554	2.62757	SLC6A8	TAD_912	++
chr12:11775381-11775399:+	chr12:11512140-11512616	TAD_541	2.26554	3.17248	SLC6A8	TAD_912	++
chr12:11775381-11775399:+	chr12:11809279-11809764	TAD_541	2.26554	2.8224	SLC6A8	TAD_912	++
chr12:12012665-12012973:+	chr12:11991212-11991679	TAD_541	-1.03857	2.67242	NA	TAD_913	-+
chr12:19659391-19659440:-	chr12:19850988-19851479	TAD_549	-1.2087	3.43388	NA	TAD_922	-+
chr12:19659391-19659440:-	chr12:19910549-19910954	TAD_549	-1.2087	2.80789	NA	TAD_922	-+
chr12:19662610-19662642:-	chr12:19850988-19851479	TAD_549	-1.11018	3.43388	MBD4	TAD_922	-+
chr12:19662610-19662642:-	chr12:19910549-19910954	TAD_549	-1.11018	2.80789	MBD4	TAD_922	-+
chr12:2398824-2398980:+	chr12:2493544-2494047	TAD_533	-2.50268	2.64335	NA	TAD_901	-+
chr12:2398824-2398980:+	chr12:2577093-2577550	TAD_533	-2.50268	-2.24771	NA	TAD_901	--
chr12:2398824-2398980:+	chr12:2600913-2601319	TAD_533	-2.50268	1.58486	NA	TAD_901	-+
chr12:2398824-2398980:+	chr12:2605848-2606280	TAD_533	-2.50268	1.25783	NA	TAD_901	-+
chr12:2398824-2398980:+	chr12:2681464-2681955	TAD_533	-2.50268	2.69538	NA	TAD_901	-+
chr12:2399326-2399349:-	chr12:2493544-2494047	TAD_533	-2.54833	2.64335	LOC121106622	TAD_901	-+
chr12:2399326-2399349:-	chr12:2577093-2577550	TAD_533	-2.54833	-2.24771	LOC121106622	TAD_901	--
chr12:2399326-2399349:-	chr12:2600913-2601319	TAD_533	-2.54833	1.58486	LOC121106622	TAD_901	-+
chr12:2399326-2399349:-	chr12:2605848-2606280	TAD_533	-2.54833	1.25783	LOC121106622	TAD_901	-+
chr12:2399326-2399349:-	chr12:2681464-2681955	TAD_533	-2.54833	2.69538	LOC121106622	TAD_901	-+
chr12:2550304-2550490:+	chr12:2493544-2494047	TAD_533	-1.03322	2.64335	NA	TAD_901	-+
chr12:2550304-2550490:+	chr12:2577093-2577550	TAD_533	-1.03322	-2.24771	NA	TAD_901	--
chr12:2550304-2550490:+	chr12:2600913-2601319	TAD_533	-1.03322	1.58486	NA	TAD_901	-+
chr12:2550304-2550490:+	chr12:2605848-2606280	TAD_533	-1.03322	1.25783	NA	TAD_901	-+
chr12:2550304-2550490:+	chr12:2681464-2681955	TAD_533	-1.03322	2.69538	NA	TAD_901	-+
chr12:2550304-2550490:+	chr12:2956893-2957347	TAD_533	-1.03322	3.43603	NA	TAD_901	-+
chr12:2550304-2550490:+	chr12:2982995-2983496	TAD_533	-1.03322	2.62958	NA	TAD_901	-+
chr12:2599418-2599520:+	chr12:2493544-2494047	TAD_533	2.65139	2.64335	NA	TAD_901	++
chr12:2599418-2599520:+	chr12:2577093-2577550	TAD_533	2.65139	-2.24771	NA	TAD_901	+-
chr12:2599418-2599520:+	chr12:2600913-2601319	TAD_533	2.65139	1.58486	NA	TAD_901	++
chr12:2599418-2599520:+	chr12:2605848-2606280	TAD_533	2.65139	1.25783	NA	TAD_901	++
chr12:2599418-2599520:+	chr12:2681464-2681955	TAD_533	2.65139	2.69538	NA	TAD_901	++
chr12:2599418-2599520:+	chr12:2956893-2957347	TAD_533	2.65139	3.43603	NA	TAD_901	++
chr12:2599418-2599520:+	chr12:2982995-2983496	TAD_533	2.65139	2.62958	NA	TAD_901	++
chr12:2600371-2600389:-	chr12:2493544-2494047	TAD_533	2.56023	2.64335	UBA7	TAD_901	++
chr12:2600371-2600389:-	chr12:2577093-2577550	TAD_533	2.56023	-2.24771	UBA7	TAD_901	+-
chr12:2600371-2600389:-	chr12:2600913-2601319	TAD_533	2.56023	1.58486	UBA7	TAD_901	++
chr12:2600371-2600389:-	chr12:2605848-2606280	TAD_533	2.56023	1.25783	UBA7	TAD_901	++
chr12:2600371-2600389:-	chr12:2681464-2681955	TAD_533	2.56023	2.69538	UBA7	TAD_901	++
chr12:2600371-2600389:-	chr12:2956893-2957347	TAD_533	2.56023	3.43603	UBA7	TAD_901	++
chr12:2600371-2600389:-	chr12:2982995-2983496	TAD_533	2.56023	2.62958	UBA7	TAD_901	++
chr12:2600394-2600414:+	chr12:2493544-2494047	TAD_533	1.17478	2.64335	TCTA	TAD_901	++
chr12:2600394-2600414:+	chr12:2577093-2577550	TAD_533	1.17478	-2.24771	TCTA	TAD_901	+-
chr12:2600394-2600414:+	chr12:2600913-2601319	TAD_533	1.17478	1.58486	TCTA	TAD_901	++
chr12:2600394-2600414:+	chr12:2605848-2606280	TAD_533	1.17478	1.25783	TCTA	TAD_901	++
chr12:2600394-2600414:+	chr12:2681464-2681955	TAD_533	1.17478	2.69538	TCTA	TAD_901	++
chr12:2600394-2600414:+	chr12:2956893-2957347	TAD_533	1.17478	3.43603	TCTA	TAD_901	++
chr12:2600394-2600414:+	chr12:2982995-2983496	TAD_533	1.17478	2.62958	TCTA	TAD_901	++
chr12:2601368-2601405:-	chr12:2493544-2494047	TAD_533	2.10575	2.64335	NA	TAD_901	++
chr12:2601368-2601405:-	chr12:2577093-2577550	TAD_533	2.10575	-2.24771	NA	TAD_901	+-
chr12:2601368-2601405:-	chr12:2600913-2601319	TAD_533	2.10575	1.58486	NA	TAD_901	++
chr12:2601368-2601405:-	chr12:2605848-2606280	TAD_533	2.10575	1.25783	NA	TAD_901	++
chr12:2601368-2601405:-	chr12:2681464-2681955	TAD_533	2.10575	2.69538	NA	TAD_901	++
chr12:2601368-2601405:-	chr12:2956893-2957347	TAD_533	2.10575	3.43603	NA	TAD_901	++
chr12:2601368-2601405:-	chr12:2982995-2983496	TAD_533	2.10575	2.62958	NA	TAD_901	++
chr12:2758317-2758403:+	chr12:2493544-2494047	TAD_533	1.33085	2.64335	NA	TAD_901	++
chr12:2758317-2758403:+	chr12:2577093-2577550	TAD_533	1.33085	-2.24771	NA	TAD_901	+-
chr12:2758317-2758403:+	chr12:2600913-2601319	TAD_533	1.33085	1.58486	NA	TAD_901	++
chr12:2758317-2758403:+	chr12:2605848-2606280	TAD_533	1.33085	1.25783	NA	TAD_901	++
chr12:2758317-2758403:+	chr12:2681464-2681955	TAD_533	1.33085	2.69538	NA	TAD_901	++
chr12:2758317-2758403:+	chr12:2956893-2957347	TAD_533	1.33085	3.43603	NA	TAD_901	++
chr12:2758317-2758403:+	chr12:2982995-2983496	TAD_533	1.33085	2.62958	NA	TAD_901	++
chr12:2758317-2758403:+	chr12:3178405-3178825	TAD_533	1.33085	1.8994	NA	TAD_901	++
chr12:2862595-2862662:+	chr12:2493544-2494047	TAD_533	1.43298	2.64335	NA	TAD_901	++
chr12:2862595-2862662:+	chr12:2577093-2577550	TAD_533	1.43298	-2.24771	NA	TAD_901	+-
chr12:2862595-2862662:+	chr12:2600913-2601319	TAD_533	1.43298	1.58486	NA	TAD_901	++
chr12:2862595-2862662:+	chr12:2605848-2606280	TAD_533	1.43298	1.25783	NA	TAD_901	++
chr12:2862595-2862662:+	chr12:2681464-2681955	TAD_533	1.43298	2.69538	NA	TAD_901	++
chr12:2862595-2862662:+	chr12:2956893-2957347	TAD_533	1.43298	3.43603	NA	TAD_901	++
chr12:2862595-2862662:+	chr12:2982995-2983496	TAD_533	1.43298	2.62958	NA	TAD_901	++
chr12:2862595-2862662:+	chr12:3178405-3178825	TAD_533	1.43298	1.8994	NA	TAD_901	++
chr12:2876514-2876553:-	chr12:2493544-2494047	TAD_533	1.02986	2.64335	NA	TAD_901	++
chr12:2876514-2876553:-	chr12:2577093-2577550	TAD_533	1.02986	-2.24771	NA	TAD_901	+-
chr12:2876514-2876553:-	chr12:2600913-2601319	TAD_533	1.02986	1.58486	NA	TAD_901	++
chr12:2876514-2876553:-	chr12:2605848-2606280	TAD_533	1.02986	1.25783	NA	TAD_901	++
chr12:2876514-2876553:-	chr12:2681464-2681955	TAD_533	1.02986	2.69538	NA	TAD_901	++
chr12:2876514-2876553:-	chr12:2956893-2957347	TAD_533	1.02986	3.43603	NA	TAD_901	++
chr12:2876514-2876553:-	chr12:2982995-2983496	TAD_533	1.02986	2.62958	NA	TAD_901	++
chr12:2876514-2876553:-	chr12:3178405-3178825	TAD_533	1.02986	1.8994	NA	TAD_901	++
chr12:2942955-2942990:-	chr12:2493544-2494047	TAD_533	1.29028	2.64335	BRK1	TAD_901	++
chr12:2942955-2942990:-	chr12:2577093-2577550	TAD_533	1.29028	-2.24771	BRK1	TAD_901	+-
chr12:2942955-2942990:-	chr12:2600913-2601319	TAD_533	1.29028	1.58486	BRK1	TAD_901	++
chr12:2942955-2942990:-	chr12:2605848-2606280	TAD_533	1.29028	1.25783	BRK1	TAD_901	++
chr12:2942955-2942990:-	chr12:2681464-2681955	TAD_533	1.29028	2.69538	BRK1	TAD_901	++
chr12:2942955-2942990:-	chr12:2956893-2957347	TAD_533	1.29028	3.43603	BRK1	TAD_901	++
chr12:2942955-2942990:-	chr12:2982995-2983496	TAD_533	1.29028	2.62958	BRK1	TAD_901	++
chr12:2942955-2942990:-	chr12:3178405-3178825	TAD_533	1.29028	1.8994	BRK1	TAD_901	++
chr12:3138898-3138978:+	chr12:2681464-2681955	TAD_533	-1.18142	2.69538	LOC101747452	TAD_901	-+
chr12:3138898-3138978:+	chr12:2956893-2957347	TAD_533	-1.18142	3.43603	LOC101747452	TAD_901	-+
chr12:3138898-3138978:+	chr12:2982995-2983496	TAD_533	-1.18142	2.62958	LOC101747452	TAD_901	-+
chr12:3138898-3138978:+	chr12:3178405-3178825	TAD_533	-1.18142	1.8994	LOC101747452	TAD_901	-+
chr12:3299244-3299316:+	chr12:2956893-2957347	TAD_533	1.61224	3.43603	LOC101747452	TAD_901	++
chr12:3299244-3299316:+	chr12:2982995-2983496	TAD_533	1.61224	2.62958	LOC101747452	TAD_901	++
chr12:3299244-3299316:+	chr12:3178405-3178825	TAD_533	1.61224	1.8994	LOC101747452	TAD_901	++
chr12:3342735-3342775:+	chr12:2956893-2957347	TAD_533	1.84602	3.43603	LOC101747452	TAD_901	++
chr12:3342735-3342775:+	chr12:2982995-2983496	TAD_533	1.84602	2.62958	LOC101747452	TAD_901	++
chr12:3342735-3342775:+	chr12:3178405-3178825	TAD_533	1.84602	1.8994	LOC101747452	TAD_901	++
chr12:4757110-4757179:-	chr12:4435360-4435797	TAD_535	2.23161	3.12006	VGLL4	TAD_904	++
chr12:4757110-4757179:-	chr12:5085877-5086319	TAD_535	2.23161	3.6927	VGLL4	TAD_904	++
chr12:4757110-4757179:-	chr12:5223521-5224020	TAD_535	2.23161	4.54111	VGLL4	TAD_904	++
chr12:5111249-5111276:-	chr12:5085877-5086319	TAD_535	-1.53524	3.6927	NA	TAD_904	-+
chr12:5111249-5111276:-	chr12:5223521-5224020	TAD_535	-1.53524	4.54111	NA	TAD_904	-+
chr12:5174476-5174486:+	chr12:5085877-5086319	TAD_535	1.24143	3.6927	NA	TAD_904	++
chr12:5174476-5174486:+	chr12:5223521-5224020	TAD_535	1.24143	4.54111	NA	TAD_904	++
chr12:650046-650140:-	chr12:346280-346794	TAD_530	1.08834	2.53127	NA	TAD_898	++
chr12:650046-650140:-	chr12:587450-587872	TAD_530	1.08834	3.23242	NA	TAD_898	++
chr12:650046-650140:-	chr12:602989-603415	TAD_530	1.08834	3.33704	NA	TAD_898	++
chr12:7079217-7079503:+	chr12:6871806-6872680	TAD_537	2.66199	3.03287	LOC121106675	TAD_907	++
chr12:7079217-7079503:+	chr12:7002584-7003082	TAD_537	2.66199	2.00879	LOC121106675	TAD_907	++
chr12:7079321-7079672:-	chr12:6871806-6872680	TAD_537	2.33842	3.03287	BICD2	TAD_907	++
chr12:7079321-7079672:-	chr12:7002584-7003082	TAD_537	2.33842	2.00879	BICD2	TAD_907	++
chr12:7424856-7424920:+	chr12:7659075-7659534	TAD_538	-1.07008	3.70616	NA	TAD_907	-+
chr12:7424856-7424920:+	chr12:7675164-7675572	TAD_538	-1.07008	2.64859	NA	TAD_907	-+
chr12:7424856-7424920:+	chr12:7812243-7812714	TAD_538	-1.07008	3.96995	NA	TAD_907	-+
chr12:8896266-8896308:-	chr12:8932464-8932871	TAD_540	-1.35128	1.20425	NA	TAD_908	-+
chr12:8932321-8932442:+	chr12:8932464-8932871	TAD_540	1.26021	1.20425	LOC121106678	TAD_908	++
chr12:8934999-8935047:-	chr12:8932464-8932871	TAD_540	1.02238	1.20425	DENND6A	TAD_908	++
chr12:9045021-9045023:+	chr12:8932464-8932871	TAD_540	1.32241	1.20425	FLNB	TAD_908	++
chr12:9307155-9307190:+	chr12:9422583-9423422	TAD_540	2.21795	3.78465	LOC101751709	TAD_909	++
chr12:9307155-9307190:+	chr12:9445119-9445533	TAD_540	2.21795	4.16106	LOC101751709	TAD_909	++
chr12:9307155-9307190:+	chr12:9527554-9527996	TAD_540	2.21795	2.946	LOC101751709	TAD_909	++
chr12:9307155-9307190:+	chr12:9564379-9564881	TAD_540	2.21795	2.87145	LOC101751709	TAD_909	++
chr12:9313109-9313122:-	chr12:9422583-9423422	TAD_540	1.18975	3.78465	H1FX	TAD_909	++
chr12:9313109-9313122:-	chr12:9445119-9445533	TAD_540	1.18975	4.16106	H1FX	TAD_909	++
chr12:9313109-9313122:-	chr12:9527554-9527996	TAD_540	1.18975	2.946	H1FX	TAD_909	++
chr12:9313109-9313122:-	chr12:9564379-9564881	TAD_540	1.18975	2.87145	H1FX	TAD_909	++
chr12:9320102-9320104:-	chr12:9422583-9423422	TAD_540	1.36217	3.78465	RAB7A	TAD_909	++
chr12:9320102-9320104:-	chr12:9445119-9445533	TAD_540	1.36217	4.16106	RAB7A	TAD_909	++
chr12:9320102-9320104:-	chr12:9527554-9527996	TAD_540	1.36217	2.946	RAB7A	TAD_909	++
chr12:9320102-9320104:-	chr12:9564379-9564881	TAD_540	1.36217	2.87145	RAB7A	TAD_909	++
chr12:9321157-9321207:+	chr12:9422583-9423422	TAD_540	1.41865	3.78465	NA	TAD_909	++
chr12:9321157-9321207:+	chr12:9445119-9445533	TAD_540	1.41865	4.16106	NA	TAD_909	++
chr12:9321157-9321207:+	chr12:9527554-9527996	TAD_540	1.41865	2.946	NA	TAD_909	++
chr12:9321157-9321207:+	chr12:9564379-9564881	TAD_540	1.41865	2.87145	NA	TAD_909	++
chr12:9342612-9342779:-	chr12:9422583-9423422	TAD_540	-1.91306	3.78465	RAB7A	TAD_909	-+
chr12:9342612-9342779:-	chr12:9445119-9445533	TAD_540	-1.91306	4.16106	RAB7A	TAD_909	-+
chr12:9342612-9342779:-	chr12:9527554-9527996	TAD_540	-1.91306	2.946	RAB7A	TAD_909	-+
chr12:9342612-9342779:-	chr12:9564379-9564881	TAD_540	-1.91306	2.87145	RAB7A	TAD_909	-+
chr12:9930544-9930686:+	chr12:9973346-9973778	TAD_540	-1.07899	2.18417	NA	TAD_911	-+
chr12:9930544-9930686:+	chr12:9995495-9995957	TAD_540	-1.07899	3.22742	NA	TAD_911	-+
chr13:11643693-11643832:+	chr13:11663525-11663928	TAD_556	1.32917	1.46857	NA	TAD_937	++
chr13:11643693-11643832:+	chr13:11810470-11810877	TAD_556	1.32917	3.08194	NA	TAD_937	++
chr13:11643693-11643832:+	chr13:11829547-11830048	TAD_556	1.32917	3.11883	NA	TAD_937	++
chr13:11643693-11643832:+	chr13:12002703-12003131	TAD_556	1.32917	3.5416	NA	TAD_937	++
chr13:11643693-11643832:+	chr13:12004325-12004756	TAD_556	1.32917	3.39193	NA	TAD_937	++
chr13:11643693-11643832:+	chr13:12049185-12049629	TAD_556	1.32917	2.82479	NA	TAD_937	++
chr13:11643693-11643832:+	chr13:12128311-12128778	TAD_556	1.32917	2.50263	NA	TAD_937	++
chr13:11663020-11663108:+	chr13:11663525-11663928	TAD_556	2.43983	1.46857	NA	TAD_937	++
chr13:11663020-11663108:+	chr13:11810470-11810877	TAD_556	2.43983	3.08194	NA	TAD_937	++
chr13:11663020-11663108:+	chr13:11829547-11830048	TAD_556	2.43983	3.11883	NA	TAD_937	++
chr13:11663020-11663108:+	chr13:12002703-12003131	TAD_556	2.43983	3.5416	NA	TAD_937	++
chr13:11663020-11663108:+	chr13:12004325-12004756	TAD_556	2.43983	3.39193	NA	TAD_937	++
chr13:11663020-11663108:+	chr13:12049185-12049629	TAD_556	2.43983	2.82479	NA	TAD_937	++
chr13:11663020-11663108:+	chr13:12128311-12128778	TAD_556	2.43983	2.50263	NA	TAD_937	++
chr13:11663020-11663108:+	chr13:12149995-12150407	TAD_556	2.43983	3.46823	NA	TAD_937	++
chr13:11663020-11663108:+	chr13:12162985-12163416	TAD_556	2.43983	3.50287	NA	TAD_937	++
chr13:11663167-11663210:-	chr13:11663525-11663928	TAD_556	1.94074	1.46857	LARP1	TAD_937	++
chr13:11663167-11663210:-	chr13:11810470-11810877	TAD_556	1.94074	3.08194	LARP1	TAD_937	++
chr13:11663167-11663210:-	chr13:11829547-11830048	TAD_556	1.94074	3.11883	LARP1	TAD_937	++
chr13:11663167-11663210:-	chr13:12002703-12003131	TAD_556	1.94074	3.5416	LARP1	TAD_937	++
chr13:11663167-11663210:-	chr13:12004325-12004756	TAD_556	1.94074	3.39193	LARP1	TAD_937	++
chr13:11663167-11663210:-	chr13:12049185-12049629	TAD_556	1.94074	2.82479	LARP1	TAD_937	++
chr13:11663167-11663210:-	chr13:12128311-12128778	TAD_556	1.94074	2.50263	LARP1	TAD_937	++
chr13:11663167-11663210:-	chr13:12149995-12150407	TAD_556	1.94074	3.46823	LARP1	TAD_937	++
chr13:11663167-11663210:-	chr13:12162985-12163416	TAD_556	1.94074	3.50287	LARP1	TAD_937	++
chr13:12509938-12509942:+	chr13:12540279-12540740	TAD_557	1.11236	3.69533	ATOX1	TAD_937	++
chr13:12509938-12509942:+	chr13:12543526-12544026	TAD_557	1.11236	3.1685	ATOX1	TAD_937	++
chr13:12509938-12509942:+	chr13:12769217-12769731	TAD_557	1.11236	2.66098	ATOX1	TAD_937	++
chr13:12509938-12509942:+	chr13:12924149-12924576	TAD_557	1.11236	3.38174	ATOX1	TAD_937	++
chr13:12527998-12528111:-	chr13:12540279-12540740	TAD_557	2.19702	3.69533	NA	TAD_937	++
chr13:12527998-12528111:-	chr13:12543526-12544026	TAD_557	2.19702	3.1685	NA	TAD_937	++
chr13:12527998-12528111:-	chr13:12769217-12769731	TAD_557	2.19702	2.66098	NA	TAD_937	++
chr13:12527998-12528111:-	chr13:12924149-12924576	TAD_557	2.19702	3.38174	NA	TAD_937	++
chr13:12527998-12528111:-	chr13:13013875-13014305	TAD_557	2.19702	2.89417	NA	TAD_937	++
chr13:12529768-12530013:+	chr13:12540279-12540740	TAD_557	2.16935	3.69533	SPARC	TAD_937	++
chr13:12529768-12530013:+	chr13:12543526-12544026	TAD_557	2.16935	3.1685	SPARC	TAD_937	++
chr13:12529768-12530013:+	chr13:12769217-12769731	TAD_557	2.16935	2.66098	SPARC	TAD_937	++
chr13:12529768-12530013:+	chr13:12924149-12924576	TAD_557	2.16935	3.38174	SPARC	TAD_937	++
chr13:12529768-12530013:+	chr13:13013875-13014305	TAD_557	2.16935	2.89417	SPARC	TAD_937	++
chr13:12530033-12530141:-	chr13:12540279-12540740	TAD_557	1.96154	3.69533	NA	TAD_937	++
chr13:12530033-12530141:-	chr13:12543526-12544026	TAD_557	1.96154	3.1685	NA	TAD_937	++
chr13:12530033-12530141:-	chr13:12769217-12769731	TAD_557	1.96154	2.66098	NA	TAD_937	++
chr13:12530033-12530141:-	chr13:12924149-12924576	TAD_557	1.96154	3.38174	NA	TAD_937	++
chr13:12530033-12530141:-	chr13:13013875-13014305	TAD_557	1.96154	2.89417	NA	TAD_937	++
chr13:12661698-12661919:+	chr13:12540279-12540740	TAD_557	2.58269	3.69533	NA	TAD_937	++
chr13:12661698-12661919:+	chr13:12543526-12544026	TAD_557	2.58269	3.1685	NA	TAD_937	++
chr13:12661698-12661919:+	chr13:12769217-12769731	TAD_557	2.58269	2.66098	NA	TAD_937	++
chr13:12661698-12661919:+	chr13:12924149-12924576	TAD_557	2.58269	3.38174	NA	TAD_937	++
chr13:12661698-12661919:+	chr13:13013875-13014305	TAD_557	2.58269	2.89417	NA	TAD_937	++
chr13:12670702-12670754:-	chr13:12540279-12540740	TAD_557	1.00506	3.69533	NA	TAD_937	++
chr13:12670702-12670754:-	chr13:12543526-12544026	TAD_557	1.00506	3.1685	NA	TAD_937	++
chr13:12670702-12670754:-	chr13:12769217-12769731	TAD_557	1.00506	2.66098	NA	TAD_937	++
chr13:12670702-12670754:-	chr13:12924149-12924576	TAD_557	1.00506	3.38174	NA	TAD_937	++
chr13:12670702-12670754:-	chr13:13013875-13014305	TAD_557	1.00506	2.89417	NA	TAD_937	++
chr13:12726830-12727034:+	chr13:12540279-12540740	TAD_557	1.12614	3.69533	NA	TAD_937	++
chr13:12726830-12727034:+	chr13:12543526-12544026	TAD_557	1.12614	3.1685	NA	TAD_937	++
chr13:12726830-12727034:+	chr13:12769217-12769731	TAD_557	1.12614	2.66098	NA	TAD_937	++
chr13:12726830-12727034:+	chr13:12924149-12924576	TAD_557	1.12614	3.38174	NA	TAD_937	++
chr13:12726830-12727034:+	chr13:13013875-13014305	TAD_557	1.12614	2.89417	NA	TAD_937	++
chr13:12743550-12743642:-	chr13:12540279-12540740	TAD_557	-1.54583	3.69533	NA	TAD_937	-+
chr13:12743550-12743642:-	chr13:12543526-12544026	TAD_557	-1.54583	3.1685	NA	TAD_937	-+
chr13:12743550-12743642:-	chr13:12769217-12769731	TAD_557	-1.54583	2.66098	NA	TAD_937	-+
chr13:12743550-12743642:-	chr13:12924149-12924576	TAD_557	-1.54583	3.38174	NA	TAD_937	-+
chr13:12743550-12743642:-	chr13:13013875-13014305	TAD_557	-1.54583	2.89417	NA	TAD_937	-+
chr13:12753389-12753414:-	chr13:12540279-12540740	TAD_557	2.46214	3.69533	NA	TAD_937	++
chr13:12753389-12753414:-	chr13:12543526-12544026	TAD_557	2.46214	3.1685	NA	TAD_937	++
chr13:12753389-12753414:-	chr13:12769217-12769731	TAD_557	2.46214	2.66098	NA	TAD_937	++
chr13:12753389-12753414:-	chr13:12924149-12924576	TAD_557	2.46214	3.38174	NA	TAD_937	++
chr13:12753389-12753414:-	chr13:13013875-13014305	TAD_557	2.46214	2.89417	NA	TAD_937	++
chr13:12753707-12753843:-	chr13:12540279-12540740	TAD_557	1.00635	3.69533	NA	TAD_937	++
chr13:12753707-12753843:-	chr13:12543526-12544026	TAD_557	1.00635	3.1685	NA	TAD_937	++
chr13:12753707-12753843:-	chr13:12769217-12769731	TAD_557	1.00635	2.66098	NA	TAD_937	++
chr13:12753707-12753843:-	chr13:12924149-12924576	TAD_557	1.00635	3.38174	NA	TAD_937	++
chr13:12753707-12753843:-	chr13:13013875-13014305	TAD_557	1.00635	2.89417	NA	TAD_937	++
chr13:12860013-12860067:-	chr13:12540279-12540740	TAD_557	-1.35026	3.69533	NA	TAD_937	-+
chr13:12860013-12860067:-	chr13:12543526-12544026	TAD_557	-1.35026	3.1685	NA	TAD_937	-+
chr13:12860013-12860067:-	chr13:12769217-12769731	TAD_557	-1.35026	2.66098	NA	TAD_937	-+
chr13:12860013-12860067:-	chr13:12924149-12924576	TAD_557	-1.35026	3.38174	NA	TAD_937	-+
chr13:12860013-12860067:-	chr13:13013875-13014305	TAD_557	-1.35026	2.89417	NA	TAD_937	-+
chr13:12861157-12861262:-	chr13:12540279-12540740	TAD_557	-1.00153	3.69533	NA	TAD_937	-+
chr13:12861157-12861262:-	chr13:12543526-12544026	TAD_557	-1.00153	3.1685	NA	TAD_937	-+
chr13:12861157-12861262:-	chr13:12769217-12769731	TAD_557	-1.00153	2.66098	NA	TAD_937	-+
chr13:12861157-12861262:-	chr13:12924149-12924576	TAD_557	-1.00153	3.38174	NA	TAD_937	-+
chr13:12861157-12861262:-	chr13:13013875-13014305	TAD_557	-1.00153	2.89417	NA	TAD_937	-+
chr13:12873854-12873864:+	chr13:12540279-12540740	TAD_557	2.89562	3.69533	PDGFRB	TAD_937	++
chr13:12873854-12873864:+	chr13:12543526-12544026	TAD_557	2.89562	3.1685	PDGFRB	TAD_937	++
chr13:12873854-12873864:+	chr13:12769217-12769731	TAD_557	2.89562	2.66098	PDGFRB	TAD_937	++
chr13:12873854-12873864:+	chr13:12924149-12924576	TAD_557	2.89562	3.38174	PDGFRB	TAD_937	++
chr13:12873854-12873864:+	chr13:13013875-13014305	TAD_557	2.89562	2.89417	PDGFRB	TAD_937	++
chr13:12873928-12873999:-	chr13:12540279-12540740	TAD_557	4.01339	3.69533	NA	TAD_937	++
chr13:12873928-12873999:-	chr13:12543526-12544026	TAD_557	4.01339	3.1685	NA	TAD_937	++
chr13:12873928-12873999:-	chr13:12769217-12769731	TAD_557	4.01339	2.66098	NA	TAD_937	++
chr13:12873928-12873999:-	chr13:12924149-12924576	TAD_557	4.01339	3.38174	NA	TAD_937	++
chr13:12873928-12873999:-	chr13:13013875-13014305	TAD_557	4.01339	2.89417	NA	TAD_937	++
chr13:13119709-13119711:-	chr13:12769217-12769731	TAD_557	1.33323	2.66098	MAML1	TAD_937	++
chr13:13119709-13119711:-	chr13:12924149-12924576	TAD_557	1.33323	3.38174	MAML1	TAD_937	++
chr13:13119709-13119711:-	chr13:13013875-13014305	TAD_557	1.33323	2.89417	MAML1	TAD_937	++
chr13:13151050-13151115:+	chr13:12769217-12769731	TAD_557	1.49087	2.66098	NA	TAD_937	++
chr13:13151050-13151115:+	chr13:12924149-12924576	TAD_557	1.49087	3.38174	NA	TAD_937	++
chr13:13151050-13151115:+	chr13:13013875-13014305	TAD_557	1.49087	2.89417	NA	TAD_937	++
chr13:13151219-13151229:-	chr13:12769217-12769731	TAD_557	1.26781	2.66098	CANX	TAD_937	++
chr13:13151219-13151229:-	chr13:12924149-12924576	TAD_557	1.26781	3.38174	CANX	TAD_937	++
chr13:13151219-13151229:-	chr13:13013875-13014305	TAD_557	1.26781	2.89417	CANX	TAD_937	++
chr13:13210291-13210495:+	chr13:13187350-13187763	TAD_557	1.67407	-1.18388	ADAMTS2	TAD_938	+-
chr13:17431159-17431237:-	chr13:17613657-17614105	TAD_562	-1.0209	2.14489	NA	TAD_942	-+
chr13:17470243-17470291:+	chr13:17613657-17614105	TAD_562	1.03375	2.14489	TCERG1	TAD_942	++
chr13:17854050-17854054:+	chr13:17613657-17614105	TAD_562	1.63566	2.14489	EGR1	TAD_942	++
chr13:17856012-17856014:-	chr13:17613657-17614105	TAD_562	2.40268	2.14489	NA	TAD_942	++
chr13:2913672-2913714:+	chr13:2740792-2741673	TAD_551	1.32832	3.67893	NA	TAD_926	++
chr13:2914596-2914609:-	chr13:2740792-2741673	TAD_551	1.26987	3.67893	NPM1	TAD_926	++
chr13:7112891-7112910:+	chr13:6833662-6834080	TAD_553	1.51385	2.74432	LOC121106731	TAD_929	++
chr13:7112891-7112910:+	chr13:6947809-6948220	TAD_553	1.51385	3.65669	LOC121106731	TAD_929	++
chr13:7112891-7112910:+	chr13:7135295-7135726	TAD_553	1.51385	2.82335	LOC121106731	TAD_929	++
chr13:7443642-7443656:+	chr13:7682725-7683170	TAD_554	1.53656	2.17422	SLU7	TAD_930	++
chr13:7443647-7443657:-	chr13:7682725-7683170	TAD_554	1.16392	2.17422	NA	TAD_930	++
chr13:7443770-7443824:-	chr13:7682725-7683170	TAD_554	1.17574	2.17422	NA	TAD_930	++
chr13:9045210-9045377:-	chr13:9087109-9087604	TAD_555	1.6657	3.87052	NA	TAD_933	++
chr13:9045210-9045377:-	chr13:9190424-9190916	TAD_555	1.6657	2.87267	NA	TAD_933	++
chr13:9045210-9045377:-	chr13:9328061-9328506	TAD_555	1.6657	3.4145	NA	TAD_933	++
chr13:9045210-9045377:-	chr13:9331301-9331819	TAD_555	1.6657	2.56036	NA	TAD_933	++
chr13:9045210-9045377:-	chr13:9460596-9461023	TAD_555	1.6657	2.68137	NA	TAD_933	++
chr14:12343290-12343396:-	chr14:12398355-12398858	TAD_574	-1.15479	3.20414	NA	TAD_958	-+
chr14:12343290-12343396:-	chr14:12643011-12643415	TAD_574	-1.15479	2.54728	NA	TAD_958	-+
chr14:12397901-12397985:+	chr14:12398355-12398858	TAD_574	1.07858	3.20414	NA	TAD_958	++
chr14:12397901-12397985:+	chr14:12643011-12643415	TAD_574	1.07858	2.54728	NA	TAD_958	++
chr14:12505481-12505548:+	chr14:12398355-12398858	TAD_574	1.81217	3.20414	NA	TAD_958	++
chr14:12505481-12505548:+	chr14:12643011-12643415	TAD_574	1.81217	2.54728	NA	TAD_958	++
chr14:12828373-12828400:+	chr14:13021471-13021906	TAD_575	1.72564	3.38307	NA	TAD_958	++
chr14:12828373-12828400:+	chr14:13116658-13117083	TAD_575	1.72564	3.43099	NA	TAD_958	++
chr14:12828373-12828400:+	chr14:13201449-13201918	TAD_575	1.72564	2.94307	NA	TAD_958	++
chr14:12828373-12828400:+	chr14:13211299-13211781	TAD_575	1.72564	1.97553	NA	TAD_958	++
chr14:12828373-12828400:+	chr14:13236265-13236769	TAD_575	1.72564	-1.05941	NA	TAD_958	+-
chr14:12828373-12828400:+	chr14:13262669-13263179	TAD_575	1.72564	2.34295	NA	TAD_958	++
chr14:12853076-12853110:+	chr14:13021471-13021906	TAD_575	-1.11705	3.38307	NA	TAD_958	-+
chr14:12853076-12853110:+	chr14:13116658-13117083	TAD_575	-1.11705	3.43099	NA	TAD_958	-+
chr14:12853076-12853110:+	chr14:13201449-13201918	TAD_575	-1.11705	2.94307	NA	TAD_958	-+
chr14:12853076-12853110:+	chr14:13211299-13211781	TAD_575	-1.11705	1.97553	NA	TAD_958	-+
chr14:12853076-12853110:+	chr14:13236265-13236769	TAD_575	-1.11705	-1.05941	NA	TAD_958	--
chr14:12853076-12853110:+	chr14:13262669-13263179	TAD_575	-1.11705	2.34295	NA	TAD_958	-+
chr14:12853076-12853110:+	chr14:13351159-13351578	TAD_575	-1.11705	3.34131	NA	TAD_958	-+
chr14:13153129-13153211:-	chr14:13021471-13021906	TAD_575	1.34954	3.38307	NA	TAD_958	++
chr14:13153129-13153211:-	chr14:13116658-13117083	TAD_575	1.34954	3.43099	NA	TAD_958	++
chr14:13153129-13153211:-	chr14:13201449-13201918	TAD_575	1.34954	2.94307	NA	TAD_958	++
chr14:13153129-13153211:-	chr14:13211299-13211781	TAD_575	1.34954	1.97553	NA	TAD_958	++
chr14:13153129-13153211:-	chr14:13236265-13236769	TAD_575	1.34954	-1.05941	NA	TAD_958	+-
chr14:13153129-13153211:-	chr14:13262669-13263179	TAD_575	1.34954	2.34295	NA	TAD_958	++
chr14:13153129-13153211:-	chr14:13351159-13351578	TAD_575	1.34954	3.34131	NA	TAD_958	++
chr14:13217469-13217472:+	chr14:13021471-13021906	TAD_575	-1.11668	3.38307	NA	TAD_958	-+
chr14:13217469-13217472:+	chr14:13116658-13117083	TAD_575	-1.11668	3.43099	NA	TAD_958	-+
chr14:13217469-13217472:+	chr14:13201449-13201918	TAD_575	-1.11668	2.94307	NA	TAD_958	-+
chr14:13217469-13217472:+	chr14:13211299-13211781	TAD_575	-1.11668	1.97553	NA	TAD_958	-+
chr14:13217469-13217472:+	chr14:13236265-13236769	TAD_575	-1.11668	-1.05941	NA	TAD_958	--
chr14:13217469-13217472:+	chr14:13262669-13263179	TAD_575	-1.11668	2.34295	NA	TAD_958	-+
chr14:13217469-13217472:+	chr14:13351159-13351578	TAD_575	-1.11668	3.34131	NA	TAD_958	-+
chr14:13237200-13237280:-	chr14:13021471-13021906	TAD_575	-1.44238	3.38307	NA	TAD_958	-+
chr14:13237200-13237280:-	chr14:13116658-13117083	TAD_575	-1.44238	3.43099	NA	TAD_958	-+
chr14:13237200-13237280:-	chr14:13201449-13201918	TAD_575	-1.44238	2.94307	NA	TAD_958	-+
chr14:13237200-13237280:-	chr14:13211299-13211781	TAD_575	-1.44238	1.97553	NA	TAD_958	-+
chr14:13237200-13237280:-	chr14:13236265-13236769	TAD_575	-1.44238	-1.05941	NA	TAD_958	--
chr14:13237200-13237280:-	chr14:13262669-13263179	TAD_575	-1.44238	2.34295	NA	TAD_958	-+
chr14:13237200-13237280:-	chr14:13351159-13351578	TAD_575	-1.44238	3.34131	NA	TAD_958	-+
chr14:1331411-1331412:+	chr14:1808589-1809057	TAD_564	2.44433	3.61918	TRRAP	TAD_944	++
chr14:1331411-1331412:+	chr14:1810113-1810536	TAD_564	2.44433	2.62774	TRRAP	TAD_944	++
chr14:13732880-13732916:-	chr14:13713928-13714390	TAD_576	1.60809	3.42991	CRAMP1	TAD_959	++
chr14:13732880-13732916:-	chr14:13791041-13791569	TAD_576	1.60809	2.88283	CRAMP1	TAD_959	++
chr14:13732880-13732916:-	chr14:14061071-14061582	TAD_576	1.60809	1.29055	CRAMP1	TAD_959	++
chr14:14226419-14226597:-	chr14:13791041-13791569	TAD_576	1.2425	2.88283	NA	TAD_959	++
chr14:14226419-14226597:-	chr14:14061071-14061582	TAD_576	1.2425	1.29055	NA	TAD_959	++
chr14:14226419-14226597:-	chr14:14280664-14281139	TAD_576	1.2425	1.49844	NA	TAD_959	++
chr14:2602983-2603012:+	chr14:2188579-2189007	TAD_565	3.09112	3.1605	MAFK	TAD_945	++
chr14:2602983-2603012:+	chr14:2602564-2603066	TAD_565	3.09112	2.06988	MAFK	TAD_945	++
chr14:3075191-3075241:+	chr14:2783684-2784091	TAD_565	-1.39502	2.34087	NA	TAD_946	-+
chr14:3075191-3075241:+	chr14:2851631-2852050	TAD_565	-1.39502	3.50175	NA	TAD_946	-+
chr14:3230137-3230309:-	chr14:3387205-3387726	TAD_565	1.48105	2.53867	NA	TAD_947	++
chr14:4546513-4546670:+	chr14:4669485-4669933	TAD_567	-1.05626	2.27199	LOC121106543	TAD_948	-+
chr14:5010689-5010746:-	chr14:4669485-4669933	TAD_567	-1.13206	2.27199	NA	TAD_948	-+
chr14:504487-504488:+	chr14:384321-384800	TAD_563	2.74551	2.89724	NA	TAD_943	++
chr14:504487-504488:+	chr14:506224-506653	TAD_563	2.74551	2.40641	NA	TAD_943	++
chr14:504487-504488:+	chr14:816811-817282	TAD_563	2.74551	2.69428	NA	TAD_943	++
chr14:504487-504488:+	chr14:884327-884861	TAD_563	2.74551	2.7847	NA	TAD_943	++
chr14:5062578-5062668:-	chr14:5103755-5104256	TAD_567	2.55015	3.21579	NA	TAD_949	++
chr14:5062578-5062668:-	chr14:5189576-5189986	TAD_567	2.55015	2.78416	NA	TAD_949	++
chr14:5098350-5098404:+	chr14:5103755-5104256	TAD_567	-1.19608	3.21579	NA	TAD_949	-+
chr14:5098350-5098404:+	chr14:5189576-5189986	TAD_567	-1.19608	2.78416	NA	TAD_949	-+
chr14:5130229-5130268:-	chr14:5103755-5104256	TAD_567	-1.0307	3.21579	NA	TAD_949	-+
chr14:5130229-5130268:-	chr14:5189576-5189986	TAD_567	-1.0307	2.78416	NA	TAD_949	-+
chr14:6144141-6144196:+	chr14:5665476-5665940	TAD_568	1.4233	2.83352	NDUFB10	TAD_950	++
chr14:6144141-6144196:+	chr14:5752547-5753025	TAD_568	1.4233	1.18065	NDUFB10	TAD_950	++
chr14:6144141-6144196:+	chr14:5765760-5766276	TAD_568	1.4233	2.52796	NDUFB10	TAD_950	++
chr14:6144141-6144196:+	chr14:6154626-6155062	TAD_568	1.4233	2.53779	NDUFB10	TAD_950	++
chr14:6270459-6270474:+	chr14:6154626-6155062	TAD_568	-1.16303	2.53779	NA	TAD_950	-+
chr14:6273180-6273220:-	chr14:6154626-6155062	TAD_568	1.5301	2.53779	NA	TAD_950	++
chr14:629730-629734:+	chr14:384321-384800	TAD_563	1.44686	2.89724	NA	TAD_943	++
chr14:629730-629734:+	chr14:506224-506653	TAD_563	1.44686	2.40641	NA	TAD_943	++
chr14:629730-629734:+	chr14:816811-817282	TAD_563	1.44686	2.69428	NA	TAD_943	++
chr14:629730-629734:+	chr14:884327-884861	TAD_563	1.44686	2.7847	NA	TAD_943	++
chr14:6389226-6389308:-	chr14:6154626-6155062	TAD_568	1.84513	2.53779	PKD1	TAD_950	++
chr14:680266-680361:-	chr14:384321-384800	TAD_563	-1.21889	2.89724	NA	TAD_943	-+
chr14:680266-680361:-	chr14:506224-506653	TAD_563	-1.21889	2.40641	NA	TAD_943	-+
chr14:680266-680361:-	chr14:816811-817282	TAD_563	-1.21889	2.69428	NA	TAD_943	-+
chr14:680266-680361:-	chr14:884327-884861	TAD_563	-1.21889	2.7847	NA	TAD_943	-+
chr14:6811790-6812105:+	chr14:6502024-6502440	TAD_569	1.50821	1.27122	RBBP6	TAD_951	++
chr14:6839153-6839170:-	chr14:6502024-6502440	TAD_569	1.06187	1.27122	NA	TAD_951	++
chr14:6888000-6888322:+	chr14:6502024-6502440	TAD_569	2.58895	1.27122	NA	TAD_951	++
chr14:6888428-6888457:-	chr14:6502024-6502440	TAD_569	2.3273	1.27122	NDUFAB1	TAD_951	++
chr14:7382683-7382688:-	chr14:7530404-7530810	TAD_570	1.70912	2.54203	NA	TAD_953	++
chr14:7382683-7382688:-	chr14:7598848-7599250	TAD_570	1.70912	3.12215	NA	TAD_953	++
chr14:7382683-7382688:-	chr14:7655513-7655918	TAD_570	1.70912	3.0623	NA	TAD_953	++
chr14:7382683-7382688:-	chr14:7723695-7724152	TAD_570	1.70912	3.39852	NA	TAD_953	++
chr14:7389236-7389329:-	chr14:7530404-7530810	TAD_570	-1.12963	2.54203	NA	TAD_953	-+
chr14:7389236-7389329:-	chr14:7598848-7599250	TAD_570	-1.12963	3.12215	NA	TAD_953	-+
chr14:7389236-7389329:-	chr14:7655513-7655918	TAD_570	-1.12963	3.0623	NA	TAD_953	-+
chr14:7389236-7389329:-	chr14:7723695-7724152	TAD_570	-1.12963	3.39852	NA	TAD_953	-+
chr14:8336764-8336834:+	chr14:7927515-7928468	TAD_571	1.96285	3.0829	NA	TAD_953	++
chr14:8336764-8336834:+	chr14:8160682-8161156	TAD_571	1.96285	3.76547	NA	TAD_953	++
chr14:8929549-8929616:-	chr14:8999154-8999623	TAD_571	2.54746	4.11653	RMI2	TAD_954	++
chr14:9132239-9132286:+	chr14:9156396-9156812	TAD_571	-1.18688	3.68227	NA	TAD_955	-+
chr15:100945-100983:+	chr15:141212-141668	TAD_578	1.36905	1.12726	NA	TAD_960	++
chr15:100945-100983:+	chr15:338903-339313	TAD_578	1.36905	3.30387	NA	TAD_960	++
chr15:11039667-11039707:+	chr15:10839609-10840014	TAD_589	1.27413	1.47343	NA	TAD_975	++
chr15:11206283-11206396:-	chr15:11400920-11401464	TAD_589	1.00372	2.19466	NA	TAD_976	++
chr15:11206283-11206396:-	chr15:11516019-11516937	TAD_589	1.00372	1.94929	NA	TAD_976	++
chr15:11211978-11212034:+	chr15:11400920-11401464	TAD_589	-1.16134	2.19466	NA	TAD_976	-+
chr15:11211978-11212034:+	chr15:11516019-11516937	TAD_589	-1.16134	1.94929	NA	TAD_976	-+
chr15:11560968-11561113:-	chr15:11400920-11401464	TAD_589	1.01385	2.19466	LOC121111820	TAD_976	++
chr15:11560968-11561113:-	chr15:11516019-11516937	TAD_589	1.01385	1.94929	LOC121111820	TAD_976	++
chr15:12460759-12460862:-	chr15:12118636-12119039	TAD_589	-1.27379	3.96032	NA	TAD_977	-+
chr15:12460759-12460862:-	chr15:12168163-12168669	TAD_589	-1.27379	2.94942	NA	TAD_977	-+
chr15:12460759-12460862:-	chr15:12339860-12340333	TAD_589	-1.27379	3.05734	NA	TAD_977	-+
chr15:12460759-12460862:-	chr15:12608306-12608790	TAD_589	-1.27379	2.83876	NA	TAD_977	-+
chr15:12460759-12460862:-	chr15:12684878-12685320	TAD_589	-1.27379	4.53835	NA	TAD_977	-+
chr15:12460759-12460862:-	chr15:12696461-12696890	TAD_589	-1.27379	2.71559	NA	TAD_977	-+
chr15:12589480-12589495:+	chr15:12118636-12119039	TAD_589	1.80265	3.96032	NA	TAD_977	++
chr15:12589480-12589495:+	chr15:12168163-12168669	TAD_589	1.80265	2.94942	NA	TAD_977	++
chr15:12589480-12589495:+	chr15:12339860-12340333	TAD_589	1.80265	3.05734	NA	TAD_977	++
chr15:12589480-12589495:+	chr15:12608306-12608790	TAD_589	1.80265	2.83876	NA	TAD_977	++
chr15:12589480-12589495:+	chr15:12684878-12685320	TAD_589	1.80265	4.53835	NA	TAD_977	++
chr15:12589480-12589495:+	chr15:12696461-12696890	TAD_589	1.80265	2.71559	NA	TAD_977	++
chr15:12690043-12690051:-	chr15:12339860-12340333	TAD_589	2.56102	3.05734	NA	TAD_977	++
chr15:12690043-12690051:-	chr15:12608306-12608790	TAD_589	2.56102	2.83876	NA	TAD_977	++
chr15:12690043-12690051:-	chr15:12684878-12685320	TAD_589	2.56102	4.53835	NA	TAD_977	++
chr15:12690043-12690051:-	chr15:12696461-12696890	TAD_589	2.56102	2.71559	NA	TAD_977	++
chr15:12691218-12691219:+	chr15:12339860-12340333	TAD_589	2.93833	3.05734	NA	TAD_977	++
chr15:12691218-12691219:+	chr15:12608306-12608790	TAD_589	2.93833	2.83876	NA	TAD_977	++
chr15:12691218-12691219:+	chr15:12684878-12685320	TAD_589	2.93833	4.53835	NA	TAD_977	++
chr15:12691218-12691219:+	chr15:12696461-12696890	TAD_589	2.93833	2.71559	NA	TAD_977	++
chr15:12694764-12694808:+	chr15:12339860-12340333	TAD_589	2.08541	3.05734	NA	TAD_977	++
chr15:12694764-12694808:+	chr15:12608306-12608790	TAD_589	2.08541	2.83876	NA	TAD_977	++
chr15:12694764-12694808:+	chr15:12684878-12685320	TAD_589	2.08541	4.53835	NA	TAD_977	++
chr15:12694764-12694808:+	chr15:12696461-12696890	TAD_589	2.08541	2.71559	NA	TAD_977	++
chr15:12694839-12694910:-	chr15:12339860-12340333	TAD_589	2.84676	3.05734	NA	TAD_977	++
chr15:12694839-12694910:-	chr15:12608306-12608790	TAD_589	2.84676	2.83876	NA	TAD_977	++
chr15:12694839-12694910:-	chr15:12684878-12685320	TAD_589	2.84676	4.53835	NA	TAD_977	++
chr15:12694839-12694910:-	chr15:12696461-12696890	TAD_589	2.84676	2.71559	NA	TAD_977	++
chr15:1436871-1436915:+	chr15:1095051-1095576	TAD_580	3.1668	2.79756	ZDHHC8	TAD_962	++
chr15:1436871-1436915:+	chr15:1100383-1100827	TAD_580	3.1668	2.96663	ZDHHC8	TAD_962	++
chr15:1436871-1436915:+	chr15:1109609-1110035	TAD_580	3.1668	2.62103	ZDHHC8	TAD_962	++
chr15:1436871-1436915:+	chr15:1115312-1115722	TAD_580	3.1668	3.34527	ZDHHC8	TAD_962	++
chr15:1436871-1436915:+	chr15:1159633-1160059	TAD_580	3.1668	3.01662	ZDHHC8	TAD_962	++
chr15:1436871-1436915:+	chr15:1316558-1316981	TAD_580	3.1668	3.8646	ZDHHC8	TAD_962	++
chr15:1436871-1436915:+	chr15:1440784-1441201	TAD_580	3.1668	3.55763	ZDHHC8	TAD_962	++
chr15:1436871-1436915:+	chr15:1443833-1444264	TAD_580	3.1668	1.68827	ZDHHC8	TAD_962	++
chr15:1437804-1437831:-	chr15:1095051-1095576	TAD_580	3.14183	2.79756	NA	TAD_962	++
chr15:1437804-1437831:-	chr15:1100383-1100827	TAD_580	3.14183	2.96663	NA	TAD_962	++
chr15:1437804-1437831:-	chr15:1109609-1110035	TAD_580	3.14183	2.62103	NA	TAD_962	++
chr15:1437804-1437831:-	chr15:1115312-1115722	TAD_580	3.14183	3.34527	NA	TAD_962	++
chr15:1437804-1437831:-	chr15:1159633-1160059	TAD_580	3.14183	3.01662	NA	TAD_962	++
chr15:1437804-1437831:-	chr15:1316558-1316981	TAD_580	3.14183	3.8646	NA	TAD_962	++
chr15:1437804-1437831:-	chr15:1440784-1441201	TAD_580	3.14183	3.55763	NA	TAD_962	++
chr15:1437804-1437831:-	chr15:1443833-1444264	TAD_580	3.14183	1.68827	NA	TAD_962	++
chr15:1437825-1437826:+	chr15:1095051-1095576	TAD_580	2.62922	2.79756	PGAM5	TAD_962	++
chr15:1437825-1437826:+	chr15:1100383-1100827	TAD_580	2.62922	2.96663	PGAM5	TAD_962	++
chr15:1437825-1437826:+	chr15:1109609-1110035	TAD_580	2.62922	2.62103	PGAM5	TAD_962	++
chr15:1437825-1437826:+	chr15:1115312-1115722	TAD_580	2.62922	3.34527	PGAM5	TAD_962	++
chr15:1437825-1437826:+	chr15:1159633-1160059	TAD_580	2.62922	3.01662	PGAM5	TAD_962	++
chr15:1437825-1437826:+	chr15:1316558-1316981	TAD_580	2.62922	3.8646	PGAM5	TAD_962	++
chr15:1437825-1437826:+	chr15:1440784-1441201	TAD_580	2.62922	3.55763	PGAM5	TAD_962	++
chr15:1437825-1437826:+	chr15:1443833-1444264	TAD_580	2.62922	1.68827	PGAM5	TAD_962	++
chr15:3794888-3794893:+	chr15:3581929-3582426	TAD_582	2.65816	2.97837	SLC15A4	TAD_966	++
chr15:3794888-3794893:+	chr15:3815664-3816080	TAD_582	2.65816	2.91734	SLC15A4	TAD_966	++
chr15:3794888-3794893:+	chr15:3818096-3818506	TAD_582	2.65816	3.40104	SLC15A4	TAD_966	++
chr15:3794888-3794893:+	chr15:3878035-3878529	TAD_582	2.65816	2.28718	SLC15A4	TAD_966	++
chr15:3794888-3794893:+	chr15:4165001-4165438	TAD_582	2.65816	4.23701	SLC15A4	TAD_966	++
chr15:3794888-3794893:+	chr15:4252871-4253341	TAD_582	2.65816	2.89044	SLC15A4	TAD_966	++
chr15:3794978-3794980:-	chr15:3581929-3582426	TAD_582	2.76375	2.97837	NA	TAD_966	++
chr15:3794978-3794980:-	chr15:3815664-3816080	TAD_582	2.76375	2.91734	NA	TAD_966	++
chr15:3794978-3794980:-	chr15:3818096-3818506	TAD_582	2.76375	3.40104	NA	TAD_966	++
chr15:3794978-3794980:-	chr15:3878035-3878529	TAD_582	2.76375	2.28718	NA	TAD_966	++
chr15:3794978-3794980:-	chr15:4165001-4165438	TAD_582	2.76375	4.23701	NA	TAD_966	++
chr15:3794978-3794980:-	chr15:4252871-4253341	TAD_582	2.76375	2.89044	NA	TAD_966	++
chr15:3966002-3966003:-	chr15:3581929-3582426	TAD_582	2.64656	2.97837	TMEM132C	TAD_966	++
chr15:3966002-3966003:-	chr15:3815664-3816080	TAD_582	2.64656	2.91734	TMEM132C	TAD_966	++
chr15:3966002-3966003:-	chr15:3818096-3818506	TAD_582	2.64656	3.40104	TMEM132C	TAD_966	++
chr15:3966002-3966003:-	chr15:3878035-3878529	TAD_582	2.64656	2.28718	TMEM132C	TAD_966	++
chr15:3966002-3966003:-	chr15:4165001-4165438	TAD_582	2.64656	4.23701	TMEM132C	TAD_966	++
chr15:3966002-3966003:-	chr15:4252871-4253341	TAD_582	2.64656	2.89044	TMEM132C	TAD_966	++
chr15:3966002-3966003:-	chr15:4303181-4303643	TAD_582	2.64656	2.57503	TMEM132C	TAD_966	++
chr15:3966002-3966003:-	chr15:4419977-4420479	TAD_582	2.64656	3.86706	TMEM132C	TAD_966	++
chr15:4685722-4685742:+	chr15:4586561-4587009	TAD_582	1.1876	4.94011	NCOR2	TAD_967	++
chr15:4694107-4694179:-	chr15:4586561-4587009	TAD_582	1.59424	4.94011	NA	TAD_967	++
chr15:4976079-4976118:-	chr15:5010178-5010578	TAD_583	-1.04119	1.39505	TMED2	TAD_968	-+
chr15:4976079-4976118:-	chr15:5080270-5080764	TAD_583	-1.04119	2.77972	TMED2	TAD_968	-+
chr15:4976079-4976118:-	chr15:5166327-5166799	TAD_583	-1.04119	3.0745	TMED2	TAD_968	-+
chr15:4976079-4976118:-	chr15:5219435-5219839	TAD_583	-1.04119	2.65204	TMED2	TAD_968	-+
chr15:5284770-5284796:+	chr15:5010178-5010578	TAD_583	1.52546	1.39505	NA	TAD_968	++
chr15:5284770-5284796:+	chr15:5080270-5080764	TAD_583	1.52546	2.77972	NA	TAD_968	++
chr15:5284770-5284796:+	chr15:5166327-5166799	TAD_583	1.52546	3.0745	NA	TAD_968	++
chr15:5284770-5284796:+	chr15:5219435-5219839	TAD_583	1.52546	2.65204	NA	TAD_968	++
chr15:5288683-5288685:-	chr15:5010178-5010578	TAD_583	2.70353	1.39505	DENR	TAD_968	++
chr15:5288683-5288685:-	chr15:5080270-5080764	TAD_583	2.70353	2.77972	DENR	TAD_968	++
chr15:5288683-5288685:-	chr15:5166327-5166799	TAD_583	2.70353	3.0745	DENR	TAD_968	++
chr15:5288683-5288685:-	chr15:5219435-5219839	TAD_583	2.70353	2.65204	DENR	TAD_968	++
chr15:5299314-5299381:-	chr15:5300043-5300443	TAD_583	1.28426	2.33953	NA	TAD_969	++
chr15:6010202-6010313:+	chr15:6376260-6376775	TAD_583	1.25283	3.04869	NA	TAD_970	++
chr15:6517894-6518050:-	chr15:6376260-6376775	TAD_583	-1.22081	3.04869	NA	TAD_970	-+
chr15:6518879-6518937:-	chr15:6376260-6376775	TAD_583	-1.64681	3.04869	NA	TAD_970	-+
chr15:6539220-6539223:+	chr15:6376260-6376775	TAD_583	3.2145	3.04869	NA	TAD_970	++
chr15:6539311-6539328:-	chr15:6376260-6376775	TAD_583	1.73863	3.04869	NA	TAD_970	++
chr15:6547317-6547474:+	chr15:6376260-6376775	TAD_583	-1.30596	3.04869	NA	TAD_970	-+
chr15:6605903-6605976:+	chr15:6376260-6376775	TAD_583	-1.37879	3.04869	NA	TAD_970	-+
chr15:7553654-7553729:+	chr15:7595697-7596217	TAD_585	1.2434	3.61242	NA	TAD_971	++
chr15:7698757-7698832:+	chr15:7595697-7596217	TAD_585	2.12096	3.61242	HSCB	TAD_971	++
chr15:7699696-7699738:-	chr15:7595697-7596217	TAD_585	1.14763	3.61242	NA	TAD_971	++
chr15:7713184-7713371:-	chr15:7595697-7596217	TAD_585	-1.17515	3.61242	NA	TAD_971	-+
chr15:7866136-7866142:+	chr15:7595697-7596217	TAD_585	1.73524	3.61242	GSC2	TAD_971	++
chr15:7882136-7882170:+	chr15:7595697-7596217	TAD_585	4.30703	3.61242	DGCR2	TAD_971	++
chr15:9050888-9051053:+	chr15:9010642-9011047	TAD_586	1.87262	2.1794	PIK3IP1	TAD_972	++
chr15:9050888-9051053:+	chr15:9015014-9015845	TAD_586	1.87262	2.67551	PIK3IP1	TAD_972	++
chr15:9196795-9196801:+	chr15:9010642-9011047	TAD_586	1.90593	2.1794	NA	TAD_972	++
chr15:9196795-9196801:+	chr15:9015014-9015845	TAD_586	1.90593	2.67551	NA	TAD_972	++
chr15:9261512-9261514:-	chr15:9010642-9011047	TAD_586	-1.33085	2.1794	NA	TAD_972	-+
chr15:9261512-9261514:-	chr15:9015014-9015845	TAD_586	-1.33085	2.67551	NA	TAD_972	-+
chr15:9292494-9292498:+	chr15:9010642-9011047	TAD_586	3.42743	2.1794	NA	TAD_972	++
chr15:9292494-9292498:+	chr15:9015014-9015845	TAD_586	3.42743	2.67551	NA	TAD_972	++
chr15:9297748-9297812:+	chr15:9010642-9011047	TAD_586	-1.08236	2.1794	NA	TAD_972	-+
chr15:9297748-9297812:+	chr15:9015014-9015845	TAD_586	-1.08236	2.67551	NA	TAD_972	-+
chr15:9820380-9820411:+	chr15:9750730-9751132	TAD_587	-1.04637	-1.07982	NA	TAD_973	--
chr15:9820380-9820411:+	chr15:9760354-9760764	TAD_587	-1.04637	3.53676	NA	TAD_973	-+
chr15:9820380-9820411:+	chr15:9798484-9798937	TAD_587	-1.04637	2.75867	NA	TAD_973	-+
chr17:2226408-2226454:+	chr17:2223360-2223835	TAD_591	-1.18896	3.03057	NA	TAD_979	-+
chr17:2230674-2230752:-	chr17:2223360-2223835	TAD_591	1.43683	3.03057	NA	TAD_979	++
chr17:2231507-2231545:-	chr17:2223360-2223835	TAD_591	-1.1236	3.03057	NA	TAD_979	-+
chr17:2238559-2238623:-	chr17:2223360-2223835	TAD_591	1.02589	3.03057	NA	TAD_979	++
chr17:2241689-2241716:-	chr17:2223360-2223835	TAD_591	-1.4361	3.03057	NA	TAD_979	-+
chr17:2659994-2660015:-	chr17:2585827-2586306	TAD_591	1.67327	3.14432	NA	TAD_980	++
chr17:5571988-5572063:-	chr17:5470627-5471072	TAD_593	2.18795	1.18874	FPGS	TAD_984	++
chr17:5571988-5572063:-	chr17:5572007-5572456	TAD_593	2.18795	2.21076	FPGS	TAD_984	++
chr17:5571988-5572063:-	chr17:5627265-5627725	TAD_593	2.18795	1.91945	FPGS	TAD_984	++
chr17:5571988-5572063:-	chr17:5675634-5676034	TAD_593	2.18795	1.36811	FPGS	TAD_984	++
chr17:5578478-5578577:+	chr17:5470627-5471072	TAD_593	1.14314	1.18874	NA	TAD_984	++
chr17:5578478-5578577:+	chr17:5572007-5572456	TAD_593	1.14314	2.21076	NA	TAD_984	++
chr17:5578478-5578577:+	chr17:5627265-5627725	TAD_593	1.14314	1.91945	NA	TAD_984	++
chr17:5578478-5578577:+	chr17:5675634-5676034	TAD_593	1.14314	1.36811	NA	TAD_984	++
chr17:5662092-5662230:+	chr17:5470627-5471072	TAD_593	1.01603	1.18874	NA	TAD_984	++
chr17:5662092-5662230:+	chr17:5572007-5572456	TAD_593	1.01603	2.21076	NA	TAD_984	++
chr17:5662092-5662230:+	chr17:5627265-5627725	TAD_593	1.01603	1.91945	NA	TAD_984	++
chr17:5662092-5662230:+	chr17:5675634-5676034	TAD_593	1.01603	1.36811	NA	TAD_984	++
chr17:5663060-5663100:-	chr17:5470627-5471072	TAD_593	-1.19009	1.18874	NA	TAD_984	-+
chr17:5663060-5663100:-	chr17:5572007-5572456	TAD_593	-1.19009	2.21076	NA	TAD_984	-+
chr17:5663060-5663100:-	chr17:5627265-5627725	TAD_593	-1.19009	1.91945	NA	TAD_984	-+
chr17:5663060-5663100:-	chr17:5675634-5676034	TAD_593	-1.19009	1.36811	NA	TAD_984	-+
chr17:6142371-6142416:+	chr17:6171839-6172310	TAD_594	2.822	2.49724	NA	TAD_985	++
chr17:6142494-6142499:-	chr17:6171839-6172310	TAD_594	1.63185	2.49724	IER5L	TAD_985	++
chr17:6142598-6142626:+	chr17:6171839-6172310	TAD_594	1.03009	2.49724	NA	TAD_985	++
chr17:6142743-6142793:-	chr17:6171839-6172310	TAD_594	1.2414	2.49724	IER5L	TAD_985	++
chr17:6314012-6314015:-	chr17:6336260-6336714	TAD_594	1.75201	2.64254	C9	TAD_986	++
chr17:6314012-6314015:-	chr17:6434374-6434792	TAD_594	1.75201	3.58052	C9	TAD_986	++
chr17:6314012-6314015:-	chr17:6801363-6802189	TAD_594	1.75201	1.41486	C9	TAD_986	++
chr17:6435098-6435138:-	chr17:6336260-6336714	TAD_594	-1.11695	2.64254	NA	TAD_986	-+
chr17:6435098-6435138:-	chr17:6434374-6434792	TAD_594	-1.11695	3.58052	NA	TAD_986	-+
chr17:6435098-6435138:-	chr17:6801363-6802189	TAD_594	-1.11695	1.41486	NA	TAD_986	-+
chr17:7019772-7019859:+	chr17:6968520-6968969	TAD_594	-1.00438	3.05893	NA	TAD_987	-+
chr17:7019772-7019859:+	chr17:7482242-7482697	TAD_594	-1.00438	2.81352	NA	TAD_987	-+
chr17:7355927-7356182:+	chr17:6968520-6968969	TAD_594	1.62865	3.05893	NA	TAD_987	++
chr17:7355927-7356182:+	chr17:7482242-7482697	TAD_594	1.62865	2.81352	NA	TAD_987	++
chr17:7395873-7395994:+	chr17:6968520-6968969	TAD_594	3.22524	3.05893	GTF3C5	TAD_987	++
chr17:7395873-7395994:+	chr17:7482242-7482697	TAD_594	3.22524	2.81352	GTF3C5	TAD_987	++
chr17:7396073-7396084:-	chr17:6968520-6968969	TAD_594	1.96664	3.05893	RGL4	TAD_987	++
chr17:7396073-7396084:-	chr17:7482242-7482697	TAD_594	1.96664	2.81352	RGL4	TAD_987	++
chr17:7475854-7475868:+	chr17:7482242-7482697	TAD_594	1.78897	2.81352	RPL7A	TAD_987	++
chr17:7479358-7479423:+	chr17:7482242-7482697	TAD_594	1.26751	2.81352	NA	TAD_987	++
chr17:7496310-7496351:+	chr17:7482242-7482697	TAD_594	1.82222	2.81352	NA	TAD_987	++
chr17:7803957-7803966:-	chr17:7769709-7770138	TAD_595	1.89606	2.74971	NA	TAD_987	++
chr17:8328722-8328733:-	chr17:8042749-8043151	TAD_596	-1.12604	3.30231	NA	TAD_987	-+
chr17:8328722-8328733:-	chr17:8046326-8046768	TAD_596	-1.12604	3.70959	NA	TAD_987	-+
chr17:8328722-8328733:-	chr17:8093054-8093916	TAD_596	-1.12604	3.45174	NA	TAD_987	-+
chr17:8328722-8328733:-	chr17:8205477-8205994	TAD_596	-1.12604	2.92219	NA	TAD_987	-+
chr17:8328722-8328733:-	chr17:8212576-8212992	TAD_596	-1.12604	3.48083	NA	TAD_987	-+
chr17:8496992-8496998:-	chr17:8042749-8043151	TAD_596	1.15625	3.30231	NA	TAD_987	++
chr17:8496992-8496998:-	chr17:8046326-8046768	TAD_596	1.15625	3.70959	NA	TAD_987	++
chr17:8496992-8496998:-	chr17:8093054-8093916	TAD_596	1.15625	3.45174	NA	TAD_987	++
chr17:8496992-8496998:-	chr17:8205477-8205994	TAD_596	1.15625	2.92219	NA	TAD_987	++
chr17:8496992-8496998:-	chr17:8212576-8212992	TAD_596	1.15625	3.48083	NA	TAD_987	++
chr17:9543374-9543375:+	chr17:9451949-9452392	TAD_597	2.33801	2.85348	NA	TAD_989	++
chr17:9543374-9543375:+	chr17:9504865-9505369	TAD_597	2.33801	3.10452	NA	TAD_989	++
chr17:9543374-9543375:+	chr17:9689092-9689503	TAD_597	2.33801	3.86342	NA	TAD_989	++
chr17:9543374-9543375:+	chr17:9697288-9697697	TAD_597	2.33801	2.97262	NA	TAD_989	++
chr17:9543374-9543375:+	chr17:9787414-9787844	TAD_597	2.33801	3.59618	NA	TAD_989	++
chr17:9757244-9757339:+	chr17:9451949-9452392	TAD_597	-1.29062	2.85348	NA	TAD_989	-+
chr17:9757244-9757339:+	chr17:9504865-9505369	TAD_597	-1.29062	3.10452	NA	TAD_989	-+
chr17:9757244-9757339:+	chr17:9689092-9689503	TAD_597	-1.29062	3.86342	NA	TAD_989	-+
chr17:9757244-9757339:+	chr17:9697288-9697697	TAD_597	-1.29062	2.97262	NA	TAD_989	-+
chr17:9757244-9757339:+	chr17:9787414-9787844	TAD_597	-1.29062	3.59618	NA	TAD_989	-+
chr17:9760767-9760770:+	chr17:9451949-9452392	TAD_597	-1.39241	2.85348	NA	TAD_989	-+
chr17:9760767-9760770:+	chr17:9504865-9505369	TAD_597	-1.39241	3.10452	NA	TAD_989	-+
chr17:9760767-9760770:+	chr17:9689092-9689503	TAD_597	-1.39241	3.86342	NA	TAD_989	-+
chr17:9760767-9760770:+	chr17:9697288-9697697	TAD_597	-1.39241	2.97262	NA	TAD_989	-+
chr17:9760767-9760770:+	chr17:9787414-9787844	TAD_597	-1.39241	3.59618	NA	TAD_989	-+
chr18:10403490-10403518:-	chr18:10404093-10404578	TAD_606	1.76181	1.20638	NA	TAD_1000	++
chr18:10403935-10403984:-	chr18:10404093-10404578	TAD_606	2.97317	1.20638	NA	TAD_1000	++
chr18:10467309-10467340:+	chr18:10404093-10404578	TAD_606	-1.71001	1.20638	NA	TAD_1000	-+
chr18:10495232-10495265:+	chr18:10404093-10404578	TAD_606	1.20589	1.20638	NA	TAD_1000	++
chr18:10508913-10508935:-	chr18:10404093-10404578	TAD_606	-1.2002	1.20638	NA	TAD_1000	-+
chr18:10518010-10518062:-	chr18:10404093-10404578	TAD_606	-1.03333	1.20638	LOC124417299	TAD_1000	-+
chr18:10524227-10524279:+	chr18:10404093-10404578	TAD_606	3.51474	1.20638	MRPL12	TAD_1000	++
chr18:10546291-10546375:+	chr18:10404093-10404578	TAD_606	1.57237	1.20638	NA	TAD_1000	++
chr18:10547394-10547658:+	chr18:10404093-10404578	TAD_606	-1.05203	1.20638	NA	TAD_1000	-+
chr18:10946972-10947075:+	chr18:11086955-11087430	TAD_607	-1.10795	1.45048	NA	TAD_1001	-+
chr18:10946972-10947075:+	chr18:11090796-11091250	TAD_607	-1.10795	3.46999	NA	TAD_1001	-+
chr18:10946972-10947075:+	chr18:11438054-11438506	TAD_607	-1.10795	2.88937	NA	TAD_1001	-+
chr18:11013250-11013323:-	chr18:11086955-11087430	TAD_607	1.23985	1.45048	NA	TAD_1001	++
chr18:11013250-11013323:-	chr18:11090796-11091250	TAD_607	1.23985	3.46999	NA	TAD_1001	++
chr18:11013250-11013323:-	chr18:11438054-11438506	TAD_607	1.23985	2.88937	NA	TAD_1001	++
chr18:11039724-11039802:+	chr18:11086955-11087430	TAD_607	-1.33308	1.45048	NA	TAD_1001	-+
chr18:11039724-11039802:+	chr18:11090796-11091250	TAD_607	-1.33308	3.46999	NA	TAD_1001	-+
chr18:11039724-11039802:+	chr18:11438054-11438506	TAD_607	-1.33308	2.88937	NA	TAD_1001	-+
chr18:11091378-11091399:-	chr18:11086955-11087430	TAD_607	-1.16195	1.45048	NA	TAD_1001	-+
chr18:11091378-11091399:-	chr18:11090796-11091250	TAD_607	-1.16195	3.46999	NA	TAD_1001	-+
chr18:11091378-11091399:-	chr18:11438054-11438506	TAD_607	-1.16195	2.88937	NA	TAD_1001	-+
chr18:11092341-11092426:-	chr18:11086955-11087430	TAD_607	-1.22237	1.45048	NA	TAD_1001	-+
chr18:11092341-11092426:-	chr18:11090796-11091250	TAD_607	-1.22237	3.46999	NA	TAD_1001	-+
chr18:11092341-11092426:-	chr18:11438054-11438506	TAD_607	-1.22237	2.88937	NA	TAD_1001	-+
chr18:11261968-11261995:-	chr18:11086955-11087430	TAD_607	1.41722	1.45048	ATP5H	TAD_1001	++
chr18:11261968-11261995:-	chr18:11090796-11091250	TAD_607	1.41722	3.46999	ATP5H	TAD_1001	++
chr18:11261968-11261995:-	chr18:11438054-11438506	TAD_607	1.41722	2.88937	ATP5H	TAD_1001	++
chr18:11289430-11289544:-	chr18:11086955-11087430	TAD_607	-1.17167	1.45048	HN1	TAD_1001	-+
chr18:11289430-11289544:-	chr18:11090796-11091250	TAD_607	-1.17167	3.46999	HN1	TAD_1001	-+
chr18:11289430-11289544:-	chr18:11438054-11438506	TAD_607	-1.17167	2.88937	HN1	TAD_1001	-+
chr18:11302613-11302810:+	chr18:11086955-11087430	TAD_607	1.14758	1.45048	NA	TAD_1001	++
chr18:11302613-11302810:+	chr18:11090796-11091250	TAD_607	1.14758	3.46999	NA	TAD_1001	++
chr18:11302613-11302810:+	chr18:11438054-11438506	TAD_607	1.14758	2.88937	NA	TAD_1001	++
chr18:11309977-11310018:-	chr18:11086955-11087430	TAD_607	1.96318	1.45048	SUMO2	TAD_1001	++
chr18:11309977-11310018:-	chr18:11090796-11091250	TAD_607	1.96318	3.46999	SUMO2	TAD_1001	++
chr18:11309977-11310018:-	chr18:11438054-11438506	TAD_607	1.96318	2.88937	SUMO2	TAD_1001	++
chr18:11311484-11311538:+	chr18:11086955-11087430	TAD_607	-1.00248	1.45048	NA	TAD_1001	-+
chr18:11311484-11311538:+	chr18:11090796-11091250	TAD_607	-1.00248	3.46999	NA	TAD_1001	-+
chr18:11311484-11311538:+	chr18:11438054-11438506	TAD_607	-1.00248	2.88937	NA	TAD_1001	-+
chr18:4139971-4139973:+	chr18:4251160-4251667	TAD_600	-1.02412	3.20604	NA	TAD_996	-+
chr18:4140555-4140569:+	chr18:4251160-4251667	TAD_600	2.81039	3.20604	NA	TAD_996	++
chr18:4978312-4978373:-	chr18:5157800-5158306	TAD_602	2.00482	2.43839	NA	TAD_996	++
chr18:4978312-4978373:-	chr18:5470043-5470539	TAD_602	2.00482	2.80709	NA	TAD_996	++
chr18:5099245-5099261:-	chr18:5157800-5158306	TAD_602	1.24559	2.43839	UBALD2	TAD_996	++
chr18:5099245-5099261:-	chr18:5470043-5470539	TAD_602	1.24559	2.80709	UBALD2	TAD_996	++
chr18:5099245-5099261:-	chr18:5502530-5502941	TAD_602	1.24559	3.15227	UBALD2	TAD_996	++
chr18:5165854-5165877:-	chr18:5157800-5158306	TAD_602	1.52981	2.43839	NA	TAD_996	++
chr18:5165854-5165877:-	chr18:5470043-5470539	TAD_602	1.52981	2.80709	NA	TAD_996	++
chr18:5165854-5165877:-	chr18:5502530-5502941	TAD_602	1.52981	3.15227	NA	TAD_996	++
chr18:5165854-5165877:-	chr18:5665492-5666490	TAD_602	1.52981	2.49837	NA	TAD_996	++
chr18:5231811-5231916:-	chr18:5157800-5158306	TAD_602	1.87546	2.43839	NA	TAD_996	++
chr18:5231811-5231916:-	chr18:5470043-5470539	TAD_602	1.87546	2.80709	NA	TAD_996	++
chr18:5231811-5231916:-	chr18:5502530-5502941	TAD_602	1.87546	3.15227	NA	TAD_996	++
chr18:5231811-5231916:-	chr18:5665492-5666490	TAD_602	1.87546	2.49837	NA	TAD_996	++
chr18:5232206-5232226:-	chr18:5157800-5158306	TAD_602	1.43477	2.43839	NA	TAD_996	++
chr18:5232206-5232226:-	chr18:5470043-5470539	TAD_602	1.43477	2.80709	NA	TAD_996	++
chr18:5232206-5232226:-	chr18:5502530-5502941	TAD_602	1.43477	3.15227	NA	TAD_996	++
chr18:5232206-5232226:-	chr18:5665492-5666490	TAD_602	1.43477	2.49837	NA	TAD_996	++
chr18:5333083-5333084:+	chr18:5157800-5158306	TAD_602	-1.26672	2.43839	H3F3B	TAD_996	-+
chr18:5333083-5333084:+	chr18:5470043-5470539	TAD_602	-1.26672	2.80709	H3F3B	TAD_996	-+
chr18:5333083-5333084:+	chr18:5502530-5502941	TAD_602	-1.26672	3.15227	H3F3B	TAD_996	-+
chr18:5333083-5333084:+	chr18:5665492-5666490	TAD_602	-1.26672	2.49837	H3F3B	TAD_996	-+
chr18:5386275-5386296:+	chr18:5157800-5158306	TAD_602	-1.0311	2.43839	NA	TAD_996	-+
chr18:5386275-5386296:+	chr18:5470043-5470539	TAD_602	-1.0311	2.80709	NA	TAD_996	-+
chr18:5386275-5386296:+	chr18:5502530-5502941	TAD_602	-1.0311	3.15227	NA	TAD_996	-+
chr18:5386275-5386296:+	chr18:5665492-5666490	TAD_602	-1.0311	2.49837	NA	TAD_996	-+
chr18:5393131-5393132:+	chr18:5157800-5158306	TAD_602	1.58764	2.43839	NA	TAD_996	++
chr18:5393131-5393132:+	chr18:5470043-5470539	TAD_602	1.58764	2.80709	NA	TAD_996	++
chr18:5393131-5393132:+	chr18:5502530-5502941	TAD_602	1.58764	3.15227	NA	TAD_996	++
chr18:5393131-5393132:+	chr18:5665492-5666490	TAD_602	1.58764	2.49837	NA	TAD_996	++
chr18:5629351-5629393:-	chr18:5157800-5158306	TAD_602	1.22206	2.43839	NA	TAD_996	++
chr18:5629351-5629393:-	chr18:5470043-5470539	TAD_602	1.22206	2.80709	NA	TAD_996	++
chr18:5629351-5629393:-	chr18:5502530-5502941	TAD_602	1.22206	3.15227	NA	TAD_996	++
chr18:5629351-5629393:-	chr18:5665492-5666490	TAD_602	1.22206	2.49837	NA	TAD_996	++
chr18:5668124-5668201:+	chr18:5470043-5470539	TAD_602	1.08489	2.80709	NA	TAD_996	++
chr18:5668124-5668201:+	chr18:5502530-5502941	TAD_602	1.08489	3.15227	NA	TAD_996	++
chr18:5668124-5668201:+	chr18:5665492-5666490	TAD_602	1.08489	2.49837	NA	TAD_996	++
chr18:5669088-5669100:+	chr18:5470043-5470539	TAD_602	1.5831	2.80709	NA	TAD_996	++
chr18:5669088-5669100:+	chr18:5502530-5502941	TAD_602	1.5831	3.15227	NA	TAD_996	++
chr18:5669088-5669100:+	chr18:5665492-5666490	TAD_602	1.5831	2.49837	NA	TAD_996	++
chr18:691762-691775:-	chr18:1157421-1157840	TAD_598	3.36632	2.89416	NA	TAD_992	++
chr18:691762-691775:-	chr18:813583-814027	TAD_598	3.36632	3.25429	NA	TAD_992	++
chr18:691762-691775:-	chr18:958130-958548	TAD_598	3.36632	3.2966	NA	TAD_992	++
chr18:7182921-7182923:-	chr18:7004074-7004479	TAD_604	3.47392	3.48602	NA	TAD_997	++
chr18:7182921-7182923:-	chr18:7064858-7065281	TAD_604	3.47392	3.16338	NA	TAD_997	++
chr18:7182921-7182923:-	chr18:7660460-7660902	TAD_604	3.47392	1.44897	NA	TAD_997	++
chr18:7283715-7283792:-	chr18:7004074-7004479	TAD_604	1.58897	3.48602	NA	TAD_997	++
chr18:7283715-7283792:-	chr18:7064858-7065281	TAD_604	1.58897	3.16338	NA	TAD_997	++
chr18:7283715-7283792:-	chr18:7660460-7660902	TAD_604	1.58897	1.44897	NA	TAD_997	++
chr18:7526194-7526208:+	chr18:7064858-7065281	TAD_604	2.36371	3.16338	NA	TAD_997	++
chr18:7526194-7526208:+	chr18:7660460-7660902	TAD_604	2.36371	1.44897	NA	TAD_997	++
chr18:7616931-7617002:+	chr18:7660460-7660902	TAD_604	-1.07747	1.44897	NA	TAD_997	-+
chr18:7676273-7676342:-	chr18:7660460-7660902	TAD_604	1.61605	1.44897	BPTF	TAD_997	++
chr18:7778603-7778606:+	chr18:7784140-7784620	TAD_604	1.15992	2.62539	NA	TAD_998	++
chr18:7802861-7802928:-	chr18:7784140-7784620	TAD_604	-1.00747	2.62539	NA	TAD_998	-+
chr18:9850651-9850654:+	chr18:9850252-9850718	TAD_606	1.37169	1.34462	NA	TAD_1000	++
chr18:9976498-9976575:+	chr18:10404093-10404578	TAD_606	1.23699	1.20638	NA	TAD_1000	++
chr18:9976498-9976575:+	chr18:9850252-9850718	TAD_606	1.23699	1.34462	NA	TAD_1000	++
chr19:3364948-3365009:+	chr19:3850103-3850571	TAD_610	-1.09566	3.54563	NA	TAD_1003	-+
chr19:3769427-3769468:-	chr19:3850103-3850571	TAD_610	-1.84313	3.54563	NA	TAD_1003	-+
chr19:3906715-3906843:-	chr19:3850103-3850571	TAD_610	1.32894	3.54563	NA	TAD_1003	++
chr19:3955689-3955757:+	chr19:4054219-4054623	TAD_610	-1.07625	3.99347	NA	TAD_1004	-+
chr19:3955689-3955757:+	chr19:4141596-4142047	TAD_610	-1.07625	3.27544	NA	TAD_1004	-+
chr19:3955689-3955757:+	chr19:4160047-4160448	TAD_610	-1.07625	2.45507	NA	TAD_1004	-+
chr19:3955689-3955757:+	chr19:4337121-4337670	TAD_610	-1.07625	2.32973	NA	TAD_1004	-+
chr19:3955689-3955757:+	chr19:4377268-4378063	TAD_610	-1.07625	3.42729	NA	TAD_1004	-+
chr19:4614996-4615041:-	chr19:4141596-4142047	TAD_610	1.21404	3.27544	NA	TAD_1004	++
chr19:4614996-4615041:-	chr19:4160047-4160448	TAD_610	1.21404	2.45507	NA	TAD_1004	++
chr19:4614996-4615041:-	chr19:4337121-4337670	TAD_610	1.21404	2.32973	NA	TAD_1004	++
chr19:4614996-4615041:-	chr19:4377268-4378063	TAD_610	1.21404	3.42729	NA	TAD_1004	++
chr19:4616474-4616546:-	chr19:4141596-4142047	TAD_610	-1.04574	3.27544	NA	TAD_1004	-+
chr19:4616474-4616546:-	chr19:4160047-4160448	TAD_610	-1.04574	2.45507	NA	TAD_1004	-+
chr19:4616474-4616546:-	chr19:4337121-4337670	TAD_610	-1.04574	2.32973	NA	TAD_1004	-+
chr19:4616474-4616546:-	chr19:4377268-4378063	TAD_610	-1.04574	3.42729	NA	TAD_1004	-+
chr19:4658460-4658472:+	chr19:4160047-4160448	TAD_610	-1.67532	2.45507	NA	TAD_1004	-+
chr19:4658460-4658472:+	chr19:4337121-4337670	TAD_610	-1.67532	2.32973	NA	TAD_1004	-+
chr19:4658460-4658472:+	chr19:4377268-4378063	TAD_610	-1.67532	3.42729	NA	TAD_1004	-+
chr19:5004757-5004758:-	chr19:5047619-5048026	TAD_610	-1.56794	3.01671	LIG3	TAD_1005	-+
chr19:5004757-5004758:-	chr19:5053766-5054210	TAD_610	-1.56794	3.4725	LIG3	TAD_1005	-+
chr19:5004757-5004758:-	chr19:5211084-5211538	TAD_610	-1.56794	3.75791	LIG3	TAD_1005	-+
chr19:5004757-5004758:-	chr19:5213896-5214334	TAD_610	-1.56794	3.16445	LIG3	TAD_1005	-+
chr19:5448185-5448189:+	chr19:5395458-5395885	TAD_611	1.35781	2.79585	TPST1	TAD_1006	++
chr19:5448185-5448189:+	chr19:5425610-5426011	TAD_611	1.35781	2.52188	TPST1	TAD_1006	++
chr19:5448185-5448189:+	chr19:5563077-5563511	TAD_611	1.35781	3.00624	TPST1	TAD_1006	++
chr19:5448185-5448189:+	chr19:5612225-5612629	TAD_611	1.35781	3.44027	TPST1	TAD_1006	++
chr19:5448185-5448189:+	chr19:5654094-5654627	TAD_611	1.35781	2.66075	TPST1	TAD_1006	++
chr19:5448185-5448189:+	chr19:5882749-5883157	TAD_611	1.35781	1.3634	TPST1	TAD_1006	++
chr19:5847576-5847594:+	chr19:5395458-5395885	TAD_611	1.16069	2.79585	NA	TAD_1006	++
chr19:5847576-5847594:+	chr19:5425610-5426011	TAD_611	1.16069	2.52188	NA	TAD_1006	++
chr19:5847576-5847594:+	chr19:5563077-5563511	TAD_611	1.16069	3.00624	NA	TAD_1006	++
chr19:5847576-5847594:+	chr19:5612225-5612629	TAD_611	1.16069	3.44027	NA	TAD_1006	++
chr19:5847576-5847594:+	chr19:5654094-5654627	TAD_611	1.16069	2.66075	NA	TAD_1006	++
chr19:5847576-5847594:+	chr19:5882749-5883157	TAD_611	1.16069	1.3634	NA	TAD_1006	++
chr19:5847576-5847594:+	chr19:6248870-6249272	TAD_611	1.16069	1.07238	NA	TAD_1006	++
chr19:5906752-5906754:-	chr19:5425610-5426011	TAD_611	2.0184	2.52188	NA	TAD_1006	++
chr19:5906752-5906754:-	chr19:5563077-5563511	TAD_611	2.0184	3.00624	NA	TAD_1006	++
chr19:5906752-5906754:-	chr19:5612225-5612629	TAD_611	2.0184	3.44027	NA	TAD_1006	++
chr19:5906752-5906754:-	chr19:5654094-5654627	TAD_611	2.0184	2.66075	NA	TAD_1006	++
chr19:5906752-5906754:-	chr19:5882749-5883157	TAD_611	2.0184	1.3634	NA	TAD_1006	++
chr19:5906752-5906754:-	chr19:6248870-6249272	TAD_611	2.0184	1.07238	NA	TAD_1006	++
chr19:6249613-6249643:+	chr19:5882749-5883157	TAD_611	-1.09847	1.3634	NA	TAD_1006	-+
chr19:6249613-6249643:+	chr19:6248870-6249272	TAD_611	-1.09847	1.07238	NA	TAD_1006	-+
chr19:6293549-6293631:-	chr19:5882749-5883157	TAD_611	-1.47154	1.3634	TLCD1	TAD_1006	-+
chr19:6293549-6293631:-	chr19:6248870-6249272	TAD_611	-1.47154	1.07238	TLCD1	TAD_1006	-+
chr19:6356504-6356564:+	chr19:5882749-5883157	TAD_611	1.3598	1.3634	NA	TAD_1006	++
chr19:6356504-6356564:+	chr19:6248870-6249272	TAD_611	1.3598	1.07238	NA	TAD_1006	++
chr19:6359926-6359939:+	chr19:5882749-5883157	TAD_611	1.29187	1.3634	NA	TAD_1006	++
chr19:6359926-6359939:+	chr19:6248870-6249272	TAD_611	1.29187	1.07238	NA	TAD_1006	++
chr19:6394742-6394917:+	chr19:6248870-6249272	TAD_611	2.5093	1.07238	NA	TAD_1006	++
chr19:6395003-6395039:-	chr19:6248870-6249272	TAD_611	2.33587	1.07238	NA	TAD_1006	++
chr19:6467196-6467311:+	chr19:6510190-6511283	TAD_612	3.92388	2.72168	NA	TAD_1006	++
chr19:6467436-6467480:-	chr19:6510190-6511283	TAD_612	1.5953	2.72168	NUFIP2	TAD_1006	++
chr19:6677840-6677896:-	chr19:6510190-6511283	TAD_612	2.35453	2.72168	NA	TAD_1006	++
chr19:6681270-6681299:+	chr19:6510190-6511283	TAD_612	1.06552	2.72168	NSRP1	TAD_1006	++
chr19:7262351-7262356:-	chr19:7222971-7223418	TAD_614	-1.30395	3.25652	NA	TAD_1007	-+
chr19:7262351-7262356:-	chr19:7292752-7293181	TAD_614	-1.30395	3.78556	NA	TAD_1007	-+
chr19:7262351-7262356:-	chr19:7572299-7572777	TAD_614	-1.30395	3.79267	NA	TAD_1007	-+
chr19:7415197-7415259:-	chr19:7222971-7223418	TAD_614	-1.01583	3.25652	NA	TAD_1007	-+
chr19:7415197-7415259:-	chr19:7292752-7293181	TAD_614	-1.01583	3.78556	NA	TAD_1007	-+
chr19:7415197-7415259:-	chr19:7572299-7572777	TAD_614	-1.01583	3.79267	NA	TAD_1007	-+
chr19:9191398-9191450:+	chr19:9211439-9211849	TAD_617	-1.06944	1.40976	NA	TAD_1010	-+
chr19:9191398-9191450:+	chr19:9621458-9621917	TAD_617	-1.06944	3.45339	NA	TAD_1010	-+
chr19:9444278-9444330:+	chr19:9211439-9211849	TAD_617	1.29271	1.40976	NA	TAD_1010	++
chr19:9444278-9444330:+	chr19:9621458-9621917	TAD_617	1.29271	3.45339	NA	TAD_1010	++
chr19:9444278-9444330:+	chr19:9791412-9791935	TAD_617	1.29271	2.75082	NA	TAD_1010	++
chr19:9444278-9444330:+	chr19:9938958-9939364	TAD_617	1.29271	1.27034	NA	TAD_1010	++
chr19:9444418-9444528:-	chr19:9211439-9211849	TAD_617	1.26829	1.40976	MSI2	TAD_1010	++
chr19:9444418-9444528:-	chr19:9621458-9621917	TAD_617	1.26829	3.45339	MSI2	TAD_1010	++
chr19:9444418-9444528:-	chr19:9791412-9791935	TAD_617	1.26829	2.75082	MSI2	TAD_1010	++
chr19:9444418-9444528:-	chr19:9938958-9939364	TAD_617	1.26829	1.27034	MSI2	TAD_1010	++
chr19:9698500-9698505:-	chr19:9211439-9211849	TAD_617	-3.01651	1.40976	NOS2	TAD_1010	-+
chr19:9698500-9698505:-	chr19:9621458-9621917	TAD_617	-3.01651	3.45339	NOS2	TAD_1010	-+
chr19:9698500-9698505:-	chr19:9791412-9791935	TAD_617	-3.01651	2.75082	NOS2	TAD_1010	-+
chr19:9698500-9698505:-	chr19:9938958-9939364	TAD_617	-3.01651	1.27034	NOS2	TAD_1010	-+
chr2:101646786-101646832:-	chr2:101597937-101598403	TAD_189	1.7074	2.23811	NA	TAD_351	++
chr2:102867459-102867563:-	chr2:102743596-102744021	TAD_189	-1.28271	2.84178	NA	TAD_354	-+
chr2:102867459-102867563:-	chr2:102871628-102872080	TAD_189	-1.28271	3.03805	NA	TAD_354	-+
chr2:10306716-10306735:+	chr2:10178522-10178943	TAD_130	1.21143	3.54117	NA	TAD_244	++
chr2:10306855-10306896:-	chr2:10178522-10178943	TAD_130	1.89512	3.54117	LARP4B	TAD_244	++
chr2:103936982-103937008:-	chr2:104187159-104188077	TAD_190	2.72919	2.76707	KCTD1	TAD_355	++
chr2:105068848-105068849:+	chr2:104622997-104623517	TAD_191	2.14229	2.14442	NA	TAD_355	++
chr2:105068848-105068849:+	chr2:104761632-104762144	TAD_191	2.14229	2.59162	NA	TAD_355	++
chr2:105068848-105068849:+	chr2:105145291-105145765	TAD_191	2.14229	2.78633	NA	TAD_355	++
chr2:105068848-105068849:+	chr2:105290103-105290571	TAD_191	2.14229	3.21132	NA	TAD_355	++
chr2:110078260-110078315:+	chr2:109738905-109739316	TAD_194	1.06247	2.9245	NA	TAD_360	++
chr2:110078260-110078315:+	chr2:109806762-109807271	TAD_194	1.06247	2.65614	NA	TAD_360	++
chr2:110078260-110078315:+	chr2:109978660-109979175	TAD_194	1.06247	3.42705	NA	TAD_360	++
chr2:110078260-110078315:+	chr2:109979643-109980055	TAD_194	1.06247	3.06497	NA	TAD_360	++
chr2:110078260-110078315:+	chr2:109981375-109981811	TAD_194	1.06247	2.22617	NA	TAD_360	++
chr2:110078260-110078315:+	chr2:110076171-110076587	TAD_194	1.06247	-1.10615	NA	TAD_360	+-
chr2:11430156-11430179:+	chr2:11274111-11274570	TAD_131	1.59254	4.38372	NA	TAD_245	++
chr2:114894984-114895103:+	chr2:114584428-114584883	TAD_197	1.09919	3.27421	NA	TAD_367	++
chr2:114894984-114895103:+	chr2:114600617-114601027	TAD_197	1.09919	2.82289	NA	TAD_367	++
chr2:114894984-114895103:+	chr2:114880300-114880723	TAD_197	1.09919	2.28057	NA	TAD_367	++
chr2:114894984-114895103:+	chr2:114970740-114971170	TAD_197	1.09919	3.29194	NA	TAD_367	++
chr2:114894984-114895103:+	chr2:114980968-114981394	TAD_197	1.09919	-1.26443	NA	TAD_367	+-
chr2:114894984-114895103:+	chr2:115052701-115053166	TAD_197	1.09919	3.14697	NA	TAD_367	++
chr2:114894984-114895103:+	chr2:115198424-115198887	TAD_197	1.09919	1.93893	NA	TAD_367	++
chr2:114894984-114895103:+	chr2:115202259-115202713	TAD_197	1.09919	4.0991	NA	TAD_367	++
chr2:114919740-114919745:-	chr2:114584428-114584883	TAD_197	1.36146	3.27421	NA	TAD_367	++
chr2:114919740-114919745:-	chr2:114600617-114601027	TAD_197	1.36146	2.82289	NA	TAD_367	++
chr2:114919740-114919745:-	chr2:114880300-114880723	TAD_197	1.36146	2.28057	NA	TAD_367	++
chr2:114919740-114919745:-	chr2:114970740-114971170	TAD_197	1.36146	3.29194	NA	TAD_367	++
chr2:114919740-114919745:-	chr2:114980968-114981394	TAD_197	1.36146	-1.26443	NA	TAD_367	+-
chr2:114919740-114919745:-	chr2:115052701-115053166	TAD_197	1.36146	3.14697	NA	TAD_367	++
chr2:114919740-114919745:-	chr2:115198424-115198887	TAD_197	1.36146	1.93893	NA	TAD_367	++
chr2:114919740-114919745:-	chr2:115202259-115202713	TAD_197	1.36146	4.0991	NA	TAD_367	++
chr2:117737151-117737160:+	chr2:117422839-117423308	TAD_199	1.17699	2.33256	NA	TAD_371	++
chr2:117737151-117737160:+	chr2:117463865-117464343	TAD_199	1.17699	3.34656	NA	TAD_371	++
chr2:117737151-117737160:+	chr2:117673561-117674025	TAD_199	1.17699	2.8483	NA	TAD_371	++
chr2:124443658-124443669:+	chr2:124438409-124439186	TAD_202	2.21251	3.25317	SLC26A7	TAD_377	++
chr2:124443802-124443804:-	chr2:124438409-124439186	TAD_202	2.50299	3.25317	NA	TAD_377	++
chr2:125441077-125441186:+	chr2:125483453-125483957	TAD_203	-1.01774	2.77875	NA	TAD_378	-+
chr2:125441077-125441186:+	chr2:125724404-125724830	TAD_203	-1.01774	1.54338	NA	TAD_378	-+
chr2:127087689-127087771:-	chr2:127209358-127209865	TAD_204	-1.37116	2.78353	NA	TAD_381	-+
chr2:127399899-127399904:-	chr2:127209358-127209865	TAD_204	4.37372	2.78353	NA	TAD_381	++
chr2:128184850-128184919:-	chr2:128363003-128363861	TAD_205	1.12348	3.13758	PABPC1	TAD_383	++
chr2:128194525-128194589:+	chr2:128363003-128363861	TAD_205	2.1107	3.13758	NA	TAD_383	++
chr2:128309698-128309760:+	chr2:128363003-128363861	TAD_205	1.03767	3.13758	NA	TAD_383	++
chr2:128309698-128309760:+	chr2:128740292-128740802	TAD_205	1.03767	3.80921	NA	TAD_383	++
chr2:128831420-128831423:+	chr2:128363003-128363861	TAD_205	1.84359	3.13758	NA	TAD_383	++
chr2:128831420-128831423:+	chr2:128740292-128740802	TAD_205	1.84359	3.80921	NA	TAD_383	++
chr2:129628372-129628383:-	chr2:129482703-129483167	TAD_206	2.508	2.69425	LRP12	TAD_384	++
chr2:129628372-129628383:-	chr2:129587603-129588034	TAD_206	2.508	2.67735	LRP12	TAD_384	++
chr2:129628372-129628383:-	chr2:129681329-129681730	TAD_206	2.508	3.73074	LRP12	TAD_384	++
chr2:129628372-129628383:-	chr2:129682973-129683487	TAD_206	2.508	2.4666	LRP12	TAD_384	++
chr2:129628372-129628383:-	chr2:129683613-129684017	TAD_206	2.508	3.02464	LRP12	TAD_384	++
chr2:129628372-129628383:-	chr2:129723801-129724222	TAD_206	2.508	3.75702	LRP12	TAD_384	++
chr2:129628372-129628383:-	chr2:129881154-129881606	TAD_206	2.508	3.42014	LRP12	TAD_384	++
chr2:130265144-130265146:-	chr2:130196360-130196897	TAD_206	1.89657	2.43199	NA	TAD_385	++
chr2:131580798-131580834:+	chr2:131544352-131544834	TAD_207	2.01739	4.28878	EBAG9	TAD_386	++
chr2:131580798-131580834:+	chr2:131580991-131581401	TAD_207	2.01739	1.64833	EBAG9	TAD_386	++
chr2:131580798-131580834:+	chr2:131616205-131616668	TAD_207	2.01739	2.7607	EBAG9	TAD_386	++
chr2:134435376-134435500:+	chr2:134435509-134435913	TAD_209	-1.06991	-1.19283	NA	TAD_387	--
chr2:134435376-134435500:+	chr2:134544101-134544501	TAD_209	-1.06991	3.65595	NA	TAD_387	-+
chr2:134435376-134435500:+	chr2:134599620-134600024	TAD_209	-1.06991	3.19591	NA	TAD_387	-+
chr2:135036956-135037079:+	chr2:135036650-135037149	TAD_209	2.03713	1.58188	LOC121109903	TAD_388	++
chr2:135036956-135037079:+	chr2:135091482-135091981	TAD_209	2.03713	2.89643	LOC121109903	TAD_388	++
chr2:135037167-135037223:-	chr2:135036650-135037149	TAD_209	1.81768	1.58188	NA	TAD_388	++
chr2:135037167-135037223:-	chr2:135091482-135091981	TAD_209	1.81768	2.89643	NA	TAD_388	++
chr2:136999305-136999376:+	chr2:137016532-137017031	TAD_209	1.43819	2.56187	NA	TAD_390	++
chr2:136999305-136999376:+	chr2:137119411-137119908	TAD_209	1.43819	2.41426	NA	TAD_390	++
chr2:138642729-138642743:-	chr2:138887960-138888772	TAD_211	2.01199	3.03767	NA	TAD_391	++
chr2:138642729-138642743:-	chr2:138992108-138992538	TAD_211	2.01199	3.71753	NA	TAD_391	++
chr2:138642729-138642743:-	chr2:138996672-138997144	TAD_211	2.01199	2.1763	NA	TAD_391	++
chr2:14056379-14056551:-	chr2:14097766-14098192	TAD_134	-1.03919	3.06369	NA	TAD_249	-+
chr2:14056379-14056551:-	chr2:14167441-14167841	TAD_134	-1.03919	1.35244	NA	TAD_249	-+
chr2:140687021-140687063:-	chr2:140789008-140789479	TAD_212	1.19999	2.75759	NA	TAD_394	++
chr2:140687021-140687063:-	chr2:140864405-140864914	TAD_212	1.19999	2.16715	NA	TAD_394	++
chr2:141666034-141666091:+	chr2:141705266-141705744	TAD_212	1.69394	4.13664	NA	TAD_396	++
chr2:141667032-141667197:-	chr2:141705266-141705744	TAD_212	1.30845	4.13664	LOC121109571	TAD_396	++
chr2:14254982-14254987:+	chr2:14097766-14098192	TAD_134	2.58139	3.06369	ARHGAP12	TAD_249	++
chr2:14254982-14254987:+	chr2:14167441-14167841	TAD_134	2.58139	1.35244	ARHGAP12	TAD_249	++
chr2:14255110-14255116:-	chr2:14097766-14098192	TAD_134	2.67892	3.06369	NA	TAD_249	++
chr2:14255110-14255116:-	chr2:14167441-14167841	TAD_134	2.67892	1.35244	NA	TAD_249	++
chr2:144622346-144622416:-	chr2:144592037-144592450	TAD_214	1.53478	3.8603	NA	TAD_398	++
chr2:144622346-144622416:-	chr2:144606130-144606599	TAD_214	1.53478	2.74397	NA	TAD_398	++
chr2:144622346-144622416:-	chr2:144663060-144663529	TAD_214	1.53478	1.3661	NA	TAD_398	++
chr2:144622346-144622416:-	chr2:144719465-144719945	TAD_214	1.53478	2.95021	NA	TAD_398	++
chr2:144622346-144622416:-	chr2:144776902-144777362	TAD_214	1.53478	2.06074	NA	TAD_398	++
chr2:144622346-144622416:-	chr2:144877325-144878244	TAD_214	1.53478	2.93649	NA	TAD_398	++
chr2:144622554-144622586:+	chr2:144592037-144592450	TAD_214	1.48961	3.8603	RPLP1	TAD_398	++
chr2:144622554-144622586:+	chr2:144606130-144606599	TAD_214	1.48961	2.74397	RPLP1	TAD_398	++
chr2:144622554-144622586:+	chr2:144663060-144663529	TAD_214	1.48961	1.3661	RPLP1	TAD_398	++
chr2:144622554-144622586:+	chr2:144719465-144719945	TAD_214	1.48961	2.95021	RPLP1	TAD_398	++
chr2:144622554-144622586:+	chr2:144776902-144777362	TAD_214	1.48961	2.06074	RPLP1	TAD_398	++
chr2:144622554-144622586:+	chr2:144877325-144878244	TAD_214	1.48961	2.93649	RPLP1	TAD_398	++
chr2:144622753-144622802:+	chr2:144592037-144592450	TAD_214	1.50374	3.8603	RPLP1	TAD_398	++
chr2:144622753-144622802:+	chr2:144606130-144606599	TAD_214	1.50374	2.74397	RPLP1	TAD_398	++
chr2:144622753-144622802:+	chr2:144663060-144663529	TAD_214	1.50374	1.3661	RPLP1	TAD_398	++
chr2:144622753-144622802:+	chr2:144719465-144719945	TAD_214	1.50374	2.95021	RPLP1	TAD_398	++
chr2:144622753-144622802:+	chr2:144776902-144777362	TAD_214	1.50374	2.06074	RPLP1	TAD_398	++
chr2:144622753-144622802:+	chr2:144877325-144878244	TAD_214	1.50374	2.93649	RPLP1	TAD_398	++
chr2:144822763-144822820:+	chr2:144592037-144592450	TAD_214	1.50449	3.8603	NA	TAD_398	++
chr2:144822763-144822820:+	chr2:144606130-144606599	TAD_214	1.50449	2.74397	NA	TAD_398	++
chr2:144822763-144822820:+	chr2:144663060-144663529	TAD_214	1.50449	1.3661	NA	TAD_398	++
chr2:144822763-144822820:+	chr2:144719465-144719945	TAD_214	1.50449	2.95021	NA	TAD_398	++
chr2:144822763-144822820:+	chr2:144776902-144777362	TAD_214	1.50449	2.06074	NA	TAD_398	++
chr2:144822763-144822820:+	chr2:144877325-144878244	TAD_214	1.50449	2.93649	NA	TAD_398	++
chr2:14526991-14527015:-	chr2:14097766-14098192	TAD_134	1.4136	3.06369	NA	TAD_249	++
chr2:14526991-14527015:-	chr2:14167441-14167841	TAD_134	1.4136	1.35244	NA	TAD_249	++
chr2:146647111-146647113:+	chr2:146197655-146198147	TAD_215	2.52456	4.18375	NA	TAD_399	++
chr2:146647111-146647113:+	chr2:146225078-146225505	TAD_215	2.52456	3.46963	NA	TAD_399	++
chr2:146647111-146647113:+	chr2:146228005-146228451	TAD_215	2.52456	5.50828	NA	TAD_399	++
chr2:146647111-146647113:+	chr2:146286203-146286694	TAD_215	2.52456	4.62701	NA	TAD_399	++
chr2:146647111-146647113:+	chr2:146300787-146301214	TAD_215	2.52456	2.40534	NA	TAD_399	++
chr2:146647111-146647113:+	chr2:146303216-146303760	TAD_215	2.52456	3.23145	NA	TAD_399	++
chr2:146647111-146647113:+	chr2:146420535-146421009	TAD_215	2.52456	3.29257	NA	TAD_399	++
chr2:146647111-146647113:+	chr2:146440374-146440807	TAD_215	2.52456	3.1032	NA	TAD_399	++
chr2:146647111-146647113:+	chr2:146512603-146513109	TAD_215	2.52456	2.69044	NA	TAD_399	++
chr2:146647111-146647113:+	chr2:146662045-146662468	TAD_215	2.52456	2.43634	NA	TAD_399	++
chr2:146647111-146647113:+	chr2:146693960-146694407	TAD_215	2.52456	2.63891	NA	TAD_399	++
chr2:146647111-146647113:+	chr2:146743039-146743479	TAD_215	2.52456	3.35059	NA	TAD_399	++
chr2:146647111-146647113:+	chr2:146780783-146781654	TAD_215	2.52456	2.73678	NA	TAD_399	++
chr2:146647111-146647113:+	chr2:146999421-146999825	TAD_215	2.52456	2.96409	NA	TAD_399	++
chr2:146647111-146647113:+	chr2:147023283-147024066	TAD_215	2.52456	2.38461	NA	TAD_399	++
chr2:146647111-146647113:+	chr2:147112736-147113253	TAD_215	2.52456	2.72623	NA	TAD_399	++
chr2:146647111-146647113:+	chr2:147122228-147122703	TAD_215	2.52456	2.72462	NA	TAD_399	++
chr2:146647111-146647113:+	chr2:147136276-147136766	TAD_215	2.52456	2.286	NA	TAD_399	++
chr2:146647111-146647113:+	chr2:147144887-147145326	TAD_215	2.52456	2.20235	NA	TAD_399	++
chr2:15228699-15228752:+	chr2:15089735-15090183	TAD_135	3.02416	3.86977	NA	TAD_250	++
chr2:15228699-15228752:+	chr2:15183750-15184294	TAD_135	3.02416	2.60518	NA	TAD_250	++
chr2:15228699-15228752:+	chr2:15203139-15203603	TAD_135	3.02416	3.08779	NA	TAD_250	++
chr2:15228699-15228752:+	chr2:15214956-15215437	TAD_135	3.02416	3.01525	NA	TAD_250	++
chr2:15228699-15228752:+	chr2:15697750-15698152	TAD_135	3.02416	1.57194	NA	TAD_250	++
chr2:15228699-15228752:+	chr2:15706065-15706571	TAD_135	3.02416	3.50806	NA	TAD_250	++
chr2:15228699-15228752:+	chr2:15711193-15711655	TAD_135	3.02416	4.08495	NA	TAD_250	++
chr2:15432166-15432169:+	chr2:15089735-15090183	TAD_135	3.034	3.86977	MPP7	TAD_250	++
chr2:15432166-15432169:+	chr2:15183750-15184294	TAD_135	3.034	2.60518	MPP7	TAD_250	++
chr2:15432166-15432169:+	chr2:15203139-15203603	TAD_135	3.034	3.08779	MPP7	TAD_250	++
chr2:15432166-15432169:+	chr2:15214956-15215437	TAD_135	3.034	3.01525	MPP7	TAD_250	++
chr2:15432166-15432169:+	chr2:15697750-15698152	TAD_135	3.034	1.57194	MPP7	TAD_250	++
chr2:15432166-15432169:+	chr2:15706065-15706571	TAD_135	3.034	3.50806	MPP7	TAD_250	++
chr2:15432166-15432169:+	chr2:15711193-15711655	TAD_135	3.034	4.08495	MPP7	TAD_250	++
chr2:15709464-15709480:+	chr2:15214956-15215437	TAD_135	1.68498	3.01525	NA	TAD_250	++
chr2:15709464-15709480:+	chr2:15697750-15698152	TAD_135	1.68498	1.57194	NA	TAD_250	++
chr2:15709464-15709480:+	chr2:15706065-15706571	TAD_135	1.68498	3.50806	NA	TAD_250	++
chr2:15709464-15709480:+	chr2:15711193-15711655	TAD_135	1.68498	4.08495	NA	TAD_250	++
chr2:19567558-19567633:+	chr2:19562159-19562637	TAD_137	1.17962	3.31514	NA	TAD_254	++
chr2:19567558-19567633:+	chr2:19806347-19806790	TAD_137	1.17962	3.66492	NA	TAD_254	++
chr2:20524720-20524885:+	chr2:20446533-20447000	TAD_137	-1.05049	3.27056	NA	TAD_257	-+
chr2:20524720-20524885:+	chr2:20740201-20740750	TAD_137	-1.05049	3.08096	NA	TAD_257	-+
chr2:21655156-21655180:-	chr2:21741820-21742655	TAD_138	1.33414	4.00995	NA	TAD_258	++
chr2:21655156-21655180:-	chr2:21846821-21847256	TAD_138	1.33414	2.85667	NA	TAD_258	++
chr2:21655156-21655180:-	chr2:21900263-21900694	TAD_138	1.33414	3.9857	NA	TAD_258	++
chr2:21655156-21655180:-	chr2:21947658-21948165	TAD_138	1.33414	2.83781	NA	TAD_258	++
chr2:22037984-22038180:+	chr2:21741820-21742655	TAD_138	1.50401	4.00995	FZD1	TAD_258	++
chr2:22037984-22038180:+	chr2:21846821-21847256	TAD_138	1.50401	2.85667	FZD1	TAD_258	++
chr2:22037984-22038180:+	chr2:21900263-21900694	TAD_138	1.50401	3.9857	FZD1	TAD_258	++
chr2:22037984-22038180:+	chr2:21947658-21948165	TAD_138	1.50401	2.83781	FZD1	TAD_258	++
chr2:22038149-22038416:-	chr2:21741820-21742655	TAD_138	1.31405	4.00995	NA	TAD_258	++
chr2:22038149-22038416:-	chr2:21846821-21847256	TAD_138	1.31405	2.85667	NA	TAD_258	++
chr2:22038149-22038416:-	chr2:21900263-21900694	TAD_138	1.31405	3.9857	NA	TAD_258	++
chr2:22038149-22038416:-	chr2:21947658-21948165	TAD_138	1.31405	2.83781	NA	TAD_258	++
chr2:23574059-23574131:+	chr2:23668878-23669325	TAD_140	2.39954	3.13287	NA	TAD_260	++
chr2:25919038-25919083:+	chr2:26151655-26152484	TAD_142	1.21712	3.92969	NA	TAD_261	++
chr2:295961-295991:+	chr2:295573-296061	TAD_124	2.3487	1.72201	FASTK	TAD_230	++
chr2:318019-318090:-	chr2:295573-296061	TAD_124	1.49762	1.72201	NA	TAD_230	++
chr2:32090741-32090797:-	chr2:32169948-32170445	TAD_146	1.41251	2.94079	HNRNPA2B1	TAD_271	++
chr2:32856012-32856068:-	chr2:32797782-32798204	TAD_146	2.2984	2.62276	NA	TAD_272	++
chr2:32856012-32856068:-	chr2:32847627-32848036	TAD_146	2.2984	2.8356	NA	TAD_272	++
chr2:32856012-32856068:-	chr2:32855593-32855999	TAD_146	2.2984	3.27159	NA	TAD_272	++
chr2:34318802-34318872:-	chr2:34682099-34682943	TAD_148	-1.38966	2.64871	NA	TAD_275	-+
chr2:35151262-35151295:+	chr2:34682099-34682943	TAD_148	5.71046	2.64871	NA	TAD_275	++
chr2:35151262-35151295:+	chr2:34894587-34895019	TAD_148	5.71046	2.64043	NA	TAD_275	++
chr2:35151262-35151295:+	chr2:34996680-34997104	TAD_148	5.71046	3.38662	NA	TAD_275	++
chr2:35151262-35151295:+	chr2:35093371-35093889	TAD_148	5.71046	2.4541	NA	TAD_275	++
chr2:35151262-35151295:+	chr2:35111645-35112450	TAD_148	5.71046	3.81799	NA	TAD_275	++
chr2:35151368-35151374:-	chr2:34682099-34682943	TAD_148	3.27895	2.64871	SATB1	TAD_275	++
chr2:35151368-35151374:-	chr2:34894587-34895019	TAD_148	3.27895	2.64043	SATB1	TAD_275	++
chr2:35151368-35151374:-	chr2:34996680-34997104	TAD_148	3.27895	3.38662	SATB1	TAD_275	++
chr2:35151368-35151374:-	chr2:35093371-35093889	TAD_148	3.27895	2.4541	SATB1	TAD_275	++
chr2:35151368-35151374:-	chr2:35111645-35112450	TAD_148	3.27895	3.81799	SATB1	TAD_275	++
chr2:37109266-37109331:+	chr2:37239290-37240225	TAD_148	2.51119	3.61607	NR1D2	TAD_278	++
chr2:37109266-37109331:+	chr2:37365790-37366192	TAD_148	2.51119	3.13264	NR1D2	TAD_278	++
chr2:3846699-3846731:+	chr2:3861518-3862000	TAD_126	1.43735	2.85293	NA	TAD_234	++
chr2:3846699-3846731:+	chr2:3944057-3944485	TAD_126	1.43735	1.18974	NA	TAD_234	++
chr2:3846699-3846731:+	chr2:3975317-3975785	TAD_126	1.43735	2.99234	NA	TAD_234	++
chr2:3852914-3852935:+	chr2:3861518-3862000	TAD_126	2.1092	2.85293	NA	TAD_234	++
chr2:3852914-3852935:+	chr2:3944057-3944485	TAD_126	2.1092	1.18974	NA	TAD_234	++
chr2:3852914-3852935:+	chr2:3975317-3975785	TAD_126	2.1092	2.99234	NA	TAD_234	++
chr2:3866992-3867199:+	chr2:3861518-3862000	TAD_126	2.21475	2.85293	NA	TAD_234	++
chr2:3866992-3867199:+	chr2:3944057-3944485	TAD_126	2.21475	1.18974	NA	TAD_234	++
chr2:3866992-3867199:+	chr2:3975317-3975785	TAD_126	2.21475	2.99234	NA	TAD_234	++
chr2:3874029-3874056:-	chr2:3861518-3862000	TAD_126	-1.13993	2.85293	NA	TAD_234	-+
chr2:3874029-3874056:-	chr2:3944057-3944485	TAD_126	-1.13993	1.18974	NA	TAD_234	-+
chr2:3874029-3874056:-	chr2:3975317-3975785	TAD_126	-1.13993	2.99234	NA	TAD_234	-+
chr2:39069520-39069586:+	chr2:38674368-38674869	TAD_149	2.9981	3.67319	RBMS3	TAD_280	++
chr2:39069520-39069586:+	chr2:38716984-38717385	TAD_149	2.9981	3.1664	RBMS3	TAD_280	++
chr2:39069520-39069586:+	chr2:38881237-38881740	TAD_149	2.9981	3.5983	RBMS3	TAD_280	++
chr2:39069520-39069586:+	chr2:38949346-38949853	TAD_149	2.9981	3.11134	RBMS3	TAD_280	++
chr2:39069520-39069586:+	chr2:38989160-38989641	TAD_149	2.9981	2.81495	RBMS3	TAD_280	++
chr2:39069520-39069586:+	chr2:39069587-39070017	TAD_149	2.9981	1.27411	RBMS3	TAD_280	++
chr2:39069520-39069586:+	chr2:39078610-39079096	TAD_149	2.9981	3.00545	RBMS3	TAD_280	++
chr2:39069520-39069586:+	chr2:39516990-39517461	TAD_149	2.9981	2.89402	RBMS3	TAD_280	++
chr2:39069647-39069680:-	chr2:38674368-38674869	TAD_149	2.93725	3.67319	NA	TAD_280	++
chr2:39069647-39069680:-	chr2:38716984-38717385	TAD_149	2.93725	3.1664	NA	TAD_280	++
chr2:39069647-39069680:-	chr2:38881237-38881740	TAD_149	2.93725	3.5983	NA	TAD_280	++
chr2:39069647-39069680:-	chr2:38949346-38949853	TAD_149	2.93725	3.11134	NA	TAD_280	++
chr2:39069647-39069680:-	chr2:38989160-38989641	TAD_149	2.93725	2.81495	NA	TAD_280	++
chr2:39069647-39069680:-	chr2:39069587-39070017	TAD_149	2.93725	1.27411	NA	TAD_280	++
chr2:39069647-39069680:-	chr2:39078610-39079096	TAD_149	2.93725	3.00545	NA	TAD_280	++
chr2:39069647-39069680:-	chr2:39516990-39517461	TAD_149	2.93725	2.89402	NA	TAD_280	++
chr2:3985476-3985512:-	chr2:3861518-3862000	TAD_126	1.02616	2.85293	NA	TAD_234	++
chr2:3985476-3985512:-	chr2:3944057-3944485	TAD_126	1.02616	1.18974	NA	TAD_234	++
chr2:3985476-3985512:-	chr2:3975317-3975785	TAD_126	1.02616	2.99234	NA	TAD_234	++
chr2:40768682-40768727:+	chr2:40889217-40889758	TAD_150	1.16242	3.52502	NA	TAD_284	++
chr2:42736342-42736446:+	chr2:42940268-42940676	TAD_151	2.17451	2.57017	SLC6A20	TAD_287	++
chr2:42736342-42736446:+	chr2:42962208-42962665	TAD_151	2.17451	3.32347	SLC6A20	TAD_287	++
chr2:43038143-43038204:+	chr2:43136716-43137158	TAD_151	1.20309	3.39463	NA	TAD_288	++
chr2:43575267-43575270:+	chr2:43197896-43198333	TAD_152	2.14666	3.49902	NA	TAD_288	++
chr2:43575267-43575270:+	chr2:43204708-43205188	TAD_152	2.14666	2.88118	NA	TAD_288	++
chr2:43575267-43575270:+	chr2:43631182-43631670	TAD_152	2.14666	2.52172	NA	TAD_288	++
chr2:43575267-43575270:+	chr2:43653848-43654274	TAD_152	2.14666	3.16147	NA	TAD_288	++
chr2:44751349-44751378:-	chr2:44688750-44689235	TAD_153	-1.45552	2.98377	NA	TAD_289	-+
chr2:44751349-44751378:-	chr2:44826194-44826635	TAD_153	-1.45552	2.90809	NA	TAD_289	-+
chr2:45927607-45927620:+	chr2:45920905-45921403	TAD_154	2.70039	3.17211	NA	TAD_291	++
chr2:46625838-46625841:-	chr2:46625837-46626237	TAD_155	1.9631	2.92333	NA	TAD_291	++
chr2:4772657-4772769:+	chr2:4774450-4774857	TAD_126	1.05034	3.39263	NA	TAD_237	++
chr2:4772657-4772769:+	chr2:5040731-5041151	TAD_126	1.05034	2.68475	NA	TAD_237	++
chr2:4772657-4772769:+	chr2:5055005-5055531	TAD_126	1.05034	2.66553	NA	TAD_237	++
chr2:4772657-4772769:+	chr2:5135261-5135712	TAD_126	1.05034	3.4219	NA	TAD_237	++
chr2:4772657-4772769:+	chr2:5171876-5172334	TAD_126	1.05034	3.11486	NA	TAD_237	++
chr2:4772657-4772769:+	chr2:5198855-5199299	TAD_126	1.05034	2.23327	NA	TAD_237	++
chr2:4772657-4772769:+	chr2:5227270-5227674	TAD_126	1.05034	2.78813	NA	TAD_237	++
chr2:4784945-4785047:+	chr2:4774450-4774857	TAD_126	1.44568	3.39263	NA	TAD_237	++
chr2:4784945-4785047:+	chr2:5040731-5041151	TAD_126	1.44568	2.68475	NA	TAD_237	++
chr2:4784945-4785047:+	chr2:5055005-5055531	TAD_126	1.44568	2.66553	NA	TAD_237	++
chr2:4784945-4785047:+	chr2:5135261-5135712	TAD_126	1.44568	3.4219	NA	TAD_237	++
chr2:4784945-4785047:+	chr2:5171876-5172334	TAD_126	1.44568	3.11486	NA	TAD_237	++
chr2:4784945-4785047:+	chr2:5198855-5199299	TAD_126	1.44568	2.23327	NA	TAD_237	++
chr2:4784945-4785047:+	chr2:5227270-5227674	TAD_126	1.44568	2.78813	NA	TAD_237	++
chr2:49363110-49363146:+	chr2:49086884-49087383	TAD_157	1.29172	2.7894	NA	TAD_295	++
chr2:49363110-49363146:+	chr2:49193525-49194493	TAD_157	1.29172	3.00448	NA	TAD_295	++
chr2:49363110-49363146:+	chr2:49451581-49452024	TAD_157	1.29172	3.71114	NA	TAD_295	++
chr2:49363110-49363146:+	chr2:49470224-49470688	TAD_157	1.29172	2.54907	NA	TAD_295	++
chr2:49363110-49363146:+	chr2:49537184-49537591	TAD_157	1.29172	2.88634	NA	TAD_295	++
chr2:49363110-49363146:+	chr2:49570323-49570770	TAD_157	1.29172	3.12379	NA	TAD_295	++
chr2:50552215-50552217:-	chr2:50479467-50479963	TAD_157	1.71064	2.85404	NA	TAD_296	++
chr2:50552215-50552217:-	chr2:50489484-50489901	TAD_157	1.71064	3.40079	NA	TAD_296	++
chr2:50552215-50552217:-	chr2:50534314-50534829	TAD_157	1.71064	3.1647	NA	TAD_296	++
chr2:5308285-5308331:+	chr2:5377106-5377599	TAD_126	1.50243	2.48919	NA	TAD_238	++
chr2:54053082-54053089:+	chr2:53949165-53949617	TAD_159	2.33025	2.61839	NA	TAD_298	++
chr2:54053082-54053089:+	chr2:54014762-54015193	TAD_159	2.33025	2.3202	NA	TAD_298	++
chr2:54053082-54053089:+	chr2:54021109-54021515	TAD_159	2.33025	3.57607	NA	TAD_298	++
chr2:54053082-54053089:+	chr2:54117112-54117612	TAD_159	2.33025	2.47596	NA	TAD_298	++
chr2:54053082-54053089:+	chr2:54161587-54162088	TAD_159	2.33025	2.29867	NA	TAD_298	++
chr2:54053082-54053089:+	chr2:54166191-54166620	TAD_159	2.33025	2.78677	NA	TAD_298	++
chr2:54053082-54053089:+	chr2:54239714-54240262	TAD_159	2.33025	2.70303	NA	TAD_298	++
chr2:54053082-54053089:+	chr2:54291120-54291597	TAD_159	2.33025	3.13331	NA	TAD_298	++
chr2:54053114-54053134:-	chr2:53949165-53949617	TAD_159	2.30263	2.61839	NA	TAD_298	++
chr2:54053114-54053134:-	chr2:54014762-54015193	TAD_159	2.30263	2.3202	NA	TAD_298	++
chr2:54053114-54053134:-	chr2:54021109-54021515	TAD_159	2.30263	3.57607	NA	TAD_298	++
chr2:54053114-54053134:-	chr2:54117112-54117612	TAD_159	2.30263	2.47596	NA	TAD_298	++
chr2:54053114-54053134:-	chr2:54161587-54162088	TAD_159	2.30263	2.29867	NA	TAD_298	++
chr2:54053114-54053134:-	chr2:54166191-54166620	TAD_159	2.30263	2.78677	NA	TAD_298	++
chr2:54053114-54053134:-	chr2:54239714-54240262	TAD_159	2.30263	2.70303	NA	TAD_298	++
chr2:54053114-54053134:-	chr2:54291120-54291597	TAD_159	2.30263	3.13331	NA	TAD_298	++
chr2:54062390-54062435:+	chr2:53949165-53949617	TAD_159	1.87755	2.61839	NA	TAD_298	++
chr2:54062390-54062435:+	chr2:54014762-54015193	TAD_159	1.87755	2.3202	NA	TAD_298	++
chr2:54062390-54062435:+	chr2:54021109-54021515	TAD_159	1.87755	3.57607	NA	TAD_298	++
chr2:54062390-54062435:+	chr2:54117112-54117612	TAD_159	1.87755	2.47596	NA	TAD_298	++
chr2:54062390-54062435:+	chr2:54161587-54162088	TAD_159	1.87755	2.29867	NA	TAD_298	++
chr2:54062390-54062435:+	chr2:54166191-54166620	TAD_159	1.87755	2.78677	NA	TAD_298	++
chr2:54062390-54062435:+	chr2:54239714-54240262	TAD_159	1.87755	2.70303	NA	TAD_298	++
chr2:54062390-54062435:+	chr2:54291120-54291597	TAD_159	1.87755	3.13331	NA	TAD_298	++
chr2:54062461-54062476:-	chr2:53949165-53949617	TAD_159	1.94733	2.61839	NA	TAD_298	++
chr2:54062461-54062476:-	chr2:54014762-54015193	TAD_159	1.94733	2.3202	NA	TAD_298	++
chr2:54062461-54062476:-	chr2:54021109-54021515	TAD_159	1.94733	3.57607	NA	TAD_298	++
chr2:54062461-54062476:-	chr2:54117112-54117612	TAD_159	1.94733	2.47596	NA	TAD_298	++
chr2:54062461-54062476:-	chr2:54161587-54162088	TAD_159	1.94733	2.29867	NA	TAD_298	++
chr2:54062461-54062476:-	chr2:54166191-54166620	TAD_159	1.94733	2.78677	NA	TAD_298	++
chr2:54062461-54062476:-	chr2:54239714-54240262	TAD_159	1.94733	2.70303	NA	TAD_298	++
chr2:54062461-54062476:-	chr2:54291120-54291597	TAD_159	1.94733	3.13331	NA	TAD_298	++
chr2:54850807-54850818:+	chr2:54646689-54647217	TAD_159	-1.13475	2.66967	NA	TAD_298	-+
chr2:54850807-54850818:+	chr2:55013924-55014401	TAD_159	-1.13475	2.11093	NA	TAD_298	-+
chr2:54850807-54850818:+	chr2:55127940-55128357	TAD_159	-1.13475	2.95229	NA	TAD_298	-+
chr2:55469676-55469677:+	chr2:55013924-55014401	TAD_159	2.8464	2.11093	NA	TAD_298	++
chr2:55469676-55469677:+	chr2:55127940-55128357	TAD_159	2.8464	2.95229	NA	TAD_298	++
chr2:55469676-55469677:+	chr2:55358772-55359176	TAD_159	2.8464	3.20719	NA	TAD_298	++
chr2:55469676-55469677:+	chr2:55713616-55714181	TAD_159	2.8464	2.64083	NA	TAD_298	++
chr2:55469676-55469677:+	chr2:55891568-55891975	TAD_159	2.8464	2.7372	NA	TAD_298	++
chr2:55666308-55666345:-	chr2:55358772-55359176	TAD_159	-1.1463	3.20719	NA	TAD_298	-+
chr2:55666308-55666345:-	chr2:55713616-55714181	TAD_159	-1.1463	2.64083	NA	TAD_298	-+
chr2:55666308-55666345:-	chr2:55891568-55891975	TAD_159	-1.1463	2.7372	NA	TAD_298	-+
chr2:55892415-55892450:+	chr2:55713616-55714181	TAD_159	1.82893	2.64083	TXNL4A	TAD_298	++
[truncated: 2,401 more rows]

## Sheet: BREAST
TSS_ID	ENH_ID	TAD_ID.blood	Log2FC.TSS_breast	Log2FC.ENH_breast	Gene_ID	TAD_ID.fibroblast	Effect_breast
chr1:10241065-10241067:-	chr1:10643150-10643554	TAD_5	2.58776	2.6667	NA	TAD_11	++
chr1:10661278-10661281:-	chr1:10643150-10643554	TAD_5	1.57995	2.6667	NA	TAD_11	++
chr1:106758364-106758410:-	chr1:106840395-106840869	TAD_74	-1.24677	3.32319	NA	TAD_134	-+
chr1:110982532-110982607:+	chr1:110991971-110992375	TAD_77	2.19903	2.23403	NA	TAD_139	++
chr1:110982532-110982607:+	chr1:111059629-111060066	TAD_77	2.19903	1.38308	NA	TAD_139	++
chr1:135240122-135240144:-	chr1:135533608-135534047	TAD_92	1.41083	3.40576	NA	TAD_169	++
chr1:135464284-135464288:-	chr1:135533608-135534047	TAD_92	2.08895	3.40576	NA	TAD_169	++
chr1:136398076-136398079:+	chr1:136387861-136388274	TAD_93	2.43504	2.14977	LOC776067	TAD_170	++
chr1:136398256-136398266:-	chr1:136387861-136388274	TAD_93	2.53488	2.14977	NA	TAD_170	++
chr1:136408158-136408159:-	chr1:136387861-136388274	TAD_93	1.7591	2.14977	NA	TAD_170	++
chr1:136415836-136415847:+	chr1:136387861-136388274	TAD_93	2.1523	2.14977	LOC776067	TAD_170	++
chr1:136440371-136440388:-	chr1:136387861-136388274	TAD_93	1.69285	2.14977	NA	TAD_170	++
chr1:137359156-137359186:-	chr1:137689959-137690438	TAD_93	1.07867	3.66955	TFDP3	TAD_171	++
chr1:137502546-137502571:+	chr1:137689959-137690438	TAD_93	1.80449	3.66955	NA	TAD_171	++
chr1:137945936-137945953:-	chr1:137689959-137690438	TAD_93	-1.00693	3.66955	NA	TAD_171	-+
chr1:13959949-13960057:+	chr1:14281487-14281968	TAD_7	1.12797	3.27766	NA	TAD_19	++
chr1:14934833-14935027:+	chr1:15091887-15092291	TAD_7	-1.10847	2.52092	NA	TAD_21	-+
chr1:169013497-169013515:-	chr1:169042243-169042751	TAD_106	1.30156	3.29698	NA	TAD_198	++
chr1:169013497-169013515:-	chr1:169113545-169113980	TAD_106	1.30156	1.76162	NA	TAD_198	++
chr1:169087328-169087368:-	chr1:169042243-169042751	TAD_106	-1.29033	3.29698	NA	TAD_198	-+
chr1:169087328-169087368:-	chr1:169113545-169113980	TAD_106	-1.29033	1.76162	NA	TAD_198	-+
chr1:169113211-169113222:-	chr1:169042243-169042751	TAD_106	-1.77562	3.29698	NA	TAD_198	-+
chr1:169113211-169113222:-	chr1:169113545-169113980	TAD_106	-1.77562	1.76162	NA	TAD_198	-+
chr1:179506370-179506447:-	chr1:179502789-179503190	TAD_113	1.13915	2.28907	NA	TAD_213	++
chr1:186846555-186846561:-	chr1:186669223-186670091	TAD_119	2.52435	1.81807	NA	TAD_220	++
chr1:186894915-186894916:-	chr1:186669223-186670091	TAD_119	1.9548	1.81807	NA	TAD_220	++
chr1:189943541-189943562:-	chr1:189656200-189656630	TAD_120	2.37855	3.46237	DLG2	TAD_223	++
chr1:190148854-190148933:+	chr1:189656200-189656630	TAD_120	1.08478	3.46237	NA	TAD_223	++
chr1:190150203-190150249:-	chr1:189656200-189656630	TAD_120	1.14614	3.46237	NA	TAD_223	++
chr1:193594721-193594767:+	chr1:193542456-193542975	TAD_122	-1.01386	3.64692	NA	TAD_226	-+
chr1:45717342-45717394:-	chr1:45591556-45591962	TAD_31	-1.30445	1.84913	NA	TAD_53	-+
chr1:50886210-50886219:+	chr1:51142512-51142937	TAD_34	1.45739	2.00837	NA	TAD_61	++
chr1:50989697-50989754:+	chr1:51142512-51142937	TAD_34	1.72858	2.00837	TMEM184B	TAD_61	++
chr1:50999893-51000123:-	chr1:51142512-51142937	TAD_34	2.3919	2.00837	NA	TAD_61	++
chr1:51017792-51017836:+	chr1:51142512-51142937	TAD_34	3.5651	2.00837	NA	TAD_61	++
chr1:53150028-53150082:+	chr1:53150101-53150521	TAD_36	-1.04118	-1.34136	SYN3	TAD_64	--
chr1:56106670-56106748:+	chr1:55784889-55785394	TAD_38	2.11733	3.3423	HIPK2	TAD_70	++
chr1:56106670-56106748:+	chr1:56067787-56068324	TAD_38	2.11733	1.27333	HIPK2	TAD_70	++
chr1:84858095-84858096:+	chr1:85118007-85118428	TAD_60	1.55092	1.98979	NA	TAD_109	++
chr1:84858095-84858096:+	chr1:85134596-85135108	TAD_60	1.55092	-1.05588	NA	TAD_109	+-
chr1:85086995-85087134:-	chr1:85118007-85118428	TAD_60	-1.18238	1.98979	NA	TAD_109	-+
chr1:85086995-85087134:-	chr1:85134596-85135108	TAD_60	-1.18238	-1.05588	NA	TAD_109	--
chr1:85134481-85134579:+	chr1:85118007-85118428	TAD_60	-1.16855	1.98979	NA	TAD_109	-+
chr1:85134481-85134579:+	chr1:85134596-85135108	TAD_60	-1.16855	-1.05588	NA	TAD_109	--
chr1:85142403-85142444:-	chr1:85118007-85118428	TAD_60	-1.04617	1.98979	TOMM70	TAD_109	-+
chr1:85142403-85142444:-	chr1:85134596-85135108	TAD_60	-1.04617	-1.05588	TOMM70	TAD_109	--
chr10:12593926-12594031:+	chr10:12601207-12601617	TAD_512	2.30557	2.6336	NA	TAD_859	++
chr10:15276787-15276788:+	chr10:15758257-15759052	TAD_514	2.85064	3.90733	NA	TAD_864	++
chr10:15848925-15849058:-	chr10:15758257-15759052	TAD_514	1.78282	3.90733	NA	TAD_864	++
chr10:15848936-15848946:+	chr10:15758257-15759052	TAD_514	3.30869	3.90733	NR2F2	TAD_864	++
chr10:19692769-19692807:+	chr10:19835247-19835675	TAD_517	1.14309	1.06094	NA	TAD_871	++
chr10:19692769-19692807:+	chr10:20142315-20142783	TAD_517	1.14309	1.49668	NA	TAD_871	++
chr10:19791447-19791497:-	chr10:19835247-19835675	TAD_517	2.27402	1.06094	EIF3J	TAD_871	++
chr10:19791447-19791497:-	chr10:20142315-20142783	TAD_517	2.27402	1.49668	EIF3J	TAD_871	++
chr10:19819777-19819922:+	chr10:19835247-19835675	TAD_517	1.95666	1.06094	NA	TAD_871	++
chr10:19819777-19819922:+	chr10:20142315-20142783	TAD_517	1.95666	1.49668	NA	TAD_871	++
chr10:19835408-19835442:-	chr10:19835247-19835675	TAD_517	1.88387	1.06094	CTDSPL2	TAD_871	++
chr10:19835408-19835442:-	chr10:20142315-20142783	TAD_517	1.88387	1.49668	CTDSPL2	TAD_871	++
chr10:20010807-20010824:-	chr10:19835247-19835675	TAD_517	1.45578	1.06094	NA	TAD_871	++
chr10:20010807-20010824:-	chr10:20142315-20142783	TAD_517	1.45578	1.49668	NA	TAD_871	++
chr10:20050259-20050262:+	chr10:19835247-19835675	TAD_517	1.19509	1.06094	ZNF710	TAD_871	++
chr10:20050259-20050262:+	chr10:20142315-20142783	TAD_517	1.19509	1.49668	ZNF710	TAD_871	++
chr10:20088049-20088052:-	chr10:19835247-19835675	TAD_517	2.28147	1.06094	NA	TAD_871	++
chr10:20088049-20088052:-	chr10:20142315-20142783	TAD_517	2.28147	1.49668	NA	TAD_871	++
chr10:20097035-20097093:-	chr10:19835247-19835675	TAD_517	-1.5226	1.06094	NA	TAD_871	-+
chr10:20097035-20097093:-	chr10:20142315-20142783	TAD_517	-1.5226	1.49668	NA	TAD_871	-+
chr10:20150716-20150755:+	chr10:19835247-19835675	TAD_517	1.19774	1.06094	NA	TAD_871	++
chr10:20150716-20150755:+	chr10:20142315-20142783	TAD_517	1.19774	1.49668	NA	TAD_871	++
chr10:20158713-20158756:-	chr10:19835247-19835675	TAD_517	1.81415	1.06094	SERF2	TAD_871	++
chr10:20158713-20158756:-	chr10:20142315-20142783	TAD_517	1.81415	1.49668	SERF2	TAD_871	++
chr10:2357578-2357732:+	chr10:2181613-2182042	TAD_503	2.93998	3.68408	LOXL1	TAD_844	++
chr10:2357796-2357942:-	chr10:2181613-2182042	TAD_503	2.74929	3.68408	NA	TAD_844	++
chr10:3261755-3261756:-	chr10:3519225-3519709	TAD_505	1.40811	2.60271	NA	TAD_846	++
chr10:3673232-3673255:+	chr10:3519225-3519709	TAD_505	1.24458	2.60271	NA	TAD_846	++
chr10:3763432-3763435:-	chr10:3519225-3519709	TAD_505	2.26894	2.60271	DNAJA4	TAD_846	++
chr11:12617786-12617787:-	chr11:12250712-12251126	TAD_525	1.89167	2.36301	LOC112533264	TAD_888	++
chr11:12617786-12617787:-	chr11:12899141-12899627	TAD_525	1.89167	2.69087	LOC112533264	TAD_888	++
chr11:13381636-13381637:-	chr11:12899141-12899627	TAD_525	2.03595	2.69087	LOC112533283	TAD_888	++
chr11:13381636-13381637:-	chr11:13182702-13183134	TAD_525	2.03595	2.69848	LOC112533283	TAD_888	++
chr11:9170388-9170390:-	chr11:9119214-9119657	TAD_523	1.99901	2.36318	NA	TAD_884	++
chr11:9170388-9170390:-	chr11:9205685-9206161	TAD_523	1.99901	3.79387	NA	TAD_884	++
chr12:10072502-10072613:-	chr12:9966698-9967122	TAD_540	1.52992	3.4021	NA	TAD_911	++
chr12:12012665-12012973:+	chr12:12000974-12001393	TAD_541	-1.03857	1.67106	NA	TAD_913	-+
chr12:15491155-15491237:+	chr12:15513268-15513706	TAD_544	-1.27331	1.3583	NA	TAD_916	-+
chr12:15502773-15502876:+	chr12:15513268-15513706	TAD_544	1.20275	1.3583	NA	TAD_916	++
chr12:2398824-2398980:+	chr12:2605848-2606280	TAD_533	-2.50268	1.39547	NA	TAD_901	-+
chr12:2399326-2399349:-	chr12:2605848-2606280	TAD_533	-2.54833	1.39547	LOC121106622	TAD_901	-+
chr12:2550304-2550490:+	chr12:2605848-2606280	TAD_533	-1.03322	1.39547	NA	TAD_901	-+
chr12:2599418-2599520:+	chr12:2605848-2606280	TAD_533	2.65139	1.39547	NA	TAD_901	++
chr12:2600371-2600389:-	chr12:2605848-2606280	TAD_533	2.56023	1.39547	UBA7	TAD_901	++
chr12:2600394-2600414:+	chr12:2605848-2606280	TAD_533	1.17478	1.39547	TCTA	TAD_901	++
chr12:2601368-2601405:-	chr12:2605848-2606280	TAD_533	2.10575	1.39547	NA	TAD_901	++
chr12:2758317-2758403:+	chr12:2605848-2606280	TAD_533	1.33085	1.39547	NA	TAD_901	++
chr12:2862595-2862662:+	chr12:2605848-2606280	TAD_533	1.43298	1.39547	NA	TAD_901	++
chr12:2876514-2876553:-	chr12:2605848-2606280	TAD_533	1.02986	1.39547	NA	TAD_901	++
chr12:2942955-2942990:-	chr12:2605848-2606280	TAD_533	1.29028	1.39547	BRK1	TAD_901	++
chr12:4757110-4757179:-	chr12:4980489-4980922	TAD_535	2.23161	3.50352	VGLL4	TAD_904	++
chr12:5111249-5111276:-	chr12:4980489-4980922	TAD_535	-1.53524	3.50352	NA	TAD_904	-+
chr12:5174476-5174486:+	chr12:4980489-4980922	TAD_535	1.24143	3.50352	NA	TAD_904	++
chr12:8896266-8896308:-	chr12:8944582-8945004	TAD_540	-1.35128	2.72036	NA	TAD_908	-+
chr12:8932321-8932442:+	chr12:8944582-8945004	TAD_540	1.26021	2.72036	LOC121106678	TAD_908	++
chr12:8934999-8935047:-	chr12:8944582-8945004	TAD_540	1.02238	2.72036	DENND6A	TAD_908	++
chr12:9045021-9045023:+	chr12:8944582-8945004	TAD_540	1.32241	2.72036	FLNB	TAD_908	++
chr12:9930544-9930686:+	chr12:9966698-9967122	TAD_540	-1.07899	3.4021	NA	TAD_911	-+
chr13:11643693-11643832:+	chr13:11663525-11663928	TAD_556	1.32917	1.78171	NA	TAD_937	++
chr13:11663020-11663108:+	chr13:11663525-11663928	TAD_556	2.43983	1.78171	NA	TAD_937	++
chr13:11663167-11663210:-	chr13:11663525-11663928	TAD_556	1.94074	1.78171	LARP1	TAD_937	++
chr13:16676796-16676851:-	chr13:16697416-16697821	TAD_561	1.13117	2.66179	NA	TAD_941	++
chr13:2913672-2913714:+	chr13:2916203-2916651	TAD_551	1.32832	1.4345	NA	TAD_926	++
chr13:2914596-2914609:-	chr13:2916203-2916651	TAD_551	1.26987	1.4345	NPM1	TAD_926	++
chr14:12343290-12343396:-	chr14:12514562-12514992	TAD_574	-1.15479	2.58962	NA	TAD_958	-+
chr14:12343290-12343396:-	chr14:12655451-12655888	TAD_574	-1.15479	1.06434	NA	TAD_958	-+
chr14:12397901-12397985:+	chr14:12514562-12514992	TAD_574	1.07858	2.58962	NA	TAD_958	++
chr14:12397901-12397985:+	chr14:12655451-12655888	TAD_574	1.07858	1.06434	NA	TAD_958	++
chr14:12505481-12505548:+	chr14:12514562-12514992	TAD_574	1.81217	2.58962	NA	TAD_958	++
chr14:12505481-12505548:+	chr14:12655451-12655888	TAD_574	1.81217	1.06434	NA	TAD_958	++
chr14:12828373-12828400:+	chr14:13211299-13211781	TAD_575	1.72564	1.98449	NA	TAD_958	++
chr14:12853076-12853110:+	chr14:13211299-13211781	TAD_575	-1.11705	1.98449	NA	TAD_958	-+
chr14:13153129-13153211:-	chr14:13211299-13211781	TAD_575	1.34954	1.98449	NA	TAD_958	++
chr14:13217469-13217472:+	chr14:13211299-13211781	TAD_575	-1.11668	1.98449	NA	TAD_958	-+
chr14:13237200-13237280:-	chr14:13211299-13211781	TAD_575	-1.44238	1.98449	NA	TAD_958	-+
chr14:13732880-13732916:-	chr14:13698954-13699436	TAD_576	1.60809	2.18201	CRAMP1	TAD_959	++
chr14:2602983-2603012:+	chr14:2602564-2603066	TAD_565	3.09112	1.53241	MAFK	TAD_945	++
chr14:4546513-4546670:+	chr14:4791720-4792203	TAD_567	-1.05626	1.30278	LOC121106543	TAD_948	-+
chr14:5010689-5010746:-	chr14:4791720-4792203	TAD_567	-1.13206	1.30278	NA	TAD_948	-+
chr14:7382683-7382688:-	chr14:7531797-7532271	TAD_570	1.70912	1.6303	NA	TAD_953	++
chr14:7389236-7389329:-	chr14:7531797-7532271	TAD_570	-1.12963	1.6303	NA	TAD_953	-+
chr15:100945-100983:+	chr15:141212-141668	TAD_578	1.36905	1.14823	NA	TAD_960	++
chr15:5299314-5299381:-	chr15:5349568-5350061	TAD_583	1.28426	2.37363	NA	TAD_969	++
chr17:5571988-5572063:-	chr17:5470627-5471072	TAD_593	2.18795	1.3405	FPGS	TAD_984	++
chr17:5571988-5572063:-	chr17:5572007-5572456	TAD_593	2.18795	1.88205	FPGS	TAD_984	++
chr17:5571988-5572063:-	chr17:5681592-5682067	TAD_593	2.18795	3.11751	FPGS	TAD_984	++
chr17:5578478-5578577:+	chr17:5470627-5471072	TAD_593	1.14314	1.3405	NA	TAD_984	++
chr17:5578478-5578577:+	chr17:5572007-5572456	TAD_593	1.14314	1.88205	NA	TAD_984	++
chr17:5578478-5578577:+	chr17:5681592-5682067	TAD_593	1.14314	3.11751	NA	TAD_984	++
chr17:5662092-5662230:+	chr17:5470627-5471072	TAD_593	1.01603	1.3405	NA	TAD_984	++
chr17:5662092-5662230:+	chr17:5572007-5572456	TAD_593	1.01603	1.88205	NA	TAD_984	++
chr17:5662092-5662230:+	chr17:5681592-5682067	TAD_593	1.01603	3.11751	NA	TAD_984	++
chr17:5663060-5663100:-	chr17:5470627-5471072	TAD_593	-1.19009	1.3405	NA	TAD_984	-+
chr17:5663060-5663100:-	chr17:5572007-5572456	TAD_593	-1.19009	1.88205	NA	TAD_984	-+
chr17:5663060-5663100:-	chr17:5681592-5682067	TAD_593	-1.19009	3.11751	NA	TAD_984	-+
chr17:6314012-6314015:-	chr17:6438926-6439428	TAD_594	1.75201	2.40409	C9	TAD_986	++
chr17:6435098-6435138:-	chr17:6438926-6439428	TAD_594	-1.11695	2.40409	NA	TAD_986	-+
chr17:9543374-9543375:+	chr17:9963113-9963536	TAD_597	2.33801	4.79152	NA	TAD_989	++
chr17:9757244-9757339:+	chr17:9963113-9963536	TAD_597	-1.29062	4.79152	NA	TAD_989	-+
chr17:9760767-9760770:+	chr17:9963113-9963536	TAD_597	-1.39241	4.79152	NA	TAD_989	-+
chr18:5099245-5099261:-	chr18:5549210-5549728	TAD_602	1.24559	2.8404	UBALD2	TAD_996	++
chr18:5165854-5165877:-	chr18:5549210-5549728	TAD_602	1.52981	2.8404	NA	TAD_996	++
chr18:5231811-5231916:-	chr18:5549210-5549728	TAD_602	1.87546	2.8404	NA	TAD_996	++
chr18:5232206-5232226:-	chr18:5549210-5549728	TAD_602	1.43477	2.8404	NA	TAD_996	++
chr18:5333083-5333084:+	chr18:5549210-5549728	TAD_602	-1.26672	2.8404	H3F3B	TAD_996	-+
chr18:5386275-5386296:+	chr18:5549210-5549728	TAD_602	-1.0311	2.8404	NA	TAD_996	-+
chr18:5393131-5393132:+	chr18:5549210-5549728	TAD_602	1.58764	2.8404	NA	TAD_996	++
chr18:5629351-5629393:-	chr18:5549210-5549728	TAD_602	1.22206	2.8404	NA	TAD_996	++
chr18:5668124-5668201:+	chr18:5549210-5549728	TAD_602	1.08489	2.8404	NA	TAD_996	++
chr18:5669088-5669100:+	chr18:5549210-5549728	TAD_602	1.5831	2.8404	NA	TAD_996	++
chr18:691762-691775:-	chr18:692694-693135	TAD_598	3.36632	2.76256	NA	TAD_992	++
chr19:9191398-9191450:+	chr19:9211439-9211849	TAD_617	-1.06944	1.93722	NA	TAD_1010	-+
chr19:9444278-9444330:+	chr19:9211439-9211849	TAD_617	1.29271	1.93722	NA	TAD_1010	++
chr19:9444418-9444528:-	chr19:9211439-9211849	TAD_617	1.26829	1.93722	MSI2	TAD_1010	++
chr19:9698500-9698505:-	chr19:9211439-9211849	TAD_617	-3.01651	1.93722	NOS2	TAD_1010	-+
chr2:105068848-105068849:+	chr2:105011500-105011975	TAD_191	2.14229	2.89226	NA	TAD_355	++
chr2:110078260-110078315:+	chr2:109981375-109981811	TAD_194	1.06247	3.12254	NA	TAD_360	++
chr2:110784162-110784337:-	chr2:110845589-110846069	TAD_195	1.13937	2.23402	NA	TAD_362	++
chr2:117737151-117737160:+	chr2:117899742-117900146	TAD_199	1.17699	1.03039	NA	TAD_371	++
chr2:128309698-128309760:+	chr2:128703881-128704285	TAD_205	1.03767	1.38422	NA	TAD_383	++
chr2:128831420-128831423:+	chr2:128703881-128704285	TAD_205	1.84359	1.38422	NA	TAD_383	++
chr2:129628372-129628383:-	chr2:129309132-129309616	TAD_206	2.508	3.12938	LRP12	TAD_384	++
chr2:19567558-19567633:+	chr2:19806915-19807333	TAD_137	1.17962	3.04868	NA	TAD_254	++
chr2:295961-295991:+	chr2:295573-296061	TAD_124	2.3487	1.3494	FASTK	TAD_230	++
chr2:318019-318090:-	chr2:295573-296061	TAD_124	1.49762	1.3494	NA	TAD_230	++
chr2:32090741-32090797:-	chr2:32109943-32110400	TAD_146	1.41251	2.29928	HNRNPA2B1	TAD_271	++
chr2:32856012-32856068:-	chr2:32855593-32855999	TAD_146	2.2984	4.23059	NA	TAD_272	++
chr2:49363110-49363146:+	chr2:49336296-49336753	TAD_157	1.29172	2.78514	NA	TAD_295	++
chr2:60249194-60249335:-	chr2:60385696-60386186	TAD_162	-1.39838	2.88406	NA	TAD_303	-+
chr2:62554634-62554651:+	chr2:62499284-62499694	TAD_166	2.65893	3.22555	NA	TAD_305	++
chr2:88945383-88945412:+	chr2:89011577-89012087	TAD_182	-1.08503	1.46567	NA	TAD_333	-+
chr2:88945383-88945412:+	chr2:89314251-89314699	TAD_182	-1.08503	2.7399	NA	TAD_333	-+
chr2:89011484-89011518:+	chr2:89011577-89012087	TAD_182	4.45294	1.46567	NA	TAD_333	++
chr2:89011484-89011518:+	chr2:89314251-89314699	TAD_182	4.45294	2.7399	NA	TAD_333	++
chr2:89011773-89011776:-	chr2:89011577-89012087	TAD_182	3.98712	1.46567	NR4A3	TAD_333	++
chr2:89011773-89011776:-	chr2:89314251-89314699	TAD_182	3.98712	2.7399	NR4A3	TAD_333	++
chr2:96566175-96566226:+	chr2:96555907-96556722	TAD_186	-1.12295	3.07923	NA	TAD_342	-+
chr2:96643474-96643590:+	chr2:96555907-96556722	TAD_186	3.11929	3.07923	SPIRE1	TAD_342	++
chr2:99862056-99862068:-	chr2:99784930-99785783	TAD_187	1.45027	2.73412	NA	TAD_348	++
chr2:99862056-99862068:-	chr2:99848137-99848586	TAD_187	1.45027	3.4893	NA	TAD_348	++
chr20:10145499-10145647:+	chr20:10152816-10153280	TAD_625	-1.42819	2.597	SIRPA	TAD_1024	-+
chr20:10146586-10146618:-	chr20:10152816-10153280	TAD_625	-1.0643	2.597	LOC771545	TAD_1024	-+
chr20:10152015-10152140:-	chr20:10152816-10153280	TAD_625	-1.31994	2.597	NA	TAD_1024	-+
chr20:10164858-10164884:-	chr20:10152816-10153280	TAD_625	1.41706	2.597	NA	TAD_1024	++
chr20:10170281-10170343:-	chr20:10152816-10153280	TAD_625	1.13941	2.597	NA	TAD_1024	++
chr20:10350190-10350249:-	chr20:10152816-10153280	TAD_625	2.45559	2.597	NA	TAD_1024	++
chr20:5243544-5243565:-	chr20:5234999-5235417	TAD_621	1.72761	2.81775	NA	TAD_1015	++
chr20:804278-804285:-	chr20:569006-569446	TAD_618	1.44871	2.94603	NA	TAD_1012	++
chr20:804622-804697:+	chr20:569006-569446	TAD_618	1.50531	2.94603	C20H20ORF24	TAD_1012	++
chr20:804631-804731:-	chr20:569006-569446	TAD_618	1.0926	2.94603	NA	TAD_1012	++
chr21:6338757-6338800:+	chr21:6394151-6394595	TAD_633	-1.0178	4.12769	NA	TAD_1038	-+
chr21:6344649-6344743:+	chr21:6394151-6394595	TAD_633	1.28121	4.12769	NA	TAD_1038	++
chr21:6352410-6352442:+	chr21:6394151-6394595	TAD_633	1.10569	4.12769	NA	TAD_1038	++
chr21:6359830-6359865:+	chr21:6394151-6394595	TAD_633	1.49386	4.12769	NA	TAD_1038	++
chr21:6397642-6397685:+	chr21:6394151-6394595	TAD_633	1.10658	4.12769	NA	TAD_1038	++
chr21:6429636-6429907:+	chr21:6394151-6394595	TAD_633	1.35998	4.12769	NA	TAD_1038	++
chr22:1444008-1444095:-	chr22:1420374-1420835	TAD_636	1.39538	2.09241	NA	TAD_1041	++
chr22:1514398-1514426:+	chr22:1420374-1420835	TAD_636	1.51779	2.09241	NA	TAD_1041	++
chr22:1540733-1540832:+	chr22:1420374-1420835	TAD_636	1.40712	2.09241	NA	TAD_1041	++
chr22:388231-388250:+	chr22:514185-514585	TAD_635	1.57938	1.40897	NA	TAD_1039	++
chr22:389765-389820:-	chr22:514185-514585	TAD_635	-1.10568	1.40897	NA	TAD_1039	-+
chr22:396550-396660:-	chr22:514185-514585	TAD_635	-1.34599	1.40897	NA	TAD_1039	-+
chr22:547162-547361:+	chr22:514185-514585	TAD_635	2.44405	1.40897	NA	TAD_1039	++
chr22:547475-547532:-	chr22:514185-514585	TAD_635	2.43583	1.40897	DPYSL2	TAD_1039	++
chr22:631741-631822:-	chr22:514185-514585	TAD_635	2.75846	1.40897	PPP2R2A	TAD_1039	++
chr23:1811545-1811581:-	chr23:1744595-1745014	TAD_640	-1.11519	3.96231	NA	TAD_1044	-+
chr23:2141600-2141636:+	chr23:1744595-1745014	TAD_640	1.11611	3.96231	NA	TAD_1044	++
chr23:2141793-2141802:-	chr23:1744595-1745014	TAD_640	1.60453	3.96231	NA	TAD_1044	++
chr23:3623653-3623672:-	chr23:3581409-3581838	TAD_643	1.10618	1.13984	NA	TAD_1047	++
chr23:4098003-4098077:-	chr23:4386928-4387393	TAD_643	-1.28094	3.385	NA	TAD_1047	-+
chr23:4376458-4376671:-	chr23:4386928-4387393	TAD_643	-1.61158	3.385	NA	TAD_1047	-+
chr23:462747-462789:+	chr23:592172-592597	TAD_640	1.19656	2.54678	NA	TAD_1043	++
chr23:545230-545232:-	chr23:592172-592597	TAD_640	1.62278	2.54678	DHDDS	TAD_1043	++
chr23:616361-616455:+	chr23:592172-592597	TAD_640	-1.44086	2.54678	NA	TAD_1043	-+
chr23:617266-617289:-	chr23:592172-592597	TAD_640	-1.01512	2.54678	ZNF593	TAD_1043	-+
chr23:887914-887949:+	chr23:1377859-1378306	TAD_640	2.01856	3.35548	NA	TAD_1043	++
chr23:887914-887949:+	chr23:592172-592597	TAD_640	2.01856	2.54678	NA	TAD_1043	++
chr23:902351-902352:-	chr23:1377859-1378306	TAD_640	1.63602	3.35548	PUM1	TAD_1043	++
chr23:902351-902352:-	chr23:592172-592597	TAD_640	1.63602	2.54678	PUM1	TAD_1043	++
chr24:1511328-1511425:-	chr24:1462679-1463216	TAD_646	2.32777	3.03247	APLP2	TAD_1050	++
chr24:1724299-1724302:-	chr24:1462679-1463216	TAD_646	3.07489	3.03247	ADAMTS8	TAD_1050	++
chr24:5154048-5154075:+	chr24:5206512-5206917	TAD_649	-1.38221	2.46669	NA	TAD_1056	-+
chr24:5206451-5206494:+	chr24:5206512-5206917	TAD_649	2.98451	2.46669	NA	TAD_1056	++
chr24:5242138-5242191:-	chr24:5206512-5206917	TAD_649	2.91992	2.46669	SIK3	TAD_1056	++
chr24:5254144-5254198:+	chr24:5206512-5206917	TAD_649	2.85708	2.46669	SIDT2	TAD_1056	++
chr24:5280577-5280783:+	chr24:5206512-5206917	TAD_649	-1.16403	2.46669	NA	TAD_1056	-+
chr24:5620779-5620857:+	chr24:5206512-5206917	TAD_649	1.37032	2.46669	NA	TAD_1056	++
chr26:3817825-3817828:+	chr26:3735388-3735794	TAD_656	1.94819	2.71532	LOC124417411	TAD_1065	++
chr28:1663583-1663676:+	chr28:1672940-1673400	TAD_663	1.32954	1.20276	NA	TAD_1073	++
chr28:1663583-1663676:+	chr28:1886045-1886470	TAD_663	1.32954	1.21748	NA	TAD_1073	++
chr28:1673467-1673487:-	chr28:1672940-1673400	TAD_663	3.42642	1.20276	NA	TAD_1073	++
chr28:1673467-1673487:-	chr28:1886045-1886470	TAD_663	3.42642	1.21748	NA	TAD_1073	++
chr28:1771856-1771942:+	chr28:1672940-1673400	TAD_663	-1.02643	1.20276	NA	TAD_1073	-+
chr28:1771856-1771942:+	chr28:1886045-1886470	TAD_663	-1.02643	1.21748	NA	TAD_1073	-+
chr28:1830210-1830323:+	chr28:1672940-1673400	TAD_663	-1.13632	1.20276	NA	TAD_1073	-+
chr28:1830210-1830323:+	chr28:1886045-1886470	TAD_663	-1.13632	1.21748	NA	TAD_1073	-+
chr28:1873673-1873759:+	chr28:1672940-1673400	TAD_663	-1.01168	1.20276	NA	TAD_1073	-+
chr28:1873673-1873759:+	chr28:1886045-1886470	TAD_663	-1.01168	1.21748	NA	TAD_1073	-+
chr28:1878310-1878347:-	chr28:1672940-1673400	TAD_663	1.37726	1.20276	NA	TAD_1073	++
chr28:1878310-1878347:-	chr28:1886045-1886470	TAD_663	1.37726	1.21748	NA	TAD_1073	++
chr28:1885544-1885739:+	chr28:1672940-1673400	TAD_663	1.05256	1.20276	EEF2	TAD_1073	++
chr28:1885544-1885739:+	chr28:1886045-1886470	TAD_663	1.05256	1.21748	EEF2	TAD_1073	++
chr28:1885733-1886120:-	chr28:1672940-1673400	TAD_663	1.25188	1.20276	NA	TAD_1073	++
chr28:1885733-1886120:-	chr28:1886045-1886470	TAD_663	1.25188	1.21748	NA	TAD_1073	++
chr28:1886684-1886714:-	chr28:1672940-1673400	TAD_663	1.69222	1.20276	NA	TAD_1073	++
chr28:1886684-1886714:-	chr28:1886045-1886470	TAD_663	1.69222	1.21748	NA	TAD_1073	++
chr28:2118793-2118885:+	chr28:1672940-1673400	TAD_663	1.45705	1.20276	NA	TAD_1073	++
chr28:2118793-2118885:+	chr28:1886045-1886470	TAD_663	1.45705	1.21748	NA	TAD_1073	++
chr28:3037258-3037341:-	chr28:3471172-3471588	TAD_665	-1.17357	1.47749	NA	TAD_1074	-+
chr28:3048826-3048925:-	chr28:3471172-3471588	TAD_665	-1.0115	1.47749	NA	TAD_1074	-+
chr28:3113682-3113765:-	chr28:3471172-3471588	TAD_665	1.22264	1.47749	NA	TAD_1074	++
chr28:3336526-3336537:+	chr28:3471172-3471588	TAD_665	1.19369	1.47749	NA	TAD_1074	++
chr28:3336764-3336788:-	chr28:3471172-3471588	TAD_665	1.52302	1.47749	TMEM259	TAD_1074	++
chr28:3351546-3351645:+	chr28:3471172-3471588	TAD_665	-1.58264	1.47749	NA	TAD_1074	-+
chr28:3369418-3369476:+	chr28:3471172-3471588	TAD_665	-1.05667	1.47749	NA	TAD_1074	-+
chr28:3370959-3371018:-	chr28:3471172-3471588	TAD_665	1.41763	1.47749	NA	TAD_1074	++
chr28:3471720-3471783:-	chr28:3471172-3471588	TAD_665	2.04963	1.47749	NA	TAD_1074	++
chr28:3472544-3472547:+	chr28:3471172-3471588	TAD_665	1.45825	1.47749	ATP5D	TAD_1074	++
chr28:3473744-3473864:-	chr28:3471172-3471588	TAD_665	1.86077	1.47749	NA	TAD_1074	++
chr28:5058192-5058306:+	chr28:5404317-5405109	TAD_667	2.03727	1.97532	PTPRS	TAD_1078	++
chr28:5058192-5058306:+	chr28:5406076-5406590	TAD_667	2.03727	2.90351	PTPRS	TAD_1078	++
chr28:5193615-5193624:+	chr28:5404317-5405109	TAD_667	1.96504	1.97532	NA	TAD_1078	++
chr28:5193615-5193624:+	chr28:5406076-5406590	TAD_667	1.96504	2.90351	NA	TAD_1078	++
chr28:5265749-5265848:+	chr28:5404317-5405109	TAD_667	-1.51185	1.97532	NA	TAD_1078	-+
chr28:5265749-5265848:+	chr28:5406076-5406590	TAD_667	-1.51185	2.90351	NA	TAD_1078	-+
chr28:5375647-5375650:+	chr28:5404317-5405109	TAD_667	1.46311	1.97532	DPP9	TAD_1078	++
chr28:5375647-5375650:+	chr28:5406076-5406590	TAD_667	1.46311	2.90351	DPP9	TAD_1078	++
chr28:5388359-5388404:+	chr28:5404317-5405109	TAD_667	-1.28573	1.97532	NA	TAD_1078	-+
chr28:5388359-5388404:+	chr28:5406076-5406590	TAD_667	-1.28573	2.90351	NA	TAD_1078	-+
chr28:5404022-5404318:+	chr28:5404317-5405109	TAD_667	2.35804	1.97532	NA	TAD_1078	++
chr28:5404022-5404318:+	chr28:5406076-5406590	TAD_667	2.35804	2.90351	NA	TAD_1078	++
chr28:5404202-5404226:-	chr28:5404317-5405109	TAD_667	2.56949	1.97532	NA	TAD_1078	++
chr28:5404202-5404226:-	chr28:5406076-5406590	TAD_667	2.56949	2.90351	NA	TAD_1078	++
chr28:5404343-5404437:-	chr28:5404317-5405109	TAD_667	2.87218	1.97532	NA	TAD_1078	++
chr28:5404343-5404437:-	chr28:5406076-5406590	TAD_667	2.87218	2.90351	NA	TAD_1078	++
chr28:5404608-5404665:+	chr28:5404317-5405109	TAD_667	1.15962	1.97532	NA	TAD_1078	++
chr28:5404608-5404665:+	chr28:5406076-5406590	TAD_667	1.15962	2.90351	NA	TAD_1078	++
chr28:5405068-5405132:+	chr28:5404317-5405109	TAD_667	2.35136	1.97532	NA	TAD_1078	++
chr28:5405068-5405132:+	chr28:5406076-5406590	TAD_667	2.35136	2.90351	NA	TAD_1078	++
chr28:5405178-5405226:-	chr28:5404317-5405109	TAD_667	2.18895	1.97532	NA	TAD_1078	++
chr28:5405178-5405226:-	chr28:5406076-5406590	TAD_667	2.18895	2.90351	NA	TAD_1078	++
chr3:15708618-15708688:+	chr3:15310154-15310589	TAD_232	1.33462	3.39508	POLR1B	TAD_417	++
chr3:16851511-16851600:+	chr3:16916525-16917342	TAD_233	2.71099	3.09842	SDE2	TAD_419	++
chr3:16851511-16851600:+	chr3:17255685-17256183	TAD_233	2.71099	2.18778	SDE2	TAD_419	++
chr3:16851591-16851610:-	chr3:16916525-16917342	TAD_233	1.05967	3.09842	NA	TAD_419	++
chr3:16851591-16851610:-	chr3:17255685-17256183	TAD_233	1.05967	2.18778	NA	TAD_419	++
chr3:17261036-17261088:+	chr3:16916525-16917342	TAD_233	1.47519	3.09842	NA	TAD_419	++
chr3:17261036-17261088:+	chr3:17255685-17256183	TAD_233	1.47519	2.18778	NA	TAD_419	++
chr3:17264040-17264059:-	chr3:16916525-16917342	TAD_233	-1.04106	3.09842	NA	TAD_419	-+
chr3:17264040-17264059:-	chr3:17255685-17256183	TAD_233	-1.04106	2.18778	NA	TAD_419	-+
chr3:25033656-25033672:+	chr3:25020916-25021338	TAD_242	-1.4472	2.37087	NA	TAD_427	-+
chr3:25033656-25033672:+	chr3:25118665-25119065	TAD_242	-1.4472	3.56497	NA	TAD_427	-+
chr3:31345745-31345802:-	chr3:30854021-30854562	TAD_249	1.25705	3.53731	BIRC6	TAD_436	++
chr3:38052391-38052456:+	chr3:38052010-38052423	TAD_254	3.01689	1.99478	NA	TAD_443	++
chr3:38052585-38052610:-	chr3:38052010-38052423	TAD_254	2.46294	1.99478	NA	TAD_443	++
chr3:49873524-49873728:+	chr3:49748874-49749289	TAD_261	1.09271	3.72912	NA	TAD_462	++
chr3:56836665-56836754:-	chr3:56842817-56843221	TAD_266	1.33348	2.78411	NA	TAD_471	++
chr3:57606717-57606823:+	chr3:57767986-57768411	TAD_267	2.24371	2.88823	NA	TAD_473	++
chr3:57606913-57606914:-	chr3:57767986-57768411	TAD_267	2.24408	2.88823	L3MBTL3	TAD_473	++
chr3:6616935-6616936:+	chr3:6802030-6802474	TAD_225	1.54277	3.13408	NA	TAD_407	++
chr3:86033202-86033229:-	chr3:85782549-85783037	TAD_283	2.42049	3.34802	NA	TAD_495	++
chr3:88043086-88043179:+	chr3:88043345-88043791	TAD_284	1.00107	1.00591	NA	TAD_499	++
chr3:93393387-93393441:-	chr3:93385037-93385453	TAD_285	1.00574	2.89865	NA	TAD_504	++
chr3:93393387-93393441:-	chr3:93398816-93399216	TAD_285	1.00574	1.43216	NA	TAD_504	++
chr3:98643915-98643951:+	chr3:98660705-98661114	TAD_289	-1.13082	3.0089	NA	TAD_509	-+
chr3:98646503-98646551:+	chr3:98660705-98661114	TAD_289	1.6541	3.0089	NA	TAD_509	++
chr3:98647176-98647220:+	chr3:98660705-98661114	TAD_289	1.03867	3.0089	NA	TAD_509	++
chr4:1632282-1632303:+	chr4:1955027-1955468	TAD_297	1.86794	1.7025	NA	TAD_525	++
chr4:16460750-16460792:+	chr4:16585088-16585965	TAD_312	-1.30365	2.79504	RPL39L	TAD_544	-+
chr4:1748863-1748864:+	chr4:1955027-1955468	TAD_297	1.58456	1.7025	TSC22D4	TAD_525	++
chr4:1750176-1750249:+	chr4:1955027-1955468	TAD_297	1.92755	1.7025	TSC22D4	TAD_525	++
chr4:1750393-1750402:-	chr4:1955027-1955468	TAD_297	1.17874	1.7025	NA	TAD_525	++
chr4:1846392-1846473:-	chr4:1955027-1955468	TAD_297	-1.06713	1.7025	NA	TAD_525	-+
chr4:2001062-2001124:+	chr4:1955027-1955468	TAD_297	1.29203	1.7025	TAF7	TAD_525	++
chr4:2001633-2001659:-	chr4:1955027-1955468	TAD_297	1.46349	1.7025	NA	TAD_525	++
chr4:2075233-2075235:+	chr4:1955027-1955468	TAD_297	1.17022	1.7025	DKC1	TAD_525	++
chr4:2096850-2096924:+	chr4:1955027-1955468	TAD_297	1.40475	1.7025	NA	TAD_525	++
chr4:54050989-54051027:-	chr4:54348616-54349047	TAD_331	-1.52846	1.01898	NA	TAD_583	-+
chr4:54052284-54052305:-	chr4:54348616-54349047	TAD_331	-1.27535	1.01898	NA	TAD_583	-+
chr4:54442058-54442105:-	chr4:54348616-54349047	TAD_331	-1.44054	1.01898	NA	TAD_583	-+
chr4:57786561-57786563:+	chr4:57786100-57786567	TAD_332	3.86048	1.6489	PDLIM5	TAD_586	++
chr4:62280188-62280240:-	chr4:61872852-61873332	TAD_336	1.46687	2.37849	NA	TAD_590	++
chr4:62297681-62297713:-	chr4:61872852-61873332	TAD_336	1.22961	2.37849	NA	TAD_590	++
chr4:62336317-62336320:+	chr4:62654165-62654570	TAD_336	1.96111	-2.21324	NA	TAD_591	+-
chr4:62336481-62336483:-	chr4:62654165-62654570	TAD_336	2.34641	-2.21324	PCM1	TAD_591	+-
chr4:64936930-64936994:+	chr4:64557059-64557490	TAD_337	3.18307	3.0032	NA	TAD_593	++
chr4:64936930-64936994:+	chr4:65249650-65250172	TAD_337	3.18307	1.24591	NA	TAD_593	++
chr4:64993057-64993166:-	chr4:64557059-64557490	TAD_337	1.48223	3.0032	NA	TAD_593	++
chr4:64993057-64993166:-	chr4:65249650-65250172	TAD_337	1.48223	1.24591	NA	TAD_593	++
chr4:67134771-67134778:+	chr4:67501945-67502455	TAD_339	-1.1527	3.90748	NA	TAD_596	-+
chr4:81950154-81950177:-	chr4:82213807-82214229	TAD_347	-1.14065	2.85424	NA	TAD_613	-+
chr4:81950154-81950177:-	chr4:82259573-82260003	TAD_347	-1.14065	2.85967	NA	TAD_613	-+
chr4:82647369-82647418:+	chr4:82213807-82214229	TAD_347	2.15447	2.85424	NA	TAD_613	++
chr4:82647369-82647418:+	chr4:82259573-82260003	TAD_347	2.15447	2.85967	NA	TAD_613	++
chr4:86843817-86843819:+	chr4:86381505-86382013	TAD_350	2.33951	2.75541	NA	TAD_617	++
chr4:86843817-86843819:+	chr4:87308161-87308636	TAD_350	2.33951	2.7313	NA	TAD_617	++
chr5:12094704-12094763:+	chr5:11870964-11871412	TAD_363	-1.14214	2.83184	NA	TAD_630	-+
chr5:12095946-12096145:+	chr5:11870964-11871412	TAD_363	-3.72379	2.83184	LOC107053391	TAD_630	-+
chr5:12097748-12097819:-	chr5:11870964-11871412	TAD_363	-3.24971	2.83184	SAA	TAD_630	-+
chr5:12121788-12121815:-	chr5:11870964-11871412	TAD_363	1.42016	2.83184	NA	TAD_630	++
chr5:12122046-12122118:+	chr5:11870964-11871412	TAD_363	1.01708	2.83184	NA	TAD_630	++
chr5:12125649-12125804:-	chr5:11870964-11871412	TAD_363	2.6008	2.83184	LOC121111035	TAD_630	++
chr5:35613566-35613651:-	chr5:35622935-35623467	TAD_386	2.13688	3.87561	PPP2R3C	TAD_660	++
chr5:35673120-35673218:-	chr5:35622935-35623467	TAD_386	-1.16067	3.87561	NA	TAD_660	-+
chr5:36035949-36036019:+	chr5:36064357-36064781	TAD_387	-1.48127	2.75734	NA	TAD_660	-+
chr5:36037822-36037823:+	chr5:36064357-36064781	TAD_387	1.25146	2.75734	NA	TAD_660	++
chr5:36963696-36963697:+	chr5:36857396-36857815	TAD_387	2.30859	2.85776	NA	TAD_662	++
chr5:37292145-37292271:-	chr5:37576557-37576969	TAD_388	-1.05707	2.25651	NA	TAD_663	-+
chr5:37431600-37431619:-	chr5:37576557-37576969	TAD_388	1.55607	2.25651	ISCA2	TAD_663	++
chr5:37537224-37537265:-	chr5:37576557-37576969	TAD_388	-1.0495	2.25651	NA	TAD_663	-+
chr5:37602499-37602500:-	chr5:37576557-37576969	TAD_388	1.51719	2.25651	NA	TAD_663	++
chr5:37730490-37730525:+	chr5:37659468-37659992	TAD_388	2.26515	1.42309	FOS	TAD_664	++
chr5:37730490-37730525:+	chr5:37981969-37982463	TAD_388	2.26515	1.08824	FOS	TAD_664	++
chr5:37730725-37730829:-	chr5:37659468-37659992	TAD_388	2.85351	1.42309	NA	TAD_664	++
chr5:37730725-37730829:-	chr5:37981969-37982463	TAD_388	2.85351	1.08824	NA	TAD_664	++
chr5:38739610-38739689:+	chr5:39008402-39008812	TAD_388	1.32464	2.21113	NA	TAD_667	++
chr5:38847126-38847129:-	chr5:39008402-39008812	TAD_388	3.18665	2.21113	NA	TAD_667	++
chr5:38864132-38864205:-	chr5:39008402-39008812	TAD_388	1.50322	2.21113	NA	TAD_667	++
chr5:39008411-39008412:-	chr5:39008402-39008812	TAD_388	2.13518	2.21113	NA	TAD_667	++
chr5:44089162-44089236:+	chr5:44094188-44094677	TAD_393	-1.842	1.55209	NA	TAD_673	-+
chr5:44090804-44090828:+	chr5:44094188-44094677	TAD_393	1.08909	1.55209	NA	TAD_673	++
chr5:44091375-44091404:+	chr5:44094188-44094677	TAD_393	1.49085	1.55209	NA	TAD_673	++
chr5:44331217-44331221:-	chr5:44208654-44209465	TAD_393	3.61805	3.19366	LGMN	TAD_674	++
chr5:45577782-45577838:+	chr5:45851280-45851685	TAD_394	-1.25919	2.6217	NA	TAD_675	-+
chr5:57352434-57352506:-	chr5:57456467-57457016	TAD_403	1.24323	1.14692	NA	TAD_692	++
chr5:57424359-57424476:-	chr5:57456467-57457016	TAD_403	1.69218	1.14692	NA	TAD_692	++
chr5:57548403-57548491:-	chr5:57456467-57457016	TAD_403	-1.16719	1.14692	NA	TAD_692	-+
chr5:57820922-57820995:-	chr5:57456467-57457016	TAD_403	1.19307	1.14692	NA	TAD_692	++
chr5:7254951-7254982:+	chr5:7148019-7148442	TAD_359	-1.27283	3.77158	NA	TAD_627	-+
chr5:7256173-7256268:+	chr5:7148019-7148442	TAD_359	-1.14367	3.77158	LOC121110985	TAD_627	-+
chr6:10399641-10399853:+	chr6:10424100-10424503	TAD_409	-1.05968	3.26427	SGMS1	TAD_704	-+
chr6:16917418-16917500:+	chr6:16929039-16929444	TAD_416	2.2347	1.58947	PPP3CB	TAD_709	++
chr6:21534034-21534074:+	chr6:21303213-21303682	TAD_421	-1.55356	3.61715	NA	TAD_717	-+
chr6:23918141-23918180:+	chr6:24062556-24062975	TAD_423	-1.16489	2.27726	NA	TAD_721	-+
chr6:23963669-23963736:+	chr6:24062556-24062975	TAD_423	1.04404	2.27726	NA	TAD_721	++
chr6:24063563-24063599:+	chr6:24062556-24062975	TAD_423	1.55508	2.27726	NA	TAD_721	++
chr6:24396385-24396460:+	chr6:24400930-24401372	TAD_423	1.14733	3.22329	NA	TAD_723	++
chr6:25816815-25816817:+	chr6:25737859-25738360	TAD_425	2.90805	1.60159	NA	TAD_723	++
chr6:6313154-6313155:-	chr6:6336164-6336633	TAD_407	2.04807	2.1077	NA	TAD_699	++
chr7:27414411-27414518:+	chr7:27163901-27164333	TAD_451	1.40622	3.36191	KALRN	TAD_771	++
chr7:27530712-27530754:+	chr7:27163901-27164333	TAD_451	1.285	3.36191	NA	TAD_771	++
chr7:27891491-27891635:+	chr7:28070964-28071471	TAD_451	1.01929	4.10826	NA	TAD_772	++
chr7:27892004-27892011:+	chr7:28070964-28071471	TAD_451	1.4126	4.10826	NA	TAD_772	++
chr7:27892140-27892142:-	chr7:28070964-28071471	TAD_451	2.26448	4.10826	FAIM	TAD_772	++
chr7:2818563-2818713:+	chr7:2930068-2930976	TAD_431	-1.1153	3.65567	NA	TAD_742	-+
chr7:2823742-2823836:+	chr7:2930068-2930976	TAD_431	1.92738	3.65567	NA	TAD_742	++
chr7:2823989-2823991:-	chr7:2930068-2930976	TAD_431	2.51223	3.65567	ACADL	TAD_742	++
chr7:31912034-31912037:+	chr7:32252910-32253380	TAD_455	1.58944	2.3212	NA	TAD_775	++
chr7:34180476-34180500:+	chr7:34403568-34404003	TAD_456	1.25013	-1.61944	NA	TAD_777	+-
chr8:25425554-25425714:-	chr8:25432723-25433188	TAD_476	1.05667	1.42242	PLPP3	TAD_807	++
chr8:4772065-4772264:-	chr8:4782209-4782660	TAD_459	1.05602	2.13074	PRRC2C	TAD_787	++
chr8:5997139-5997154:+	chr8:6391660-6392155	TAD_461	2.95285	2.25058	NA	TAD_789	++
chr8:6232846-6232847:+	chr8:6391660-6392155	TAD_461	2.47729	2.25058	ABL2	TAD_789	++
chr8:6592738-6592741:-	chr8:6391660-6392155	TAD_461	1.92992	2.25058	SYNGAP1	TAD_789	++
chr8:6621003-6621019:+	chr8:6391660-6392155	TAD_461	1.61239	2.25058	SEC16B	TAD_789	++
chr8:6621138-6621188:-	chr8:6391660-6392155	TAD_461	1.78153	2.25058	NA	TAD_789	++
chr9:12393270-12393305:-	chr9:12163991-12164476	TAD_489	1.77681	3.82826	NA	TAD_827	++
chr9:12503705-12505009:-	chr9:12163991-12164476	TAD_489	-1.3278	3.82826	NA	TAD_827	-+
chr9:12533613-12546262:-	chr9:12163991-12164476	TAD_489	2.21211	3.82826	NA	TAD_827	++
chr9:12621354-12621412:-	chr9:12163991-12164476	TAD_489	2.80082	3.82826	HES1	TAD_827	++
chr9:4440235-4440289:-	chr9:4471722-4472176	TAD_481	1.05427	3.02798	NA	TAD_820	++
chrZ:3232574-3232802:+	chrZ:3143813-3144245	TAD_672	1.22011	3.15594	NA	TAD_1085	++
chrZ:3232574-3232802:+	chrZ:3233590-3234121	TAD_672	1.22011	1.32842	NA	TAD_1085	++
chrZ:39092735-39092766:+	chrZ:38884165-38884599	TAD_703	1.04113	3.795	TLE4	TAD_1127	++
chrZ:39092938-39093004:-	chrZ:38884165-38884599	TAD_703	1.10891	3.795	NA	TAD_1127	++
chrZ:54540517-54540591:+	chrZ:54416789-54417193	TAD_715	1.3228	2.70375	NA	TAD_1145	++
chrZ:54540517-54540591:+	chrZ:54538646-54539051	TAD_715	1.3228	2.62385	NA	TAD_1145	++
chrZ:54540802-54540827:+	chrZ:54416789-54417193	TAD_715	1.91017	2.70375	NA	TAD_1145	++
chrZ:54540802-54540827:+	chrZ:54538646-54539051	TAD_715	1.91017	2.62385	NA	TAD_1145	++
chrZ:6601164-6601165:-	chrZ:6939803-6940363	TAD_673	1.92383	3.97053	NA	TAD_1088	++
chrZ:66626196-66626230:-	chrZ:66953121-66953628	TAD_727	1.16055	1.12406	NA	TAD_1158	++
chrZ:6726370-6726371:-	chrZ:6939803-6940363	TAD_673	2.17026	3.97053	NA	TAD_1088	++
chrZ:6854635-6854636:-	chrZ:6939803-6940363	TAD_673	1.45582	3.97053	NA	TAD_1088	++
chrZ:71188819-71188939:+	chrZ:71302994-71303480	TAD_731	-1.17389	1.58125	NA	TAD_1162	-+
chrZ:71302963-71302993:+	chrZ:71302994-71303480	TAD_731	1.94439	1.58125	XPA	TAD_1162	++
chrZ:71303097-71303189:-	chrZ:71302994-71303480	TAD_731	1.53107	1.58125	NA	TAD_1162	++
chrZ:71303293-71303348:+	chrZ:71302994-71303480	TAD_731	1.79166	1.58125	XPA	TAD_1162	++
chrZ:71303489-71303556:-	chrZ:71302994-71303480	TAD_731	1.81665	1.58125	NA	TAD_1162	++
chrZ:71303929-71304045:-	chrZ:71302994-71303480	TAD_731	2.9923	1.58125	NA	TAD_1162	++
chrZ:71305000-71305002:+	chrZ:71302994-71303480	TAD_731	1.26449	1.58125	XPA	TAD_1162	++
chrZ:8447717-8447803:+	chrZ:8075737-8076159	TAD_674	-1.13503	3.12089	NA	TAD_1089	-+
chrZ:8447717-8447803:+	chrZ:8641707-8642231	TAD_674	-1.13503	3.47671	NA	TAD_1089	-+

## Sheet: HEART
TSS_ID	ENH_ID	TAD_ID.blood	Log2FC.TSS_heart	Log2FC.ENH_heart	Gene_ID	TAD_ID	Effect_heart
chr1:101310604-101310616:-	chr1:101095274-101096159	TAD_70	2.19558	1.7113	NA	TAD_128	++
chr1:101310604-101310616:-	chr1:101551880-101552314	TAD_70	2.19558	2.02284	NA	TAD_128	++
chr1:10241065-10241067:-	chr1:10390336-10390753	TAD_5	2.58776	1.93818	NA	TAD_11	++
chr1:10241065-10241067:-	chr1:10643150-10643554	TAD_5	2.58776	2.37449	NA	TAD_11	++
chr1:105333435-105333549:-	chr1:105334946-105335396	TAD_73	-1.12457	1.73494	NA	TAD_132	-+
chr1:105333435-105333549:-	chr1:105372309-105372772	TAD_73	-1.12457	1.77403	NA	TAD_132	-+
chr1:105370663-105370700:-	chr1:105334946-105335396	TAD_73	1.44043	1.73494	NA	TAD_132	++
chr1:105370663-105370700:-	chr1:105372309-105372772	TAD_73	1.44043	1.77403	NA	TAD_132	++
chr1:105398887-105398894:-	chr1:105334946-105335396	TAD_73	2.14302	1.73494	NA	TAD_132	++
chr1:105398887-105398894:-	chr1:105372309-105372772	TAD_73	2.14302	1.77403	NA	TAD_132	++
chr1:105411963-105412004:+	chr1:105334946-105335396	TAD_73	-1.14928	1.73494	NA	TAD_132	-+
chr1:105411963-105412004:+	chr1:105372309-105372772	TAD_73	-1.14928	1.77403	NA	TAD_132	-+
chr1:105413609-105413781:+	chr1:105334946-105335396	TAD_73	1.47478	1.73494	NA	TAD_132	++
chr1:105413609-105413781:+	chr1:105372309-105372772	TAD_73	1.47478	1.77403	NA	TAD_132	++
chr1:10661278-10661281:-	chr1:10390336-10390753	TAD_5	1.57995	1.93818	NA	TAD_11	++
chr1:10661278-10661281:-	chr1:10643150-10643554	TAD_5	1.57995	2.37449	NA	TAD_11	++
chr1:109220571-109220583:+	chr1:109110481-109111015	TAD_76	3.32868	1.92867	NA	TAD_137	++
chr1:110982532-110982607:+	chr1:110991971-110992375	TAD_77	2.19903	1.83051	NA	TAD_139	++
chr1:110982532-110982607:+	chr1:111059629-111060066	TAD_77	2.19903	1.19083	NA	TAD_139	++
chr1:112137296-112137334:+	chr1:112129082-112129513	TAD_78	1.53184	2.9119	NA	TAD_139	++
chr1:123092405-123092437:-	chr1:123450510-123450981	TAD_84	-1.06055	2.2371	NA	TAD_155	-+
chr1:123512970-123513008:+	chr1:123450510-123450981	TAD_84	1.43743	2.2371	NA	TAD_155	++
chr1:130160308-130160349:+	chr1:130088416-130088860	TAD_88	-1.00394	3.37333	NA	TAD_161	-+
chr1:130160308-130160349:+	chr1:130145623-130146032	TAD_88	-1.00394	2.10092	NA	TAD_161	-+
chr1:131992858-131992910:-	chr1:132468063-132468557	TAD_89	1.40946	3.30227	NA	TAD_165	++
chr1:132442031-132442033:+	chr1:132468063-132468557	TAD_89	1.82218	3.30227	NA	TAD_165	++
chr1:132442233-132442235:-	chr1:132468063-132468557	TAD_89	1.86728	3.30227	MGAT4A	TAD_165	++
chr1:132663451-132663509:+	chr1:132625816-132626224	TAD_89	1.00058	-1.93001	NA	TAD_166	+-
chr1:132664202-132664246:-	chr1:132625816-132626224	TAD_89	1.48065	-1.93001	NA	TAD_166	+-
chr1:132736516-132736546:+	chr1:132625816-132626224	TAD_89	1.41515	-1.93001	NA	TAD_166	+-
chr1:132750221-132750372:+	chr1:132625816-132626224	TAD_89	1.24302	-1.93001	NA	TAD_166	+-
chr1:132750367-132750506:-	chr1:132625816-132626224	TAD_89	1.14429	-1.93001	REV1	TAD_166	+-
chr1:136398076-136398079:+	chr1:136387861-136388274	TAD_93	2.43504	1.76646	LOC776067	TAD_170	++
chr1:136398256-136398266:-	chr1:136387861-136388274	TAD_93	2.53488	1.76646	NA	TAD_170	++
chr1:136408158-136408159:-	chr1:136387861-136388274	TAD_93	1.7591	1.76646	NA	TAD_170	++
chr1:136415836-136415847:+	chr1:136387861-136388274	TAD_93	2.1523	1.76646	LOC776067	TAD_170	++
chr1:136440371-136440388:-	chr1:136387861-136388274	TAD_93	1.69285	1.76646	NA	TAD_170	++
chr1:137359156-137359186:-	chr1:137076318-137076773	TAD_93	1.07867	1.60746	TFDP3	TAD_171	++
chr1:137359156-137359186:-	chr1:137347560-137347961	TAD_93	1.07867	2.40896	TFDP3	TAD_171	++
chr1:137359156-137359186:-	chr1:137434625-137435028	TAD_93	1.07867	1.40105	TFDP3	TAD_171	++
chr1:137359156-137359186:-	chr1:137502224-137502641	TAD_93	1.07867	1.46121	TFDP3	TAD_171	++
chr1:137502546-137502571:+	chr1:137076318-137076773	TAD_93	1.80449	1.60746	NA	TAD_171	++
chr1:137502546-137502571:+	chr1:137347560-137347961	TAD_93	1.80449	2.40896	NA	TAD_171	++
chr1:137502546-137502571:+	chr1:137434625-137435028	TAD_93	1.80449	1.40105	NA	TAD_171	++
chr1:137502546-137502571:+	chr1:137502224-137502641	TAD_93	1.80449	1.46121	NA	TAD_171	++
chr1:137945936-137945953:-	chr1:137502224-137502641	TAD_93	-1.00693	1.46121	NA	TAD_171	-+
chr1:138668570-138668573:-	chr1:138532300-138532744	TAD_94	4.63412	1.63799	IRS2	TAD_171	++
chr1:1394269-1394283:-	chr1:1360927-1361331	TAD_1	3.37607	2.84943	UBE2H	TAD_1	++
chr1:1394269-1394283:-	chr1:1403139-1403559	TAD_1	3.37607	2.36398	UBE2H	TAD_1	++
chr1:1394269-1394283:-	chr1:1637065-1637527	TAD_1	3.37607	2.23422	UBE2H	TAD_1	++
chr1:13959949-13960057:+	chr1:14306275-14306746	TAD_7	1.12797	1.7654	NA	TAD_19	++
chr1:1443866-1443876:+	chr1:1360927-1361331	TAD_1	-1.07325	2.84943	NA	TAD_1	-+
chr1:1443866-1443876:+	chr1:1403139-1403559	TAD_1	-1.07325	2.36398	NA	TAD_1	-+
chr1:1443866-1443876:+	chr1:1637065-1637527	TAD_1	-1.07325	2.23422	NA	TAD_1	-+
chr1:1481475-1481501:+	chr1:1360927-1361331	TAD_1	-1.08997	2.84943	NA	TAD_1	-+
chr1:1481475-1481501:+	chr1:1403139-1403559	TAD_1	-1.08997	2.36398	NA	TAD_1	-+
chr1:1481475-1481501:+	chr1:1637065-1637527	TAD_1	-1.08997	2.23422	NA	TAD_1	-+
chr1:14934833-14935027:+	chr1:15258724-15259211	TAD_7	-1.10847	2.21202	NA	TAD_21	-+
chr1:151344890-151344891:+	chr1:150853986-150854453	TAD_100	1.92584	2.77773	NA	TAD_184	++
chr1:152979301-152979367:-	chr1:152994139-152994946	TAD_101	1.20073	2.05626	NDFIP2	TAD_185	++
chr1:1537588-1537650:+	chr1:1360927-1361331	TAD_1	-1.20588	2.84943	NA	TAD_1	-+
chr1:1537588-1537650:+	chr1:1403139-1403559	TAD_1	-1.20588	2.36398	NA	TAD_1	-+
chr1:1537588-1537650:+	chr1:1637065-1637527	TAD_1	-1.20588	2.23422	NA	TAD_1	-+
chr1:154205134-154205191:-	chr1:154242897-154243309	TAD_101	-1.04985	2.32569	NA	TAD_187	-+
chr1:160978105-160978107:-	chr1:160548229-160548728	TAD_102	1.72989	1.93996	NA	TAD_192	++
chr1:160978105-160978107:-	chr1:161019937-161020402	TAD_102	1.72989	1.71925	NA	TAD_192	++
chr1:163381077-163381082:+	chr1:163181549-163181960	TAD_102	1.74082	1.94298	NA	TAD_193	++
chr1:1648531-1648534:+	chr1:1360927-1361331	TAD_1	1.34286	2.84943	NA	TAD_1	++
chr1:1648531-1648534:+	chr1:1403139-1403559	TAD_1	1.34286	2.36398	NA	TAD_1	++
chr1:1648531-1648534:+	chr1:1637065-1637527	TAD_1	1.34286	2.23422	NA	TAD_1	++
chr1:1648609-1648679:-	chr1:1360927-1361331	TAD_1	1.71785	2.84943	NA	TAD_1	++
chr1:1648609-1648679:-	chr1:1403139-1403559	TAD_1	1.71785	2.36398	NA	TAD_1	++
chr1:1648609-1648679:-	chr1:1637065-1637527	TAD_1	1.71785	2.23422	NA	TAD_1	++
chr1:167302784-167302861:+	chr1:167319277-167319770	TAD_105	2.57727	3.00177	NA	TAD_196	++
chr1:167302784-167302861:+	chr1:167428716-167429144	TAD_105	2.57727	2.12784	NA	TAD_196	++
chr1:167302784-167302861:+	chr1:167492243-167492668	TAD_105	2.57727	2.31593	NA	TAD_196	++
chr1:167555379-167555397:-	chr1:167319277-167319770	TAD_105	1.30851	3.00177	NA	TAD_196	++
chr1:167555379-167555397:-	chr1:167428716-167429144	TAD_105	1.30851	2.12784	NA	TAD_196	++
chr1:167555379-167555397:-	chr1:167492243-167492668	TAD_105	1.30851	2.31593	NA	TAD_196	++
chr1:167555896-167555907:-	chr1:167319277-167319770	TAD_105	1.24976	3.00177	NA	TAD_196	++
chr1:167555896-167555907:-	chr1:167428716-167429144	TAD_105	1.24976	2.12784	NA	TAD_196	++
chr1:167555896-167555907:-	chr1:167492243-167492668	TAD_105	1.24976	2.31593	NA	TAD_196	++
chr1:167648279-167648320:-	chr1:167319277-167319770	TAD_105	1.55464	3.00177	TPT1	TAD_196	++
chr1:167648279-167648320:-	chr1:167428716-167429144	TAD_105	1.55464	2.12784	TPT1	TAD_196	++
chr1:167648279-167648320:-	chr1:167492243-167492668	TAD_105	1.55464	2.31593	TPT1	TAD_196	++
chr1:167674555-167674675:-	chr1:167897810-167898264	TAD_105	-1.10132	2.47368	NA	TAD_197	-+
chr1:167675217-167675249:-	chr1:167897810-167898264	TAD_105	-1.31271	2.47368	NA	TAD_197	-+
chr1:168013560-168013570:+	chr1:167897810-167898264	TAD_105	1.18886	2.47368	NA	TAD_197	++
chr1:168013560-168013570:+	chr1:168207321-168207755	TAD_105	1.18886	2.30057	NA	TAD_197	++
chr1:168080421-168080508:-	chr1:167897810-167898264	TAD_105	-1.23051	2.47368	NA	TAD_197	-+
chr1:168080421-168080508:-	chr1:168207321-168207755	TAD_105	-1.23051	2.30057	NA	TAD_197	-+
chr1:168567449-168567481:+	chr1:168566145-168566571	TAD_105	1.01181	3.24665	NA	TAD_198	++
chr1:168567449-168567481:+	chr1:168616656-168617056	TAD_105	1.01181	1.42107	NA	TAD_198	++
chr1:168596292-168596333:-	chr1:168566145-168566571	TAD_105	1.11509	3.24665	NA	TAD_198	++
chr1:168596292-168596333:-	chr1:168616656-168617056	TAD_105	1.11509	1.42107	NA	TAD_198	++
chr1:169013497-169013515:-	chr1:169299988-169300396	TAD_106	1.30156	1.10578	NA	TAD_198	++
chr1:169087328-169087368:-	chr1:169299988-169300396	TAD_106	-1.29033	1.10578	NA	TAD_198	-+
chr1:169113211-169113222:-	chr1:169299988-169300396	TAD_106	-1.77562	1.10578	NA	TAD_198	-+
chr1:175635976-175636001:+	chr1:175555970-175556922	TAD_110	1.045	1.75599	NA	TAD_208	++
chr1:175635976-175636001:+	chr1:175599460-175599901	TAD_110	1.045	2.87164	NA	TAD_208	++
chr1:175635976-175636001:+	chr1:175802901-175803367	TAD_110	1.045	1.59552	NA	TAD_208	++
chr1:176929823-176929904:-	chr1:176766841-176767247	TAD_110	-1.07039	1.66904	NA	TAD_210	-+
chr1:17921622-17921645:-	chr1:17583753-17584189	TAD_10	2.8784	1.73302	NA	TAD_22	++
chr1:17921622-17921645:-	chr1:17718717-17719567	TAD_10	2.8784	1.54703	NA	TAD_22	++
chr1:179506370-179506447:-	chr1:179502789-179503190	TAD_113	1.13915	1.67071	NA	TAD_213	++
chr1:187472028-187472044:-	chr1:187441585-187442115	TAD_119	1.35296	2.16173	NA	TAD_220	++
chr1:189943541-189943562:-	chr1:189807535-189807959	TAD_120	2.37855	1.6429	DLG2	TAD_223	++
chr1:189943541-189943562:-	chr1:190056002-190056924	TAD_120	2.37855	2.28768	DLG2	TAD_223	++
chr1:189943541-189943562:-	chr1:190154652-190155055	TAD_120	2.37855	2.05936	DLG2	TAD_223	++
chr1:190148854-190148933:+	chr1:189807535-189807959	TAD_120	1.08478	1.6429	NA	TAD_223	++
chr1:190148854-190148933:+	chr1:190056002-190056924	TAD_120	1.08478	2.28768	NA	TAD_223	++
chr1:190148854-190148933:+	chr1:190154652-190155055	TAD_120	1.08478	2.05936	NA	TAD_223	++
chr1:190150203-190150249:-	chr1:189807535-189807959	TAD_120	1.14614	1.6429	NA	TAD_223	++
chr1:190150203-190150249:-	chr1:190056002-190056924	TAD_120	1.14614	2.28768	NA	TAD_223	++
chr1:190150203-190150249:-	chr1:190154652-190155055	TAD_120	1.14614	2.05936	NA	TAD_223	++
chr1:190397436-190397520:+	chr1:190648727-190649184	TAD_120	-1.24665	2.10385	NA	TAD_224	-+
chr1:191160878-191160880:+	chr1:191629941-191630795	TAD_120	2.82404	1.64801	NA	TAD_224	++
chr1:192740456-192740470:-	chr1:192485184-192485651	TAD_121	1.67116	2.43562	NA	TAD_224	++
chr1:193785717-193785718:+	chr1:193883397-193883856	TAD_122	2.06332	2.29579	WNT11	TAD_227	++
chr1:194738458-194738571:-	chr1:194691610-194692081	TAD_123	-1.41753	3.02029	NA	TAD_229	-+
chr1:194874447-194874492:+	chr1:194691610-194692081	TAD_123	1.3156	3.02029	NA	TAD_229	++
chr1:24824940-24824953:-	chr1:24752127-24752604	TAD_16	2.13015	2.1574	NA	TAD_28	++
chr1:34502069-34502158:+	chr1:34786198-34787062	TAD_23	-1.21045	2.23066	NA	TAD_42	-+
chr1:35260996-35261095:+	chr1:34786198-34787062	TAD_23	-1.11429	2.23066	NA	TAD_42	-+
chr1:3565387-3565389:-	chr1:3087827-3088275	TAD_2	2.26824	1.92435	NA	TAD_2	++
chr1:3565387-3565389:-	chr1:3329965-3330472	TAD_2	2.26824	1.86233	NA	TAD_2	++
chr1:36591023-36591124:-	chr1:36301845-36302694	TAD_25	-1.02034	1.58334	NA	TAD_43	-+
chr1:36591023-36591124:-	chr1:36566328-36566778	TAD_25	-1.02034	1.0848	NA	TAD_43	-+
chr1:3674192-3674329:-	chr1:3941991-3942500	TAD_2	2.20083	2.47019	NA	TAD_3	++
chr1:3674192-3674329:-	chr1:4030137-4030580	TAD_2	2.20083	1.87525	NA	TAD_3	++
chr1:3769025-3769028:+	chr1:3941991-3942500	TAD_2	1.31056	2.47019	NA	TAD_3	++
chr1:3769025-3769028:+	chr1:4030137-4030580	TAD_2	1.31056	1.87525	NA	TAD_3	++
chr1:3784583-3784677:+	chr1:3941991-3942500	TAD_2	1.43657	2.47019	NA	TAD_3	++
chr1:3784583-3784677:+	chr1:4030137-4030580	TAD_2	1.43657	1.87525	NA	TAD_3	++
chr1:37908993-37909071:+	chr1:37907944-37908345	TAD_26	-1.1061	4.28783	NA	TAD_45	-+
chr1:38182174-38182238:+	chr1:37907944-37908345	TAD_26	1.54288	4.28783	NA	TAD_45	++
chr1:4064483-4064574:-	chr1:3941991-3942500	TAD_2	1.23421	2.47019	NA	TAD_3	++
chr1:4064483-4064574:-	chr1:4030137-4030580	TAD_2	1.23421	1.87525	NA	TAD_3	++
chr1:44053671-44053688:-	chr1:44395285-44395835	TAD_30	2.17804	4.00036	NA	TAD_51	++
chr1:44080828-44080929:+	chr1:44395285-44395835	TAD_30	2.36727	4.00036	NA	TAD_51	++
chr1:44112329-44112388:+	chr1:44395285-44395835	TAD_30	1.63216	4.00036	NA	TAD_51	++
chr1:44415838-44415839:+	chr1:44395285-44395835	TAD_30	1.80905	4.00036	NA	TAD_51	++
chr1:4862153-4862232:+	chr1:4747656-4748063	TAD_3	-1.40967	-1.79856	NA	TAD_5	--
chr1:4862153-4862232:+	chr1:4764454-4764893	TAD_3	-1.40967	1.93606	NA	TAD_5	-+
chr1:4862153-4862232:+	chr1:5221881-5222329	TAD_3	-1.40967	2.16966	NA	TAD_5	-+
chr1:4862350-4862363:+	chr1:4747656-4748063	TAD_3	-1.10459	-1.79856	NA	TAD_5	--
chr1:4862350-4862363:+	chr1:4764454-4764893	TAD_3	-1.10459	1.93606	NA	TAD_5	-+
chr1:4862350-4862363:+	chr1:5221881-5222329	TAD_3	-1.10459	2.16966	NA	TAD_5	-+
chr1:4869030-4869064:-	chr1:4747656-4748063	TAD_3	2.7322	-1.79856	NA	TAD_5	+-
chr1:4869030-4869064:-	chr1:4764454-4764893	TAD_3	2.7322	1.93606	NA	TAD_5	++
chr1:4869030-4869064:-	chr1:5221881-5222329	TAD_3	2.7322	2.16966	NA	TAD_5	++
chr1:49213664-49213773:-	chr1:48860531-48861026	TAD_33	-1.92415	2.08689	NA	TAD_57	-+
chr1:49457525-49457596:-	chr1:49704502-49704908	TAD_33	1.14942	1.3584	NA	TAD_59	++
chr1:49466534-49466553:+	chr1:49704502-49704908	TAD_33	1.77837	1.3584	NA	TAD_59	++
chr1:49550101-49550134:+	chr1:49704502-49704908	TAD_33	1.15869	1.3584	NA	TAD_59	++
chr1:49685292-49685304:-	chr1:49704502-49704908	TAD_33	2.31666	1.3584	NA	TAD_59	++
chr1:49712684-49712793:+	chr1:49704502-49704908	TAD_33	1.50676	1.3584	NA	TAD_59	++
chr1:49712953-49713007:-	chr1:49704502-49704908	TAD_33	1.28665	1.3584	TEF	TAD_59	++
chr1:50286820-50286833:+	chr1:50674093-50674533	TAD_34	2.97471	1.63765	NA	TAD_60	++
chr1:50286820-50286833:+	chr1:50704439-50704903	TAD_34	2.97471	2.45726	NA	TAD_60	++
chr1:50286954-50286976:-	chr1:50674093-50674533	TAD_34	2.06928	1.63765	TNRC6B	TAD_60	++
chr1:50286954-50286976:-	chr1:50704439-50704903	TAD_34	2.06928	2.45726	TNRC6B	TAD_60	++
chr1:50630606-50630640:-	chr1:50674093-50674533	TAD_34	1.33614	1.63765	NA	TAD_60	++
chr1:50630606-50630640:-	chr1:50704439-50704903	TAD_34	1.33614	2.45726	NA	TAD_60	++
chr1:50688330-50688381:-	chr1:50674093-50674533	TAD_34	1.94456	1.63765	MGAT3	TAD_60	++
chr1:50688330-50688381:-	chr1:50704439-50704903	TAD_34	1.94456	2.45726	MGAT3	TAD_60	++
chr1:50886210-50886219:+	chr1:50936318-50936805	TAD_34	1.45739	2.02492	NA	TAD_61	++
chr1:50886210-50886219:+	chr1:51006218-51006620	TAD_34	1.45739	1.34073	NA	TAD_61	++
chr1:50886210-50886219:+	chr1:51142512-51142937	TAD_34	1.45739	2.7619	NA	TAD_61	++
chr1:50989697-50989754:+	chr1:50936318-50936805	TAD_34	1.72858	2.02492	TMEM184B	TAD_61	++
chr1:50989697-50989754:+	chr1:51006218-51006620	TAD_34	1.72858	1.34073	TMEM184B	TAD_61	++
chr1:50989697-50989754:+	chr1:51142512-51142937	TAD_34	1.72858	2.7619	TMEM184B	TAD_61	++
chr1:50999893-51000123:-	chr1:50936318-50936805	TAD_34	2.3919	2.02492	NA	TAD_61	++
chr1:50999893-51000123:-	chr1:51006218-51006620	TAD_34	2.3919	1.34073	NA	TAD_61	++
chr1:50999893-51000123:-	chr1:51142512-51142937	TAD_34	2.3919	2.7619	NA	TAD_61	++
chr1:51017792-51017836:+	chr1:50936318-50936805	TAD_34	3.5651	2.02492	NA	TAD_61	++
chr1:51017792-51017836:+	chr1:51006218-51006620	TAD_34	3.5651	1.34073	NA	TAD_61	++
chr1:51017792-51017836:+	chr1:51142512-51142937	TAD_34	3.5651	2.7619	NA	TAD_61	++
chr1:51193494-51193539:+	chr1:51202707-51203151	TAD_34	-1.02752	2.09578	NA	TAD_62	-+
chr1:51243857-51243936:+	chr1:51202707-51203151	TAD_34	-1.12725	2.09578	NA	TAD_62	-+
chr1:51458536-51458631:-	chr1:51695465-51695976	TAD_35	-1.15836	2.37272	NA	TAD_62	-+
chr1:53150028-53150082:+	chr1:53107912-53108327	TAD_36	-1.04118	2.35921	SYN3	TAD_64	-+
chr1:53150028-53150082:+	chr1:53150101-53150521	TAD_36	-1.04118	-1.27039	SYN3	TAD_64	--
chr1:54325790-54325826:+	chr1:54317970-54318380	TAD_37	-1.16046	4.34112	NA	TAD_67	-+
chr1:54325790-54325826:+	chr1:54322850-54324073	TAD_37	-1.16046	1.90899	NA	TAD_67	-+
chr1:56106670-56106748:+	chr1:55627704-55628148	TAD_38	2.11733	-1.10863	HIPK2	TAD_70	+-
chr1:61854721-61854738:+	chr1:61676397-61676903	TAD_46	1.42005	1.45862	NA	TAD_80	++
chr1:6512650-6512655:-	chr1:6397991-6398846	TAD_3	2.04496	1.81296	NA	TAD_6	++
chr1:68065594-68065699:+	chr1:67929259-67929735	TAD_48	1.62753	2.33421	NA	TAD_89	++
chr1:68065594-68065699:+	chr1:68231346-68232212	TAD_48	1.62753	2.55229	NA	TAD_89	++
chr1:68065594-68065699:+	chr1:68345077-68345488	TAD_48	1.62753	1.34591	NA	TAD_89	++
chr1:68099484-68099603:-	chr1:67929259-67929735	TAD_48	1.14585	2.33421	NA	TAD_89	++
chr1:68099484-68099603:-	chr1:68231346-68232212	TAD_48	1.14585	2.55229	NA	TAD_89	++
chr1:68099484-68099603:-	chr1:68345077-68345488	TAD_48	1.14585	1.34591	NA	TAD_89	++
chr1:68275036-68275138:+	chr1:67929259-67929735	TAD_48	1.01904	2.33421	PPFIBP1	TAD_89	++
chr1:68275036-68275138:+	chr1:68231346-68232212	TAD_48	1.01904	2.55229	PPFIBP1	TAD_89	++
chr1:68275036-68275138:+	chr1:68345077-68345488	TAD_48	1.01904	1.34591	PPFIBP1	TAD_89	++
chr1:68299579-68299594:-	chr1:67929259-67929735	TAD_48	1.82391	2.33421	NA	TAD_89	++
chr1:68299579-68299594:-	chr1:68231346-68232212	TAD_48	1.82391	2.55229	NA	TAD_89	++
chr1:68299579-68299594:-	chr1:68345077-68345488	TAD_48	1.82391	1.34591	NA	TAD_89	++
chr1:70373152-70373357:+	chr1:70568630-70569040	TAD_51	-1.58195	1.56907	NA	TAD_92	-+
chr1:77100433-77100570:-	chr1:77177750-77178200	TAD_55	1.32097	1.32009	NA	TAD_100	++
chr1:77118823-77118856:+	chr1:77177750-77178200	TAD_55	-1.00204	1.32009	NA	TAD_100	-+
chr1:77717944-77718154:+	chr1:77392055-77392470	TAD_55	1.3883	2.03263	NA	TAD_101	++
chr1:80021399-80021453:+	chr1:79954756-79955165	TAD_57	1.08136	1.64821	GSK3A	TAD_103	++
chr1:80021399-80021453:+	chr1:80076638-80077124	TAD_57	1.08136	2.63288	GSK3A	TAD_103	++
chr1:80021515-80021567:-	chr1:79954756-79955165	TAD_57	1.35993	1.64821	NA	TAD_103	++
chr1:80021515-80021567:-	chr1:80076638-80077124	TAD_57	1.35993	2.63288	NA	TAD_103	++
chr1:80021779-80021995:-	chr1:79954756-79955165	TAD_57	1.18761	1.64821	NA	TAD_103	++
chr1:80021779-80021995:-	chr1:80076638-80077124	TAD_57	1.18761	2.63288	NA	TAD_103	++
chr1:80416461-80416462:+	chr1:79954756-79955165	TAD_57	2.07526	1.64821	NA	TAD_103	++
chr1:80416461-80416462:+	chr1:80076638-80077124	TAD_57	2.07526	2.63288	NA	TAD_103	++
chr1:8076680-8076698:+	chr1:7804854-7805747	TAD_3	1.95695	2.76181	NA	TAD_8	++
chr1:82512448-82512727:-	chr1:82484074-82484622	TAD_59	1.53257	1.75945	NA	TAD_105	++
chr1:83414476-83414478:+	chr1:83415112-83415552	TAD_60	1.88127	2.46048	NA	TAD_106	++
chr1:83414476-83414478:+	chr1:83814036-83814443	TAD_60	1.88127	2.89063	NA	TAD_106	++
chr1:83414476-83414478:+	chr1:83845401-83845806	TAD_60	1.88127	1.42662	NA	TAD_106	++
chr1:83658125-83658194:+	chr1:83415112-83415552	TAD_60	1.43831	2.46048	NA	TAD_106	++
chr1:83658125-83658194:+	chr1:83814036-83814443	TAD_60	1.43831	2.89063	NA	TAD_106	++
chr1:83658125-83658194:+	chr1:83845401-83845806	TAD_60	1.43831	1.42662	NA	TAD_106	++
chr1:83833315-83833372:-	chr1:83415112-83415552	TAD_60	1.12106	2.46048	NA	TAD_106	++
chr1:83833315-83833372:-	chr1:83814036-83814443	TAD_60	1.12106	2.89063	NA	TAD_106	++
chr1:83833315-83833372:-	chr1:83845401-83845806	TAD_60	1.12106	1.42662	NA	TAD_106	++
chr1:84858095-84858096:+	chr1:84848890-84849384	TAD_60	1.55092	3.45293	NA	TAD_109	++
chr1:84858095-84858096:+	chr1:84920335-84920799	TAD_60	1.55092	2.0555	NA	TAD_109	++
chr1:84858095-84858096:+	chr1:84921572-84922057	TAD_60	1.55092	1.21341	NA	TAD_109	++
chr1:84858095-84858096:+	chr1:85118007-85118428	TAD_60	1.55092	1.61044	NA	TAD_109	++
chr1:84858095-84858096:+	chr1:85134596-85135108	TAD_60	1.55092	-1.51546	NA	TAD_109	+-
chr1:85086995-85087134:-	chr1:84848890-84849384	TAD_60	-1.18238	3.45293	NA	TAD_109	-+
chr1:85086995-85087134:-	chr1:84920335-84920799	TAD_60	-1.18238	2.0555	NA	TAD_109	-+
chr1:85086995-85087134:-	chr1:84921572-84922057	TAD_60	-1.18238	1.21341	NA	TAD_109	-+
chr1:85086995-85087134:-	chr1:85118007-85118428	TAD_60	-1.18238	1.61044	NA	TAD_109	-+
chr1:85086995-85087134:-	chr1:85134596-85135108	TAD_60	-1.18238	-1.51546	NA	TAD_109	--
chr1:85134481-85134579:+	chr1:84848890-84849384	TAD_60	-1.16855	3.45293	NA	TAD_109	-+
chr1:85134481-85134579:+	chr1:84920335-84920799	TAD_60	-1.16855	2.0555	NA	TAD_109	-+
chr1:85134481-85134579:+	chr1:84921572-84922057	TAD_60	-1.16855	1.21341	NA	TAD_109	-+
chr1:85134481-85134579:+	chr1:85118007-85118428	TAD_60	-1.16855	1.61044	NA	TAD_109	-+
chr1:85134481-85134579:+	chr1:85134596-85135108	TAD_60	-1.16855	-1.51546	NA	TAD_109	--
chr1:85142403-85142444:-	chr1:84848890-84849384	TAD_60	-1.04617	3.45293	TOMM70	TAD_109	-+
chr1:85142403-85142444:-	chr1:84920335-84920799	TAD_60	-1.04617	2.0555	TOMM70	TAD_109	-+
chr1:85142403-85142444:-	chr1:84921572-84922057	TAD_60	-1.04617	1.21341	TOMM70	TAD_109	-+
chr1:85142403-85142444:-	chr1:85118007-85118428	TAD_60	-1.04617	1.61044	TOMM70	TAD_109	-+
chr1:85142403-85142444:-	chr1:85134596-85135108	TAD_60	-1.04617	-1.51546	TOMM70	TAD_109	--
chr10:10970480-10970486:+	chr10:10969291-10969729	TAD_511	1.65421	1.73038	PDE8A	TAD_857	++
chr10:12593926-12594031:+	chr10:12601207-12601617	TAD_512	2.30557	2.88381	NA	TAD_859	++
chr10:13619612-13619634:+	chr10:13272817-13273624	TAD_514	2.39242	2.70086	NA	TAD_862	++
chr10:13619612-13619634:+	chr10:14078692-14079163	TAD_514	2.39242	-1.08265	NA	TAD_862	+-
chr10:13619762-13619764:-	chr10:13272817-13273624	TAD_514	2.57752	2.70086	NA	TAD_862	++
chr10:13619762-13619764:-	chr10:14078692-14079163	TAD_514	2.57752	-1.08265	NA	TAD_862	+-
chr10:15276787-15276788:+	chr10:15462356-15462845	TAD_514	2.85064	1.6298	NA	TAD_864	++
chr10:15848925-15849058:-	chr10:15462356-15462845	TAD_514	1.78282	1.6298	NA	TAD_864	++
chr10:15848936-15848946:+	chr10:15462356-15462845	TAD_514	3.30869	1.6298	NR2F2	TAD_864	++
chr10:17094380-17094382:+	chr10:17070569-17071458	TAD_515	2.38775	1.82652	MEF2A	TAD_867	++
chr10:18156008-18156009:+	chr10:18256289-18256763	TAD_516	2.57086	1.74609	NA	TAD_869	++
chr10:18473317-18473409:-	chr10:18256289-18256763	TAD_516	-1.02667	1.74609	NA	TAD_869	-+
chr10:19692769-19692807:+	chr10:19681294-19681707	TAD_517	1.14309	2.60575	NA	TAD_871	++
chr10:19692769-19692807:+	chr10:19686714-19687115	TAD_517	1.14309	2.07356	NA	TAD_871	++
chr10:19692769-19692807:+	chr10:19787883-19788293	TAD_517	1.14309	2.15257	NA	TAD_871	++
chr10:19692769-19692807:+	chr10:19835247-19835675	TAD_517	1.14309	1.51523	NA	TAD_871	++
chr10:19692769-19692807:+	chr10:20158985-20159397	TAD_517	1.14309	1.15571	NA	TAD_871	++
chr10:19791447-19791497:-	chr10:19681294-19681707	TAD_517	2.27402	2.60575	EIF3J	TAD_871	++
chr10:19791447-19791497:-	chr10:19686714-19687115	TAD_517	2.27402	2.07356	EIF3J	TAD_871	++
chr10:19791447-19791497:-	chr10:19787883-19788293	TAD_517	2.27402	2.15257	EIF3J	TAD_871	++
chr10:19791447-19791497:-	chr10:19835247-19835675	TAD_517	2.27402	1.51523	EIF3J	TAD_871	++
chr10:19791447-19791497:-	chr10:20158985-20159397	TAD_517	2.27402	1.15571	EIF3J	TAD_871	++
chr10:19819777-19819922:+	chr10:19681294-19681707	TAD_517	1.95666	2.60575	NA	TAD_871	++
chr10:19819777-19819922:+	chr10:19686714-19687115	TAD_517	1.95666	2.07356	NA	TAD_871	++
chr10:19819777-19819922:+	chr10:19787883-19788293	TAD_517	1.95666	2.15257	NA	TAD_871	++
chr10:19819777-19819922:+	chr10:19835247-19835675	TAD_517	1.95666	1.51523	NA	TAD_871	++
chr10:19819777-19819922:+	chr10:20158985-20159397	TAD_517	1.95666	1.15571	NA	TAD_871	++
chr10:19835408-19835442:-	chr10:19681294-19681707	TAD_517	1.88387	2.60575	CTDSPL2	TAD_871	++
chr10:19835408-19835442:-	chr10:19686714-19687115	TAD_517	1.88387	2.07356	CTDSPL2	TAD_871	++
chr10:19835408-19835442:-	chr10:19787883-19788293	TAD_517	1.88387	2.15257	CTDSPL2	TAD_871	++
chr10:19835408-19835442:-	chr10:19835247-19835675	TAD_517	1.88387	1.51523	CTDSPL2	TAD_871	++
chr10:19835408-19835442:-	chr10:20158985-20159397	TAD_517	1.88387	1.15571	CTDSPL2	TAD_871	++
chr10:20010807-20010824:-	chr10:19681294-19681707	TAD_517	1.45578	2.60575	NA	TAD_871	++
chr10:20010807-20010824:-	chr10:19686714-19687115	TAD_517	1.45578	2.07356	NA	TAD_871	++
chr10:20010807-20010824:-	chr10:19787883-19788293	TAD_517	1.45578	2.15257	NA	TAD_871	++
chr10:20010807-20010824:-	chr10:19835247-19835675	TAD_517	1.45578	1.51523	NA	TAD_871	++
chr10:20010807-20010824:-	chr10:20158985-20159397	TAD_517	1.45578	1.15571	NA	TAD_871	++
chr10:20010807-20010824:-	chr10:20372598-20373006	TAD_517	1.45578	2.80601	NA	TAD_871	++
chr10:20050259-20050262:+	chr10:19681294-19681707	TAD_517	1.19509	2.60575	ZNF710	TAD_871	++
chr10:20050259-20050262:+	chr10:19686714-19687115	TAD_517	1.19509	2.07356	ZNF710	TAD_871	++
chr10:20050259-20050262:+	chr10:19787883-19788293	TAD_517	1.19509	2.15257	ZNF710	TAD_871	++
chr10:20050259-20050262:+	chr10:19835247-19835675	TAD_517	1.19509	1.51523	ZNF710	TAD_871	++
chr10:20050259-20050262:+	chr10:20158985-20159397	TAD_517	1.19509	1.15571	ZNF710	TAD_871	++
chr10:20050259-20050262:+	chr10:20372598-20373006	TAD_517	1.19509	2.80601	ZNF710	TAD_871	++
chr10:20088049-20088052:-	chr10:19681294-19681707	TAD_517	2.28147	2.60575	NA	TAD_871	++
chr10:20088049-20088052:-	chr10:19686714-19687115	TAD_517	2.28147	2.07356	NA	TAD_871	++
chr10:20088049-20088052:-	chr10:19787883-19788293	TAD_517	2.28147	2.15257	NA	TAD_871	++
chr10:20088049-20088052:-	chr10:19835247-19835675	TAD_517	2.28147	1.51523	NA	TAD_871	++
chr10:20088049-20088052:-	chr10:20158985-20159397	TAD_517	2.28147	1.15571	NA	TAD_871	++
chr10:20088049-20088052:-	chr10:20372598-20373006	TAD_517	2.28147	2.80601	NA	TAD_871	++
chr10:20097035-20097093:-	chr10:19681294-19681707	TAD_517	-1.5226	2.60575	NA	TAD_871	-+
chr10:20097035-20097093:-	chr10:19686714-19687115	TAD_517	-1.5226	2.07356	NA	TAD_871	-+
chr10:20097035-20097093:-	chr10:19787883-19788293	TAD_517	-1.5226	2.15257	NA	TAD_871	-+
chr10:20097035-20097093:-	chr10:19835247-19835675	TAD_517	-1.5226	1.51523	NA	TAD_871	-+
chr10:20097035-20097093:-	chr10:20158985-20159397	TAD_517	-1.5226	1.15571	NA	TAD_871	-+
chr10:20097035-20097093:-	chr10:20372598-20373006	TAD_517	-1.5226	2.80601	NA	TAD_871	-+
chr10:20150716-20150755:+	chr10:19681294-19681707	TAD_517	1.19774	2.60575	NA	TAD_871	++
chr10:20150716-20150755:+	chr10:19686714-19687115	TAD_517	1.19774	2.07356	NA	TAD_871	++
chr10:20150716-20150755:+	chr10:19787883-19788293	TAD_517	1.19774	2.15257	NA	TAD_871	++
chr10:20150716-20150755:+	chr10:19835247-19835675	TAD_517	1.19774	1.51523	NA	TAD_871	++
chr10:20150716-20150755:+	chr10:20158985-20159397	TAD_517	1.19774	1.15571	NA	TAD_871	++
chr10:20150716-20150755:+	chr10:20372598-20373006	TAD_517	1.19774	2.80601	NA	TAD_871	++
chr10:20158713-20158756:-	chr10:19681294-19681707	TAD_517	1.81415	2.60575	SERF2	TAD_871	++
chr10:20158713-20158756:-	chr10:19686714-19687115	TAD_517	1.81415	2.07356	SERF2	TAD_871	++
chr10:20158713-20158756:-	chr10:19787883-19788293	TAD_517	1.81415	2.15257	SERF2	TAD_871	++
chr10:20158713-20158756:-	chr10:19835247-19835675	TAD_517	1.81415	1.51523	SERF2	TAD_871	++
chr10:20158713-20158756:-	chr10:20158985-20159397	TAD_517	1.81415	1.15571	SERF2	TAD_871	++
chr10:20158713-20158756:-	chr10:20372598-20373006	TAD_517	1.81415	2.80601	SERF2	TAD_871	++
chr10:2357578-2357732:+	chr10:2181613-2182042	TAD_503	2.93998	1.89924	LOXL1	TAD_844	++
chr10:2357578-2357732:+	chr10:2331193-2331689	TAD_503	2.93998	2.2593	LOXL1	TAD_844	++
chr10:2357796-2357942:-	chr10:2181613-2182042	TAD_503	2.74929	1.89924	NA	TAD_844	++
chr10:2357796-2357942:-	chr10:2331193-2331689	TAD_503	2.74929	2.2593	NA	TAD_844	++
chr10:2406585-2406613:+	chr10:2389084-2389529	TAD_504	-2.56855	2.28715	NA	TAD_844	-+
chr10:2406585-2406613:+	chr10:2424082-2424569	TAD_504	-2.56855	1.18693	NA	TAD_844	-+
chr10:2420007-2420077:-	chr10:2389084-2389529	TAD_504	1.25653	2.28715	NA	TAD_844	++
chr10:2420007-2420077:-	chr10:2424082-2424569	TAD_504	1.25653	1.18693	NA	TAD_844	++
chr10:2421793-2421892:-	chr10:2389084-2389529	TAD_504	1.79044	2.28715	NA	TAD_844	++
chr10:2421793-2421892:-	chr10:2424082-2424569	TAD_504	1.79044	1.18693	NA	TAD_844	++
chr10:2433813-2433897:-	chr10:2389084-2389529	TAD_504	-1.34762	2.28715	NA	TAD_844	-+
chr10:2433813-2433897:-	chr10:2424082-2424569	TAD_504	-1.34762	1.18693	NA	TAD_844	-+
chr10:3133440-3133497:-	chr10:2991202-2991632	TAD_505	1.14959	3.94596	NA	TAD_845	++
chr10:3261755-3261756:-	chr10:3544884-3545293	TAD_505	1.40811	1.40456	NA	TAD_846	++
chr10:3673232-3673255:+	chr10:3544884-3545293	TAD_505	1.24458	1.40456	NA	TAD_846	++
chr10:3763432-3763435:-	chr10:3544884-3545293	TAD_505	2.26894	1.40456	DNAJA4	TAD_846	++
chr10:3763432-3763435:-	chr10:4198048-4198469	TAD_505	2.26894	1.70692	DNAJA4	TAD_846	++
chr10:4179664-4179724:+	chr10:4198048-4198469	TAD_505	1.96539	1.70692	NA	TAD_846	++
chr10:4180107-4180170:+	chr10:4198048-4198469	TAD_505	2.02908	1.70692	NA	TAD_846	++
chr10:5754109-5754141:-	chr10:5549628-5550039	TAD_507	1.1552	1.97967	NA	TAD_849	++
chr10:7619911-7620084:-	chr10:7320356-7320812	TAD_508	-1.08725	2.93305	NA	TAD_851	-+
chr10:7794322-7794384:-	chr10:7973593-7974501	TAD_508	1.55647	2.12976	NA	TAD_852	++
chr10:7795479-7795490:-	chr10:7973593-7974501	TAD_508	1.16609	2.12976	NA	TAD_852	++
chr10:8041918-8041970:-	chr10:7973593-7974501	TAD_508	1.10513	2.12976	NA	TAD_852	++
chr10:8759720-8759732:-	chr10:8942807-8943262	TAD_509	2.4482	1.54471	NA	TAD_854	++
chr10:8919463-8919536:+	chr10:8942807-8943262	TAD_509	2.19671	1.54471	BCL2L10	TAD_854	++
chr10:8950205-8950270:+	chr10:8942807-8943262	TAD_509	2.95247	1.54471	NA	TAD_854	++
chr10:9142968-9142969:-	chr10:8942807-8943262	TAD_509	-2.61361	1.54471	SCG3	TAD_854	-+
chr10:9151873-9151965:-	chr10:8942807-8943262	TAD_509	-1.01587	1.54471	NA	TAD_854	-+
chr11:1015422-1015473:-	chr11:1128961-1129370	TAD_518	1.84617	2.08744	NA	TAD_872	++
chr11:1129358-1129405:+	chr11:1128961-1129370	TAD_518	3.08615	2.08744	CTCF	TAD_872	++
chr11:12617786-12617787:-	chr11:13026701-13027173	TAD_525	1.89167	1.89941	LOC112533264	TAD_888	++
chr11:13381636-13381637:-	chr11:13026701-13027173	TAD_525	2.03595	1.89941	LOC112533283	TAD_888	++
chr11:19376208-19376286:+	chr11:19419444-19419861	TAD_529	-1.18915	2.46796	NA	TAD_897	-+
chr11:3378699-3378801:+	chr11:3226762-3227272	TAD_519	3.24564	2.04516	LOC107054270	TAD_875	++
chr11:3378699-3378801:+	chr11:3330038-3330571	TAD_519	3.24564	2.89768	LOC107054270	TAD_875	++
chr11:3378699-3378801:+	chr11:3838632-3839450	TAD_519	3.24564	2.18642	LOC107054270	TAD_875	++
chr11:925851-925941:-	chr11:1128961-1129370	TAD_518	1.18997	2.08744	NA	TAD_872	++
chr11:927245-927307:-	chr11:1128961-1129370	TAD_518	1.0641	2.08744	NA	TAD_872	++
chr12:10983416-10983461:-	chr12:11450393-11451165	TAD_541	1.09468	1.91216	NA	TAD_912	++
chr12:11682090-11682114:-	chr12:11450393-11451165	TAD_541	1.67544	1.91216	NA	TAD_912	++
chr12:11756314-11756414:-	chr12:11450393-11451165	TAD_541	-1.34268	1.91216	NA	TAD_912	-+
chr12:11773507-11773510:+	chr12:11450393-11451165	TAD_541	3.13939	1.91216	SLC6A8	TAD_912	++
chr12:11773679-11773745:-	chr12:11450393-11451165	TAD_541	3.28241	1.91216	NA	TAD_912	++
chr12:11775381-11775399:+	chr12:11450393-11451165	TAD_541	2.26554	1.91216	SLC6A8	TAD_912	++
chr12:12012665-12012973:+	chr12:11865185-11865663	TAD_541	-1.03857	2.16826	NA	TAD_913	-+
chr12:12012665-12012973:+	chr12:11991212-11991679	TAD_541	-1.03857	3.35712	NA	TAD_913	-+
chr12:1516661-1516712:+	chr12:1310310-1310750	TAD_531	1.50184	2.24707	NA	TAD_900	++
chr12:1516661-1516712:+	chr12:1433686-1434113	TAD_531	1.50184	2.38028	NA	TAD_900	++
chr12:1516868-1516874:-	chr12:1310310-1310750	TAD_531	1.64105	2.24707	HYAL2	TAD_900	++
chr12:1516868-1516874:-	chr12:1433686-1434113	TAD_531	1.64105	2.38028	HYAL2	TAD_900	++
chr12:19659391-19659440:-	chr12:19930884-19931363	TAD_549	-1.2087	2.05266	NA	TAD_922	-+
chr12:19662610-19662642:-	chr12:19930884-19931363	TAD_549	-1.11018	2.05266	MBD4	TAD_922	-+
chr12:2398824-2398980:+	chr12:2605848-2606280	TAD_533	-2.50268	1.97453	NA	TAD_901	-+
chr12:2399326-2399349:-	chr12:2605848-2606280	TAD_533	-2.54833	1.97453	LOC121106622	TAD_901	-+
chr12:2550304-2550490:+	chr12:2605848-2606280	TAD_533	-1.03322	1.97453	NA	TAD_901	-+
chr12:2599418-2599520:+	chr12:2605848-2606280	TAD_533	2.65139	1.97453	NA	TAD_901	++
chr12:2600371-2600389:-	chr12:2605848-2606280	TAD_533	2.56023	1.97453	UBA7	TAD_901	++
chr12:2600394-2600414:+	chr12:2605848-2606280	TAD_533	1.17478	1.97453	TCTA	TAD_901	++
chr12:2601368-2601405:-	chr12:2605848-2606280	TAD_533	2.10575	1.97453	NA	TAD_901	++
chr12:2758317-2758403:+	chr12:2605848-2606280	TAD_533	1.33085	1.97453	NA	TAD_901	++
chr12:2862595-2862662:+	chr12:2605848-2606280	TAD_533	1.43298	1.97453	NA	TAD_901	++
chr12:2876514-2876553:-	chr12:2605848-2606280	TAD_533	1.02986	1.97453	NA	TAD_901	++
chr12:2942955-2942990:-	chr12:2605848-2606280	TAD_533	1.29028	1.97453	BRK1	TAD_901	++
chr12:4757110-4757179:-	chr12:4452746-4453188	TAD_535	2.23161	2.16942	VGLL4	TAD_904	++
chr12:655294-655369:-	chr12:662853-663314	TAD_530	1.04071	2.70663	NA	TAD_899	++
chr12:655294-655369:-	chr12:697804-698266	TAD_530	1.04071	1.75822	NA	TAD_899	++
chr12:655294-655369:-	chr12:840201-840638	TAD_530	1.04071	1.32886	NA	TAD_899	++
chr12:655294-655369:-	chr12:922561-923049	TAD_530	1.04071	2.14293	NA	TAD_899	++
chr12:7079217-7079503:+	chr12:7036753-7037155	TAD_537	2.66199	1.06086	LOC121106675	TAD_907	++
chr12:7079321-7079672:-	chr12:7036753-7037155	TAD_537	2.33842	1.06086	BICD2	TAD_907	++
chr12:767645-767669:-	chr12:662853-663314	TAD_530	3.41489	2.70663	NT5DC2	TAD_899	++
chr12:767645-767669:-	chr12:697804-698266	TAD_530	3.41489	1.75822	NT5DC2	TAD_899	++
chr12:767645-767669:-	chr12:840201-840638	TAD_530	3.41489	1.32886	NT5DC2	TAD_899	++
chr12:767645-767669:-	chr12:922561-923049	TAD_530	3.41489	2.14293	NT5DC2	TAD_899	++
chr12:8896266-8896308:-	chr12:8932464-8932871	TAD_540	-1.35128	1.16828	NA	TAD_908	-+
chr12:8932321-8932442:+	chr12:8932464-8932871	TAD_540	1.26021	1.16828	LOC121106678	TAD_908	++
chr12:8934999-8935047:-	chr12:8932464-8932871	TAD_540	1.02238	1.16828	DENND6A	TAD_908	++
chr12:9045021-9045023:+	chr12:8932464-8932871	TAD_540	1.32241	1.16828	FLNB	TAD_908	++
chr13:10011149-10011152:+	chr13:9892800-9893616	TAD_555	-1.00029	2.40372	NA	TAD_934	-+
chr13:10014409-10014441:-	chr13:9892800-9893616	TAD_555	-1.18256	2.40372	NA	TAD_934	-+
chr13:10015601-10015691:-	chr13:9892800-9893616	TAD_555	-1.37587	2.40372	NA	TAD_934	-+
chr13:10020774-10020785:+	chr13:9892800-9893616	TAD_555	1.27828	2.40372	NA	TAD_934	++
chr13:10043249-10043392:-	chr13:9892800-9893616	TAD_555	-1.04536	2.40372	NA	TAD_934	-+
chr13:11643693-11643832:+	chr13:11663525-11663928	TAD_556	1.32917	2.17958	NA	TAD_937	++
chr13:11643693-11643832:+	chr13:11738401-11738832	TAD_556	1.32917	1.12488	NA	TAD_937	++
chr13:11643693-11643832:+	chr13:12002703-12003131	TAD_556	1.32917	2.25967	NA	TAD_937	++
chr13:11643693-11643832:+	chr13:12049185-12049629	TAD_556	1.32917	1.7848	NA	TAD_937	++
chr13:11663020-11663108:+	chr13:11663525-11663928	TAD_556	2.43983	2.17958	NA	TAD_937	++
chr13:11663020-11663108:+	chr13:11738401-11738832	TAD_556	2.43983	1.12488	NA	TAD_937	++
chr13:11663020-11663108:+	chr13:12002703-12003131	TAD_556	2.43983	2.25967	NA	TAD_937	++
chr13:11663020-11663108:+	chr13:12049185-12049629	TAD_556	2.43983	1.7848	NA	TAD_937	++
chr13:11663167-11663210:-	chr13:11663525-11663928	TAD_556	1.94074	2.17958	LARP1	TAD_937	++
chr13:11663167-11663210:-	chr13:11738401-11738832	TAD_556	1.94074	1.12488	LARP1	TAD_937	++
chr13:11663167-11663210:-	chr13:12002703-12003131	TAD_556	1.94074	2.25967	LARP1	TAD_937	++
chr13:11663167-11663210:-	chr13:12049185-12049629	TAD_556	1.94074	1.7848	LARP1	TAD_937	++
chr13:12509938-12509942:+	chr13:12684966-12685366	TAD_557	1.11236	2.66203	ATOX1	TAD_937	++
chr13:12527998-12528111:-	chr13:12684966-12685366	TAD_557	2.19702	2.66203	NA	TAD_937	++
chr13:12529768-12530013:+	chr13:12684966-12685366	TAD_557	2.16935	2.66203	SPARC	TAD_937	++
chr13:12530033-12530141:-	chr13:12684966-12685366	TAD_557	1.96154	2.66203	NA	TAD_937	++
chr13:12661698-12661919:+	chr13:12684966-12685366	TAD_557	2.58269	2.66203	NA	TAD_937	++
chr13:12670702-12670754:-	chr13:12684966-12685366	TAD_557	1.00506	2.66203	NA	TAD_937	++
chr13:12726830-12727034:+	chr13:12684966-12685366	TAD_557	1.12614	2.66203	NA	TAD_937	++
chr13:12743550-12743642:-	chr13:12684966-12685366	TAD_557	-1.54583	2.66203	NA	TAD_937	-+
chr13:12753389-12753414:-	chr13:12684966-12685366	TAD_557	2.46214	2.66203	NA	TAD_937	++
chr13:12753707-12753843:-	chr13:12684966-12685366	TAD_557	1.00635	2.66203	NA	TAD_937	++
chr13:12860013-12860067:-	chr13:12684966-12685366	TAD_557	-1.35026	2.66203	NA	TAD_937	-+
chr13:12861157-12861262:-	chr13:12684966-12685366	TAD_557	-1.00153	2.66203	NA	TAD_937	-+
chr13:12873854-12873864:+	chr13:12684966-12685366	TAD_557	2.89562	2.66203	PDGFRB	TAD_937	++
chr13:12873928-12873999:-	chr13:12684966-12685366	TAD_557	4.01339	2.66203	NA	TAD_937	++
chr13:13119709-13119711:-	chr13:12684966-12685366	TAD_557	1.33323	2.66203	MAML1	TAD_937	++
chr13:13151050-13151115:+	chr13:12684966-12685366	TAD_557	1.49087	2.66203	NA	TAD_937	++
chr13:13151219-13151229:-	chr13:12684966-12685366	TAD_557	1.26781	2.66203	CANX	TAD_937	++
chr13:13210291-13210495:+	chr13:13187350-13187763	TAD_557	1.67407	-1.03478	ADAMTS2	TAD_938	+-
chr13:16676796-16676851:-	chr13:16697416-16697821	TAD_561	1.13117	1.3442	NA	TAD_941	++
chr13:17431159-17431237:-	chr13:17469763-17470262	TAD_562	-1.0209	1.27326	NA	TAD_942	-+
chr13:17470243-17470291:+	chr13:17469763-17470262	TAD_562	1.03375	1.27326	TCERG1	TAD_942	++
chr13:17854050-17854054:+	chr13:17469763-17470262	TAD_562	1.63566	1.27326	EGR1	TAD_942	++
chr13:17856012-17856014:-	chr13:17469763-17470262	TAD_562	2.40268	1.27326	NA	TAD_942	++
chr13:2913672-2913714:+	chr13:2916203-2916651	TAD_551	1.32832	1.54515	NA	TAD_926	++
chr13:2914596-2914609:-	chr13:2916203-2916651	TAD_551	1.26987	1.54515	NPM1	TAD_926	++
chr13:7112891-7112910:+	chr13:6833662-6834080	TAD_553	1.51385	2.88134	LOC121106731	TAD_929	++
chr13:7112891-7112910:+	chr13:7092920-7093417	TAD_553	1.51385	1.43667	LOC121106731	TAD_929	++
chr13:7443642-7443656:+	chr13:7660964-7661369	TAD_554	1.53656	2.23472	SLU7	TAD_930	++
chr13:7443647-7443657:-	chr13:7660964-7661369	TAD_554	1.16392	2.23472	NA	TAD_930	++
chr13:7443770-7443824:-	chr13:7660964-7661369	TAD_554	1.17574	2.23472	NA	TAD_930	++
chr13:9982634-9982679:+	chr13:9892800-9893616	TAD_555	2.31905	2.40372	RNF44	TAD_934	++
chr13:9991777-9991835:-	chr13:9892800-9893616	TAD_555	2.41407	2.40372	NA	TAD_934	++
chr14:12343290-12343396:-	chr14:12655451-12655888	TAD_574	-1.15479	1.3312	NA	TAD_958	-+
chr14:12397901-12397985:+	chr14:12655451-12655888	TAD_574	1.07858	1.3312	NA	TAD_958	++
chr14:12505481-12505548:+	chr14:12655451-12655888	TAD_574	1.81217	1.3312	NA	TAD_958	++
chr14:2602983-2603012:+	chr14:2602564-2603066	TAD_565	3.09112	3.44562	MAFK	TAD_945	++
chr14:4546513-4546670:+	chr14:4627214-4627640	TAD_567	-1.05626	2.05767	LOC121106543	TAD_948	-+
chr14:4546513-4546670:+	chr14:4669485-4669933	TAD_567	-1.05626	3.34147	LOC121106543	TAD_948	-+
chr14:5010689-5010746:-	chr14:4627214-4627640	TAD_567	-1.13206	2.05767	NA	TAD_948	-+
chr14:5010689-5010746:-	chr14:4669485-4669933	TAD_567	-1.13206	3.34147	NA	TAD_948	-+
chr14:6144141-6144196:+	chr14:6141205-6141622	TAD_568	1.4233	-1.31723	NDUFB10	TAD_950	+-
chr14:6270459-6270474:+	chr14:6141205-6141622	TAD_568	-1.16303	-1.31723	NA	TAD_950	--
chr14:6273180-6273220:-	chr14:6141205-6141622	TAD_568	1.5301	-1.31723	NA	TAD_950	+-
chr14:6389226-6389308:-	chr14:6141205-6141622	TAD_568	1.84513	-1.31723	PKD1	TAD_950	+-
chr14:6921856-6921934:-	chr14:6900173-6900575	TAD_569	1.8308	2.10851	UBFD1	TAD_952	++
chr14:6921856-6921934:-	chr14:6931059-6931501	TAD_569	1.8308	1.16113	UBFD1	TAD_952	++
chr14:6930342-6930698:+	chr14:6900173-6900575	TAD_569	1.57582	2.10851	NA	TAD_952	++
chr14:6930342-6930698:+	chr14:6931059-6931501	TAD_569	1.57582	1.16113	NA	TAD_952	++
chr14:7382683-7382688:-	chr14:7365857-7366649	TAD_570	1.70912	1.62928	NA	TAD_953	++
chr14:7382683-7382688:-	chr14:7380182-7380603	TAD_570	1.70912	2.24099	NA	TAD_953	++
chr14:7382683-7382688:-	chr14:7531797-7532271	TAD_570	1.70912	1.8975	NA	TAD_953	++
chr14:7389236-7389329:-	chr14:7365857-7366649	TAD_570	-1.12963	1.62928	NA	TAD_953	-+
chr14:7389236-7389329:-	chr14:7380182-7380603	TAD_570	-1.12963	2.24099	NA	TAD_953	-+
chr14:7389236-7389329:-	chr14:7531797-7532271	TAD_570	-1.12963	1.8975	NA	TAD_953	-+
chr14:9132239-9132286:+	chr14:9130805-9131234	TAD_571	-1.18688	2.06331	NA	TAD_955	-+
chr15:10094235-10094319:+	chr15:10091091-10091494	TAD_588	-1.13847	3.43502	NA	TAD_974	-+
chr15:100945-100983:+	chr15:298557-298988	TAD_578	1.36905	2.67215	NA	TAD_960	++
chr15:11039667-11039707:+	chr15:10839609-10840014	TAD_589	1.27413	2.6466	NA	TAD_975	++
chr15:11039667-11039707:+	chr15:10917064-10917493	TAD_589	1.27413	1.8106	NA	TAD_975	++
chr15:1436871-1436915:+	chr15:1147722-1148200	TAD_580	3.1668	2.86626	ZDHHC8	TAD_962	++
chr15:1437804-1437831:-	chr15:1147722-1148200	TAD_580	3.14183	2.86626	NA	TAD_962	++
chr15:1437825-1437826:+	chr15:1147722-1148200	TAD_580	2.62922	2.86626	PGAM5	TAD_962	++
chr15:3794888-3794893:+	chr15:3670542-3670980	TAD_582	2.65816	2.6363	SLC15A4	TAD_966	++
chr15:3794888-3794893:+	chr15:3758464-3758953	TAD_582	2.65816	2.02498	SLC15A4	TAD_966	++
chr15:3794978-3794980:-	chr15:3670542-3670980	TAD_582	2.76375	2.6363	NA	TAD_966	++
chr15:3794978-3794980:-	chr15:3758464-3758953	TAD_582	2.76375	2.02498	NA	TAD_966	++
chr15:3966002-3966003:-	chr15:3670542-3670980	TAD_582	2.64656	2.6363	TMEM132C	TAD_966	++
chr15:3966002-3966003:-	chr15:3758464-3758953	TAD_582	2.64656	2.02498	TMEM132C	TAD_966	++
chr15:6010202-6010313:+	chr15:6376260-6376775	TAD_583	1.25283	1.87208	NA	TAD_970	++
chr15:6517894-6518050:-	chr15:6376260-6376775	TAD_583	-1.22081	1.87208	NA	TAD_970	-+
chr15:6518879-6518937:-	chr15:6376260-6376775	TAD_583	-1.64681	1.87208	NA	TAD_970	-+
chr15:6539220-6539223:+	chr15:6376260-6376775	TAD_583	3.2145	1.87208	NA	TAD_970	++
chr15:6539311-6539328:-	chr15:6376260-6376775	TAD_583	1.73863	1.87208	NA	TAD_970	++
chr15:6547317-6547474:+	chr15:6376260-6376775	TAD_583	-1.30596	1.87208	NA	TAD_970	-+
chr15:6605903-6605976:+	chr15:6376260-6376775	TAD_583	-1.37879	1.87208	NA	TAD_970	-+
chr15:7553654-7553729:+	chr15:7698500-7698959	TAD_585	1.2434	1.21926	NA	TAD_971	++
chr15:7553654-7553729:+	chr15:7881857-7882349	TAD_585	1.2434	1.6882	NA	TAD_971	++
chr15:7698757-7698832:+	chr15:7698500-7698959	TAD_585	2.12096	1.21926	HSCB	TAD_971	++
chr15:7698757-7698832:+	chr15:7881857-7882349	TAD_585	2.12096	1.6882	HSCB	TAD_971	++
chr15:7699696-7699738:-	chr15:7698500-7698959	TAD_585	1.14763	1.21926	NA	TAD_971	++
chr15:7699696-7699738:-	chr15:7881857-7882349	TAD_585	1.14763	1.6882	NA	TAD_971	++
chr15:7713184-7713371:-	chr15:7698500-7698959	TAD_585	-1.17515	1.21926	NA	TAD_971	-+
chr15:7713184-7713371:-	chr15:7881857-7882349	TAD_585	-1.17515	1.6882	NA	TAD_971	-+
chr15:7866136-7866142:+	chr15:7698500-7698959	TAD_585	1.73524	1.21926	GSC2	TAD_971	++
chr15:7866136-7866142:+	chr15:7881857-7882349	TAD_585	1.73524	1.6882	GSC2	TAD_971	++
chr15:7882136-7882170:+	chr15:7698500-7698959	TAD_585	4.30703	1.21926	DGCR2	TAD_971	++
chr15:7882136-7882170:+	chr15:7881857-7882349	TAD_585	4.30703	1.6882	DGCR2	TAD_971	++
chr15:9050888-9051053:+	chr15:9010642-9011047	TAD_586	1.87262	2.98666	PIK3IP1	TAD_972	++
chr15:9196795-9196801:+	chr15:9010642-9011047	TAD_586	1.90593	2.98666	NA	TAD_972	++
chr15:9261512-9261514:-	chr15:9010642-9011047	TAD_586	-1.33085	2.98666	NA	TAD_972	-+
chr15:9292494-9292498:+	chr15:9010642-9011047	TAD_586	3.42743	2.98666	NA	TAD_972	++
chr15:9297748-9297812:+	chr15:9010642-9011047	TAD_586	-1.08236	2.98666	NA	TAD_972	-+
chr15:9997924-9997946:+	chr15:10091091-10091494	TAD_588	1.54972	3.43502	NA	TAD_974	++
chr15:9998076-9998104:+	chr15:10091091-10091494	TAD_588	1.30329	3.43502	NA	TAD_974	++
chr17:5571988-5572063:-	chr17:5470627-5471072	TAD_593	2.18795	1.43044	FPGS	TAD_984	++
chr17:5571988-5572063:-	chr17:5567239-5567655	TAD_593	2.18795	1.18212	FPGS	TAD_984	++
chr17:5571988-5572063:-	chr17:5572007-5572456	TAD_593	2.18795	2.1693	FPGS	TAD_984	++
chr17:5578478-5578577:+	chr17:5470627-5471072	TAD_593	1.14314	1.43044	NA	TAD_984	++
chr17:5578478-5578577:+	chr17:5567239-5567655	TAD_593	1.14314	1.18212	NA	TAD_984	++
chr17:5578478-5578577:+	chr17:5572007-5572456	TAD_593	1.14314	2.1693	NA	TAD_984	++
chr17:5662092-5662230:+	chr17:5470627-5471072	TAD_593	1.01603	1.43044	NA	TAD_984	++
chr17:5662092-5662230:+	chr17:5567239-5567655	TAD_593	1.01603	1.18212	NA	TAD_984	++
chr17:5662092-5662230:+	chr17:5572007-5572456	TAD_593	1.01603	2.1693	NA	TAD_984	++
chr17:5663060-5663100:-	chr17:5470627-5471072	TAD_593	-1.19009	1.43044	NA	TAD_984	-+
chr17:5663060-5663100:-	chr17:5567239-5567655	TAD_593	-1.19009	1.18212	NA	TAD_984	-+
chr17:5663060-5663100:-	chr17:5572007-5572456	TAD_593	-1.19009	2.1693	NA	TAD_984	-+
chr17:6314012-6314015:-	chr17:6258079-6258531	TAD_594	1.75201	-1.07768	C9	TAD_986	+-
chr17:6314012-6314015:-	chr17:6536875-6537296	TAD_594	1.75201	1.70928	C9	TAD_986	++
chr17:6435098-6435138:-	chr17:6258079-6258531	TAD_594	-1.11695	-1.07768	NA	TAD_986	--
chr17:6435098-6435138:-	chr17:6536875-6537296	TAD_594	-1.11695	1.70928	NA	TAD_986	-+
chr17:7019772-7019859:+	chr17:6968520-6968969	TAD_594	-1.00438	3.98844	NA	TAD_987	-+
chr17:7355927-7356182:+	chr17:6968520-6968969	TAD_594	1.62865	3.98844	NA	TAD_987	++
chr17:7395873-7395994:+	chr17:6968520-6968969	TAD_594	3.22524	3.98844	GTF3C5	TAD_987	++
chr17:7396073-7396084:-	chr17:6968520-6968969	TAD_594	1.96664	3.98844	RGL4	TAD_987	++
chr17:9543374-9543375:+	chr17:9695772-9696244	TAD_597	2.33801	2.49124	NA	TAD_989	++
chr17:9757244-9757339:+	chr17:9695772-9696244	TAD_597	-1.29062	2.49124	NA	TAD_989	-+
chr17:9760767-9760770:+	chr17:9695772-9696244	TAD_597	-1.39241	2.49124	NA	TAD_989	-+
chr18:10595732-10595814:+	chr18:10623673-10624088	TAD_606	-1.19171	3.0689	NA	TAD_1001	-+
chr18:10596356-10596433:+	chr18:10623673-10624088	TAD_606	-1.48471	3.0689	NA	TAD_1001	-+
chr18:10710027-10710197:+	chr18:10623673-10624088	TAD_606	1.70176	3.0689	TOB1	TAD_1001	++
chr18:10710127-10710148:-	chr18:10623673-10624088	TAD_606	1.70613	3.0689	NA	TAD_1001	++
chr18:10710253-10710310:-	chr18:10623673-10624088	TAD_606	1.42623	3.0689	NA	TAD_1001	++
chr18:691762-691775:-	chr18:831605-832091	TAD_598	3.36632	1.93705	NA	TAD_992	++
chr18:7182921-7182923:-	chr18:7209641-7210088	TAD_604	3.47392	2.58706	NA	TAD_997	++
chr18:7283715-7283792:-	chr18:7209641-7210088	TAD_604	1.58897	2.58706	NA	TAD_997	++
chr18:7526194-7526208:+	chr18:7209641-7210088	TAD_604	2.36371	2.58706	NA	TAD_997	++
chr18:7616931-7617002:+	chr18:7209641-7210088	TAD_604	-1.07747	2.58706	NA	TAD_997	-+
chr18:7676273-7676342:-	chr18:7209641-7210088	TAD_604	1.61605	2.58706	BPTF	TAD_997	++
chr18:7778603-7778606:+	chr18:7769712-7770113	TAD_604	1.15992	3.30473	NA	TAD_998	++
chr18:7802861-7802928:-	chr18:7769712-7770113	TAD_604	-1.00747	3.30473	NA	TAD_998	-+
chr19:3955689-3955757:+	chr19:4141596-4142047	TAD_610	-1.07625	4.00675	NA	TAD_1004	-+
chr19:4614996-4615041:-	chr19:4141596-4142047	TAD_610	1.21404	4.00675	NA	TAD_1004	++
chr19:4614996-4615041:-	chr19:4501023-4501531	TAD_610	1.21404	1.97238	NA	TAD_1004	++
chr19:4616474-4616546:-	chr19:4141596-4142047	TAD_610	-1.04574	4.00675	NA	TAD_1004	-+
chr19:4616474-4616546:-	chr19:4501023-4501531	TAD_610	-1.04574	1.97238	NA	TAD_1004	-+
chr19:4658460-4658472:+	chr19:4501023-4501531	TAD_610	-1.67532	1.97238	NA	TAD_1004	-+
chr19:5004757-5004758:-	chr19:5003789-5004224	TAD_610	-1.56794	1.50808	LIG3	TAD_1005	-+
chr19:5448185-5448189:+	chr19:5739998-5740460	TAD_611	1.35781	3.28009	TPST1	TAD_1006	++
chr19:5847576-5847594:+	chr19:5739998-5740460	TAD_611	1.16069	3.28009	NA	TAD_1006	++
chr19:5906752-5906754:-	chr19:5739998-5740460	TAD_611	2.0184	3.28009	NA	TAD_1006	++
chr19:6467196-6467311:+	chr19:6721725-6722221	TAD_612	3.92388	4.74674	NA	TAD_1006	++
chr19:6467436-6467480:-	chr19:6721725-6722221	TAD_612	1.5953	4.74674	NUFIP2	TAD_1006	++
chr19:6677840-6677896:-	chr19:6721725-6722221	TAD_612	2.35453	4.74674	NA	TAD_1006	++
chr19:6681270-6681299:+	chr19:6721725-6722221	TAD_612	1.06552	4.74674	NSRP1	TAD_1006	++
chr19:7262351-7262356:-	chr19:7410063-7410531	TAD_614	-1.30395	2.04116	NA	TAD_1007	-+
chr19:7262351-7262356:-	chr19:7608754-7609189	TAD_614	-1.30395	2.98841	NA	TAD_1007	-+
chr19:7415197-7415259:-	chr19:7410063-7410531	TAD_614	-1.01583	2.04116	NA	TAD_1007	-+
chr19:7415197-7415259:-	chr19:7608754-7609189	TAD_614	-1.01583	2.98841	NA	TAD_1007	-+
chr19:9191398-9191450:+	chr19:9211439-9211849	TAD_617	-1.06944	1.38393	NA	TAD_1010	-+
chr19:9444278-9444330:+	chr19:9211439-9211849	TAD_617	1.29271	1.38393	NA	TAD_1010	++
chr19:9444278-9444330:+	chr19:9938958-9939364	TAD_617	1.29271	3.44461	NA	TAD_1010	++
chr19:9444418-9444528:-	chr19:9211439-9211849	TAD_617	1.26829	1.38393	MSI2	TAD_1010	++
chr19:9444418-9444528:-	chr19:9938958-9939364	TAD_617	1.26829	3.44461	MSI2	TAD_1010	++
chr19:9698500-9698505:-	chr19:9211439-9211849	TAD_617	-3.01651	1.38393	NOS2	TAD_1010	-+
chr19:9698500-9698505:-	chr19:9938958-9939364	TAD_617	-3.01651	3.44461	NOS2	TAD_1010	-+
chr2:102867459-102867563:-	chr2:102641146-102641577	TAD_189	-1.28271	-1.17199	NA	TAD_354	--
chr2:102867459-102867563:-	chr2:102657490-102658036	TAD_189	-1.28271	2.35639	NA	TAD_354	-+
chr2:102867459-102867563:-	chr2:102682866-102683354	TAD_189	-1.28271	2.51998	NA	TAD_354	-+
chr2:102867459-102867563:-	chr2:102871628-102872080	TAD_189	-1.28271	2.82464	NA	TAD_354	-+
chr2:10306716-10306735:+	chr2:10280156-10280609	TAD_130	1.21143	2.33739	NA	TAD_244	++
chr2:10306716-10306735:+	chr2:10372225-10372676	TAD_130	1.21143	1.28507	NA	TAD_244	++
chr2:10306716-10306735:+	chr2:9883020-9883423	TAD_130	1.21143	1.61985	NA	TAD_244	++
chr2:10306855-10306896:-	chr2:10280156-10280609	TAD_130	1.89512	2.33739	LARP4B	TAD_244	++
chr2:10306855-10306896:-	chr2:10372225-10372676	TAD_130	1.89512	1.28507	LARP4B	TAD_244	++
chr2:10306855-10306896:-	chr2:9883020-9883423	TAD_130	1.89512	1.61985	LARP4B	TAD_244	++
chr2:110078260-110078315:+	chr2:109981375-109981811	TAD_194	1.06247	3.13314	NA	TAD_360	++
chr2:114894984-114895103:+	chr2:114941632-114942065	TAD_197	1.09919	2.01152	NA	TAD_367	++
chr2:114894984-114895103:+	chr2:115141043-115142081	TAD_197	1.09919	1.01302	NA	TAD_367	++
chr2:114894984-114895103:+	chr2:115198424-115198887	TAD_197	1.09919	2.51217	NA	TAD_367	++
chr2:114919740-114919745:-	chr2:114941632-114942065	TAD_197	1.36146	2.01152	NA	TAD_367	++
chr2:114919740-114919745:-	chr2:115141043-115142081	TAD_197	1.36146	1.01302	NA	TAD_367	++
chr2:114919740-114919745:-	chr2:115198424-115198887	TAD_197	1.36146	2.51217	NA	TAD_367	++
chr2:117737151-117737160:+	chr2:117899742-117900146	TAD_199	1.17699	1.22071	NA	TAD_371	++
chr2:125441077-125441186:+	chr2:125618900-125619342	TAD_203	-1.01774	2.75867	NA	TAD_378	-+
chr2:125759411-125759429:+	chr2:126075622-126076473	TAD_203	1.12673	3.61813	NA	TAD_379	++
chr2:126012049-126012071:+	chr2:126075622-126076473	TAD_203	1.27972	3.61813	NDUFAF6	TAD_379	++
chr2:126014135-126014231:-	chr2:126075622-126076473	TAD_203	1.66107	3.61813	NA	TAD_379	++
chr2:126080447-126080523:+	chr2:126075622-126076473	TAD_203	1.26511	3.61813	NA	TAD_379	++
chr2:129628372-129628383:-	chr2:130008124-130008542	TAD_206	2.508	2.25814	LRP12	TAD_384	++
chr2:130265144-130265146:-	chr2:130456787-130457289	TAD_206	1.89657	1.58899	NA	TAD_385	++
chr2:134435376-134435500:+	chr2:134421847-134422343	TAD_209	-1.06991	1.59604	NA	TAD_387	-+
chr2:134435376-134435500:+	chr2:134424604-134425060	TAD_209	-1.06991	2.80254	NA	TAD_387	-+
chr2:134435376-134435500:+	chr2:134435509-134435913	TAD_209	-1.06991	-1.37986	NA	TAD_387	--
chr2:134435376-134435500:+	chr2:134458740-134459242	TAD_209	-1.06991	2.09969	NA	TAD_387	-+
chr2:135036956-135037079:+	chr2:135036650-135037149	TAD_209	2.03713	1.24062	LOC121109903	TAD_388	++
chr2:135037167-135037223:-	chr2:135036650-135037149	TAD_209	1.81768	1.24062	NA	TAD_388	++
chr2:14056379-14056551:-	chr2:14097766-14098192	TAD_134	-1.03919	2.37849	NA	TAD_249	-+
chr2:14056379-14056551:-	chr2:14117382-14117889	TAD_134	-1.03919	1.89322	NA	TAD_249	-+
chr2:140687021-140687063:-	chr2:140813846-140814376	TAD_212	1.19999	3.09873	NA	TAD_394	++
chr2:14254982-14254987:+	chr2:14097766-14098192	TAD_134	2.58139	2.37849	ARHGAP12	TAD_249	++
chr2:14254982-14254987:+	chr2:14117382-14117889	TAD_134	2.58139	1.89322	ARHGAP12	TAD_249	++
chr2:14255110-14255116:-	chr2:14097766-14098192	TAD_134	2.67892	2.37849	NA	TAD_249	++
chr2:14255110-14255116:-	chr2:14117382-14117889	TAD_134	2.67892	1.89322	NA	TAD_249	++
chr2:144622346-144622416:-	chr2:144606130-144606599	TAD_214	1.53478	2.80804	NA	TAD_398	++
chr2:144622346-144622416:-	chr2:144879715-144880208	TAD_214	1.53478	2.81584	NA	TAD_398	++
chr2:144622554-144622586:+	chr2:144606130-144606599	TAD_214	1.48961	2.80804	RPLP1	TAD_398	++
chr2:144622554-144622586:+	chr2:144879715-144880208	TAD_214	1.48961	2.81584	RPLP1	TAD_398	++
chr2:144622753-144622802:+	chr2:144606130-144606599	TAD_214	1.50374	2.80804	RPLP1	TAD_398	++
chr2:144622753-144622802:+	chr2:144879715-144880208	TAD_214	1.50374	2.81584	RPLP1	TAD_398	++
chr2:144822763-144822820:+	chr2:144606130-144606599	TAD_214	1.50449	2.80804	NA	TAD_398	++
chr2:144822763-144822820:+	chr2:144879715-144880208	TAD_214	1.50449	2.81584	NA	TAD_398	++
chr2:14526991-14527015:-	chr2:14097766-14098192	TAD_134	1.4136	2.37849	NA	TAD_249	++
chr2:14526991-14527015:-	chr2:14117382-14117889	TAD_134	1.4136	1.89322	NA	TAD_249	++
chr2:146647111-146647113:+	chr2:146209222-146209700	TAD_215	2.52456	1.70476	NA	TAD_399	++
chr2:146647111-146647113:+	chr2:146462857-146463657	TAD_215	2.52456	1.69945	NA	TAD_399	++
chr2:146647111-146647113:+	chr2:146780783-146781654	TAD_215	2.52456	3.47733	NA	TAD_399	++
chr2:146647111-146647113:+	chr2:147002571-147003091	TAD_215	2.52456	1.83096	NA	TAD_399	++
chr2:15228699-15228752:+	chr2:15697750-15698152	TAD_135	3.02416	3.97329	NA	TAD_250	++
chr2:15432166-15432169:+	chr2:15697750-15698152	TAD_135	3.034	3.97329	MPP7	TAD_250	++
chr2:15709464-15709480:+	chr2:15697750-15698152	TAD_135	1.68498	3.97329	NA	TAD_250	++
chr2:19567558-19567633:+	chr2:19742271-19743149	TAD_137	1.17962	3.45842	NA	TAD_254	++
chr2:21655156-21655180:-	chr2:21876161-21876563	TAD_138	1.33414	2.33455	NA	TAD_258	++
chr2:22037984-22038180:+	chr2:21876161-21876563	TAD_138	1.50401	2.33455	FZD1	TAD_258	++
chr2:22038149-22038416:-	chr2:21876161-21876563	TAD_138	1.31405	2.33455	NA	TAD_258	++
chr2:24228323-24228353:+	chr2:24384194-24384636	TAD_141	1.36867	2.45451	NA	TAD_260	++
chr2:25919038-25919083:+	chr2:25537542-25537993	TAD_142	1.21712	1.99329	NA	TAD_261	++
chr2:295961-295991:+	chr2:295573-296061	TAD_124	2.3487	1.95636	FASTK	TAD_230	++
chr2:295961-295991:+	chr2:388435-388841	TAD_124	2.3487	3.73496	FASTK	TAD_230	++
chr2:318019-318090:-	chr2:295573-296061	TAD_124	1.49762	1.95636	NA	TAD_230	++
chr2:318019-318090:-	chr2:388435-388841	TAD_124	1.49762	3.73496	NA	TAD_230	++
chr2:32090741-32090797:-	chr2:32107376-32107808	TAD_146	1.41251	1.3978	HNRNPA2B1	TAD_271	++
chr2:32856012-32856068:-	chr2:32855593-32855999	TAD_146	2.2984	3.03991	NA	TAD_272	++
chr2:34318802-34318872:-	chr2:34513556-34514004	TAD_148	-1.38966	2.10889	NA	TAD_275	-+
chr2:35151262-35151295:+	chr2:35066372-35066784	TAD_148	5.71046	2.24048	NA	TAD_275	++
chr2:35151368-35151374:-	chr2:35066372-35066784	TAD_148	3.27895	2.24048	SATB1	TAD_275	++
chr2:36956142-36956143:-	chr2:36955566-36956037	TAD_148	2.11081	1.63708	NA	TAD_277	++
chr2:37109266-37109331:+	chr2:37109384-37109835	TAD_148	2.51119	1.28218	NR1D2	TAD_278	++
chr2:3846699-3846731:+	chr2:3944057-3944485	TAD_126	1.43735	1.33202	NA	TAD_234	++
chr2:3852914-3852935:+	chr2:3944057-3944485	TAD_126	2.1092	1.33202	NA	TAD_234	++
chr2:3866992-3867199:+	chr2:3944057-3944485	TAD_126	2.21475	1.33202	NA	TAD_234	++
chr2:3874029-3874056:-	chr2:3944057-3944485	TAD_126	-1.13993	1.33202	NA	TAD_234	-+
chr2:39069520-39069586:+	chr2:38989160-38989641	TAD_149	2.9981	2.47337	RBMS3	TAD_280	++
chr2:39069520-39069586:+	chr2:39487506-39487988	TAD_149	2.9981	3.09992	RBMS3	TAD_280	++
chr2:39069647-39069680:-	chr2:38989160-38989641	TAD_149	2.93725	2.47337	NA	TAD_280	++
chr2:39069647-39069680:-	chr2:39487506-39487988	TAD_149	2.93725	3.09992	NA	TAD_280	++
chr2:3985476-3985512:-	chr2:3944057-3944485	TAD_126	1.02616	1.33202	NA	TAD_234	++
chr2:40768682-40768727:+	chr2:41248892-41249310	TAD_150	1.16242	2.24454	NA	TAD_284	++
chr2:42736342-42736446:+	chr2:42672105-42672592	TAD_151	2.17451	3.5672	SLC6A20	TAD_287	++
chr2:42736342-42736446:+	chr2:42757053-42757551	TAD_151	2.17451	3.7753	SLC6A20	TAD_287	++
chr2:42736342-42736446:+	chr2:42942760-42943191	TAD_151	2.17451	-1.008	SLC6A20	TAD_287	+-
chr2:43038143-43038204:+	chr2:43136716-43137158	TAD_151	1.20309	2.5295	NA	TAD_288	++
chr2:43575267-43575270:+	chr2:43671462-43672322	TAD_152	2.14666	1.81656	NA	TAD_288	++
chr2:44751349-44751378:-	chr2:44756373-44756854	TAD_153	-1.45552	3.77284	NA	TAD_289	-+
chr2:4772657-4772769:+	chr2:4867879-4868346	TAD_126	1.05034	1.97682	NA	TAD_237	++
chr2:4784945-4785047:+	chr2:4867879-4868346	TAD_126	1.44568	1.97682	NA	TAD_237	++
chr2:49363110-49363146:+	chr2:49086884-49087383	TAD_157	1.29172	2.0091	NA	TAD_295	++
chr2:49363110-49363146:+	chr2:49336296-49336753	TAD_157	1.29172	3.14867	NA	TAD_295	++
chr2:54053082-54053089:+	chr2:53980196-53980646	TAD_159	2.33025	3.51761	NA	TAD_298	++
chr2:54053082-54053089:+	chr2:54344623-54345153	TAD_159	2.33025	1.98069	NA	TAD_298	++
chr2:54053114-54053134:-	chr2:53980196-53980646	TAD_159	2.30263	3.51761	NA	TAD_298	++
chr2:54053114-54053134:-	chr2:54344623-54345153	TAD_159	2.30263	1.98069	NA	TAD_298	++
chr2:54062390-54062435:+	chr2:53980196-53980646	TAD_159	1.87755	3.51761	NA	TAD_298	++
chr2:54062390-54062435:+	chr2:54344623-54345153	TAD_159	1.87755	1.98069	NA	TAD_298	++
chr2:54062461-54062476:-	chr2:53980196-53980646	TAD_159	1.94733	3.51761	NA	TAD_298	++
chr2:54062461-54062476:-	chr2:54344623-54345153	TAD_159	1.94733	1.98069	NA	TAD_298	++
chr2:54850807-54850818:+	chr2:54687849-54688349	TAD_159	-1.13475	3.32101	NA	TAD_298	-+
chr2:54850807-54850818:+	chr2:54851807-54852308	TAD_159	-1.13475	2.1025	NA	TAD_298	-+
chr2:54850807-54850818:+	chr2:55015823-55016695	TAD_159	-1.13475	1.8162	NA	TAD_298	-+
chr2:54850807-54850818:+	chr2:55263848-55264305	TAD_159	-1.13475	1.88901	NA	TAD_298	-+
chr2:55469676-55469677:+	chr2:55015823-55016695	TAD_159	2.8464	1.8162	NA	TAD_298	++
chr2:55469676-55469677:+	chr2:55263848-55264305	TAD_159	2.8464	1.88901	NA	TAD_298	++
chr2:55469676-55469677:+	chr2:55908397-55908886	TAD_159	2.8464	2.87851	NA	TAD_298	++
chr2:55666308-55666345:-	chr2:55263848-55264305	TAD_159	-1.1463	1.88901	NA	TAD_298	-+
chr2:55666308-55666345:-	chr2:55908397-55908886	TAD_159	-1.1463	2.87851	NA	TAD_298	-+
chr2:55892415-55892450:+	chr2:55908397-55908886	TAD_159	1.82893	2.87851	TXNL4A	TAD_298	++
chr2:58617049-58617053:+	chr2:58289925-58290418	TAD_160	3.14043	2.50456	NA	TAD_301	++
chr2:58617049-58617053:+	chr2:58406164-58406648	TAD_160	3.14043	1.85152	NA	TAD_301	++
chr2:58617049-58617053:+	chr2:58617261-58617683	TAD_160	3.14043	3.09619	NA	TAD_301	++
chr2:590020-590031:+	chr2:538536-538937	TAD_124	1.73442	2.87865	GIMAP7L5	TAD_231	++
chr2:590236-590309:-	chr2:538536-538937	TAD_124	1.74623	2.87865	LOC107052490	TAD_231	++
chr2:60249194-60249335:-	chr2:60617864-60618329	TAD_162	-1.39838	1.86156	NA	TAD_303	-+
chr2:62554634-62554651:+	chr2:62273120-62273965	TAD_166	2.65893	2.15568	NA	TAD_305	++
chr2:62554634-62554651:+	chr2:62524459-62525323	TAD_166	2.65893	1.99782	NA	TAD_305	++
chr2:62554634-62554651:+	chr2:62554779-62555204	TAD_166	2.65893	1.30779	NA	TAD_305	++
chr2:62554634-62554651:+	chr2:62629246-62629696	TAD_166	2.65893	2.22327	NA	TAD_305	++
chr2:6304307-6304424:+	chr2:6317564-6318004	TAD_127	1.49114	2.04353	NA	TAD_239	++
chr2:65803485-65803499:+	chr2:65856064-65856547	TAD_170	1.51993	2.25777	NA	TAD_310	++
chr2:65803650-65803658:-	chr2:65856064-65856547	TAD_170	1.44889	2.25777	LOC121113111	TAD_310	++
chr2:69511984-69511987:-	chr2:69520629-69521031	TAD_173	2.31967	3.66554	NA	TAD_315	++
chr2:70111547-70111549:+	chr2:70096834-70097300	TAD_173	2.77744	3.79446	NA	TAD_316	++
chr2:70111704-70111705:-	chr2:70096834-70097300	TAD_173	2.55756	3.79446	NA	TAD_316	++
chr2:78070624-78070789:-	chr2:78496522-78496941	TAD_174	1.25274	3.53453	NA	TAD_323	++
chr2:820604-820633:+	chr2:538536-538937	TAD_124	1.11181	2.87865	GIMAP7L5	TAD_231	++
chr2:8501524-8501534:+	chr2:8624786-8625198	TAD_129	2.57032	3.84033	NA	TAD_242	++
chr2:8501524-8501534:+	chr2:8707042-8707446	TAD_129	2.57032	1.10139	NA	TAD_242	++
chr2:8589344-8589387:-	chr2:8624786-8625198	TAD_129	1.16468	3.84033	NA	TAD_242	++
chr2:8589344-8589387:-	chr2:8707042-8707446	TAD_129	1.16468	1.10139	NA	TAD_242	++
chr2:88945383-88945412:+	chr2:89011577-89012087	TAD_182	-1.08503	2.32572	NA	TAD_333	-+
chr2:88945383-88945412:+	chr2:89316163-89316567	TAD_182	-1.08503	-1.61611	NA	TAD_333	--
chr2:89011484-89011518:+	chr2:89011577-89012087	TAD_182	4.45294	2.32572	NA	TAD_333	++
chr2:89011484-89011518:+	chr2:89316163-89316567	TAD_182	4.45294	-1.61611	NA	TAD_333	+-
chr2:89011773-89011776:-	chr2:89011577-89012087	TAD_182	3.98712	2.32572	NR4A3	TAD_333	++
chr2:89011773-89011776:-	chr2:89316163-89316567	TAD_182	3.98712	-1.61611	NR4A3	TAD_333	+-
chr2:9027823-9027825:+	chr2:9030037-9030532	TAD_130	2.7186	2.07252	NA	TAD_242	++
chr2:9027823-9027825:+	chr2:9255013-9255497	TAD_130	2.7186	2.49625	NA	TAD_242	++
chr2:9027933-9027934:-	chr2:9030037-9030532	TAD_130	3.11269	2.07252	PTPRN2	TAD_242	++
chr2:9027933-9027934:-	chr2:9255013-9255497	TAD_130	3.11269	2.49625	PTPRN2	TAD_242	++
chr2:907187-907209:-	chr2:538536-538937	TAD_124	1.06812	2.87865	NA	TAD_231	++
chr2:915222-915244:-	chr2:538536-538937	TAD_124	-1.21929	2.87865	NA	TAD_231	-+
chr2:920676-920728:-	chr2:538536-538937	TAD_124	1.65229	2.87865	NA	TAD_231	++
chr2:96566175-96566226:+	chr2:96597688-96598176	TAD_186	-1.12295	1.88209	NA	TAD_342	-+
chr2:96643474-96643590:+	chr2:96597688-96598176	TAD_186	3.11929	1.88209	SPIRE1	TAD_342	++
chr2:98247275-98247395:+	chr2:98283602-98284003	TAD_186	1.19645	1.09912	NA	TAD_346	++
chr2:99862056-99862068:-	chr2:99368721-99369130	TAD_187	1.45027	1.87681	NA	TAD_348	++
chr20:10145499-10145647:+	chr20:10152816-10153280	TAD_625	-1.42819	4.55196	SIRPA	TAD_1024	-+
chr20:10146586-10146618:-	chr20:10152816-10153280	TAD_625	-1.0643	4.55196	LOC771545	TAD_1024	-+
chr20:10152015-10152140:-	chr20:10152816-10153280	TAD_625	-1.31994	4.55196	NA	TAD_1024	-+
chr20:10164858-10164884:-	chr20:10152816-10153280	TAD_625	1.41706	4.55196	NA	TAD_1024	++
chr20:10170281-10170343:-	chr20:10152816-10153280	TAD_625	1.13941	4.55196	NA	TAD_1024	++
chr20:10350190-10350249:-	chr20:10152816-10153280	TAD_625	2.45559	4.55196	NA	TAD_1024	++
chr20:10689009-10689069:+	chr20:10907363-10907789	TAD_625	-1.20872	1.1403	NA	TAD_1025	-+
chr20:10742843-10742902:+	chr20:10907363-10907789	TAD_625	-1.16421	1.1403	NA	TAD_1025	-+
chr20:10846443-10846483:-	chr20:10907363-10907789	TAD_625	-1.01598	1.1403	NA	TAD_1025	-+
chr20:10871737-10871761:-	chr20:10907363-10907789	TAD_625	-1.04648	1.1403	NA	TAD_1025	-+
chr20:10880975-10880996:+	chr20:10907363-10907789	TAD_625	3.85328	1.1403	PCIF1	TAD_1025	++
chr20:11085461-11085497:+	chr20:11145377-11145864	TAD_626	-1.09845	1.70022	NA	TAD_1026	-+
chr20:11085461-11085497:+	chr20:11352884-11353388	TAD_626	-1.09845	2.68455	NA	TAD_1026	-+
chr20:11085461-11085497:+	chr20:11525195-11526047	TAD_626	-1.09845	2.59476	NA	TAD_1026	-+
chr20:11101963-11101983:-	chr20:11145377-11145864	TAD_626	1.24205	1.70022	DDX27	TAD_1026	++
chr20:11101963-11101983:-	chr20:11352884-11353388	TAD_626	1.24205	2.68455	DDX27	TAD_1026	++
chr20:11101963-11101983:-	chr20:11525195-11526047	TAD_626	1.24205	2.59476	DDX27	TAD_1026	++
chr20:11215373-11215490:-	chr20:11145377-11145864	TAD_626	1.03296	1.70022	NA	TAD_1026	++
chr20:11215373-11215490:-	chr20:11352884-11353388	TAD_626	1.03296	2.68455	NA	TAD_1026	++
chr20:11215373-11215490:-	chr20:11525195-11526047	TAD_626	1.03296	2.59476	NA	TAD_1026	++
chr20:11228833-11228866:-	chr20:11145377-11145864	TAD_626	1.18526	1.70022	NA	TAD_1026	++
chr20:11228833-11228866:-	chr20:11352884-11353388	TAD_626	1.18526	2.68455	NA	TAD_1026	++
chr20:11228833-11228866:-	chr20:11525195-11526047	TAD_626	1.18526	2.59476	NA	TAD_1026	++
chr20:12331637-12331678:+	chr20:12330388-12330788	TAD_628	1.17062	2.56223	NA	TAD_1027	++
chr20:1371992-1372077:+	chr20:1259005-1259416	TAD_618	1.46475	2.33016	NA	TAD_1012	++
chr20:1371992-1372077:+	chr20:1608014-1608794	TAD_618	1.46475	2.984	NA	TAD_1012	++
chr20:14143141-14143211:+	chr20:14143245-14143686	TAD_629	-1.11448	-1.27591	NA	TAD_1029	--
chr20:14143141-14143211:+	chr20:14183113-14183513	TAD_629	-1.11448	3.30916	NA	TAD_1029	-+
chr20:14143141-14143211:+	chr20:14231494-14231984	TAD_629	-1.11448	1.83519	NA	TAD_1029	-+
chr20:1556419-1556462:+	chr20:1259005-1259416	TAD_618	1.0635	2.33016	NA	TAD_1012	++
chr20:1556419-1556462:+	chr20:1608014-1608794	TAD_618	1.0635	2.984	NA	TAD_1012	++
chr20:1733998-1734009:+	chr20:1259005-1259416	TAD_618	1.45808	2.33016	NA	TAD_1012	++
chr20:1733998-1734009:+	chr20:1608014-1608794	TAD_618	1.45808	2.984	NA	TAD_1012	++
chr20:5035818-5035901:-	chr20:4586890-4587302	TAD_620	1.4659	2.51628	MAFB	TAD_1015	++
chr20:5035818-5035901:-	chr20:4992719-4993136	TAD_620	1.4659	1.76201	MAFB	TAD_1015	++
chr20:804278-804285:-	chr20:1259005-1259416	TAD_618	1.44871	2.33016	NA	TAD_1012	++
chr20:804622-804697:+	chr20:1259005-1259416	TAD_618	1.50531	2.33016	C20H20ORF24	TAD_1012	++
chr20:804631-804731:-	chr20:1259005-1259416	TAD_618	1.0926	2.33016	NA	TAD_1012	++
chr20:9867112-9867128:+	chr20:10058113-10058560	TAD_625	2.24549	2.11384	NA	TAD_1023	++
chr20:9867112-9867128:+	chr20:9969745-9970154	TAD_625	2.24549	2.21709	NA	TAD_1023	++
chr20:9877098-9877225:-	chr20:10058113-10058560	TAD_625	2.69883	2.11384	DNAJC5	TAD_1023	++
chr20:9877098-9877225:-	chr20:9969745-9970154	TAD_625	2.69883	2.21709	DNAJC5	TAD_1023	++
chr21:1555517-1555524:+	chr21:1545849-1546290	TAD_630	1.16249	1.91161	NA	TAD_1032	++
chr21:1555517-1555524:+	chr21:1552489-1553013	TAD_630	1.16249	3.29199	NA	TAD_1032	++
chr21:2167296-2167366:+	chr21:2231140-2231573	TAD_630	1.13711	1.49884	LOC107054925	TAD_1033	++
chr21:2167296-2167366:+	chr21:2249343-2249780	TAD_630	1.13711	-1.29942	LOC107054925	TAD_1033	+-
chr21:2205610-2205622:-	chr21:2231140-2231573	TAD_630	1.09112	1.49884	NA	TAD_1033	++
chr21:2205610-2205622:-	chr21:2249343-2249780	TAD_630	1.09112	-1.29942	NA	TAD_1033	+-
chr21:3322425-3322433:+	chr21:3321324-3321817	TAD_631	2.93307	2.54833	SPSB1	TAD_1034	++
chr21:3322536-3322556:-	chr21:3321324-3321817	TAD_631	2.73929	2.54833	NA	TAD_1034	++
chr21:3549681-3549703:+	chr21:3629905-3630342	TAD_631	-1.14257	-1.04644	NA	TAD_1035	--
chr21:3549681-3549703:+	chr21:3649602-3650017	TAD_631	-1.14257	1.51065	NA	TAD_1035	-+
chr21:3549681-3549703:+	chr21:3662708-3663113	TAD_631	-1.14257	1.12415	NA	TAD_1035	-+
chr21:3769112-3769135:-	chr21:3629905-3630342	TAD_631	1.83757	-1.04644	NA	TAD_1035	+-
chr21:3769112-3769135:-	chr21:3649602-3650017	TAD_631	1.83757	1.51065	NA	TAD_1035	++
chr21:3769112-3769135:-	chr21:3662708-3663113	TAD_631	1.83757	1.12415	NA	TAD_1035	++
chr21:5129116-5129144:+	chr21:5306220-5306620	TAD_633	1.2285	-1.65435	NA	TAD_1036	+-
chr21:5129116-5129144:+	chr21:5441093-5441502	TAD_633	1.2285	-1.06286	NA	TAD_1036	+-
chr21:5406832-5406841:+	chr21:5306220-5306620	TAD_633	3.0549	-1.65435	NA	TAD_1036	+-
chr21:5406832-5406841:+	chr21:5441093-5441502	TAD_633	3.0549	-1.06286	NA	TAD_1036	+-
chr21:5440605-5440649:+	chr21:5306220-5306620	TAD_633	-1.13425	-1.65435	NA	TAD_1036	--
chr21:5440605-5440649:+	chr21:5441093-5441502	TAD_633	-1.13425	-1.06286	NA	TAD_1036	--
chr21:5506773-5506793:-	chr21:5306220-5306620	TAD_633	1.52344	-1.65435	MFN2	TAD_1036	+-
chr21:5506773-5506793:-	chr21:5441093-5441502	TAD_633	1.52344	-1.06286	MFN2	TAD_1036	+-
chr21:5747181-5747274:+	chr21:5835344-5835788	TAD_633	1.30659	2.50652	NA	TAD_1037	++
chr21:6524369-6524371:+	chr21:6723739-6724164	TAD_634	2.42266	1.9026	HSPG2	TAD_1038	++
chr22:1302868-1302869:-	chr22:1111758-1112190	TAD_636	1.62878	1.80753	R3HCC1	TAD_1040	++
chr22:1317075-1317095:+	chr22:1111758-1112190	TAD_636	1.69591	1.80753	NA	TAD_1040	++
chr22:1444008-1444095:-	chr22:1420374-1420835	TAD_636	1.39538	1.34199	NA	TAD_1041	++
chr22:1444008-1444095:-	chr22:1517280-1517773	TAD_636	1.39538	1.65913	NA	TAD_1041	++
chr22:1444008-1444095:-	chr22:1538802-1539229	TAD_636	1.39538	1.9277	NA	TAD_1041	++
chr22:1514398-1514426:+	chr22:1420374-1420835	TAD_636	1.51779	1.34199	NA	TAD_1041	++
chr22:1514398-1514426:+	chr22:1517280-1517773	TAD_636	1.51779	1.65913	NA	TAD_1041	++
chr22:1514398-1514426:+	chr22:1538802-1539229	TAD_636	1.51779	1.9277	NA	TAD_1041	++
chr22:1540733-1540832:+	chr22:1420374-1420835	TAD_636	1.40712	1.34199	NA	TAD_1041	++
chr22:1540733-1540832:+	chr22:1517280-1517773	TAD_636	1.40712	1.65913	NA	TAD_1041	++
chr22:1540733-1540832:+	chr22:1538802-1539229	TAD_636	1.40712	1.9277	NA	TAD_1041	++
chr22:388231-388250:+	chr22:212838-213292	TAD_635	1.57938	3.13557	NA	TAD_1039	++
chr22:388231-388250:+	chr22:375774-376181	TAD_635	1.57938	1.76171	NA	TAD_1039	++
chr22:388231-388250:+	chr22:514185-514585	TAD_635	1.57938	1.10998	NA	TAD_1039	++
chr22:388231-388250:+	chr22:546763-547164	TAD_635	1.57938	2.7463	NA	TAD_1039	++
chr22:389765-389820:-	chr22:212838-213292	TAD_635	-1.10568	3.13557	NA	TAD_1039	-+
chr22:389765-389820:-	chr22:375774-376181	TAD_635	-1.10568	1.76171	NA	TAD_1039	-+
chr22:389765-389820:-	chr22:514185-514585	TAD_635	-1.10568	1.10998	NA	TAD_1039	-+
chr22:389765-389820:-	chr22:546763-547164	TAD_635	-1.10568	2.7463	NA	TAD_1039	-+
chr22:396550-396660:-	chr22:212838-213292	TAD_635	-1.34599	3.13557	NA	TAD_1039	-+
chr22:396550-396660:-	chr22:375774-376181	TAD_635	-1.34599	1.76171	NA	TAD_1039	-+
chr22:396550-396660:-	chr22:514185-514585	TAD_635	-1.34599	1.10998	NA	TAD_1039	-+
chr22:396550-396660:-	chr22:546763-547164	TAD_635	-1.34599	2.7463	NA	TAD_1039	-+
chr22:547162-547361:+	chr22:212838-213292	TAD_635	2.44405	3.13557	NA	TAD_1039	++
chr22:547162-547361:+	chr22:375774-376181	TAD_635	2.44405	1.76171	NA	TAD_1039	++
chr22:547162-547361:+	chr22:514185-514585	TAD_635	2.44405	1.10998	NA	TAD_1039	++
chr22:547162-547361:+	chr22:546763-547164	TAD_635	2.44405	2.7463	NA	TAD_1039	++
chr22:547475-547532:-	chr22:212838-213292	TAD_635	2.43583	3.13557	DPYSL2	TAD_1039	++
chr22:547475-547532:-	chr22:375774-376181	TAD_635	2.43583	1.76171	DPYSL2	TAD_1039	++
chr22:547475-547532:-	chr22:514185-514585	TAD_635	2.43583	1.10998	DPYSL2	TAD_1039	++
chr22:547475-547532:-	chr22:546763-547164	TAD_635	2.43583	2.7463	DPYSL2	TAD_1039	++
chr22:631741-631822:-	chr22:212838-213292	TAD_635	2.75846	3.13557	PPP2R2A	TAD_1039	++
chr22:631741-631822:-	chr22:375774-376181	TAD_635	2.75846	1.76171	PPP2R2A	TAD_1039	++
chr22:631741-631822:-	chr22:514185-514585	TAD_635	2.75846	1.10998	PPP2R2A	TAD_1039	++
chr22:631741-631822:-	chr22:546763-547164	TAD_635	2.75846	2.7463	PPP2R2A	TAD_1039	++
chr22:698994-699012:-	chr22:665402-665874	TAD_636	3.43175	1.63691	NA	TAD_1039	++
chr22:872764-872784:-	chr22:665402-665874	TAD_636	1.28167	1.63691	CDCA2	TAD_1039	++
chr23:1811545-1811581:-	chr23:1673937-1674809	TAD_640	-1.11519	2.29254	NA	TAD_1044	-+
chr23:1811545-1811581:-	chr23:1744595-1745014	TAD_640	-1.11519	2.1104	NA	TAD_1044	-+
chr23:2141600-2141636:+	chr23:1673937-1674809	TAD_640	1.11611	2.29254	NA	TAD_1044	++
chr23:2141600-2141636:+	chr23:1744595-1745014	TAD_640	1.11611	2.1104	NA	TAD_1044	++
chr23:2141793-2141802:-	chr23:1673937-1674809	TAD_640	1.60453	2.29254	NA	TAD_1044	++
chr23:2141793-2141802:-	chr23:1744595-1745014	TAD_640	1.60453	2.1104	NA	TAD_1044	++
chr23:3623653-3623672:-	chr23:3924682-3925147	TAD_643	1.10618	2.41469	NA	TAD_1047	++
chr23:4098003-4098077:-	chr23:3924682-3925147	TAD_643	-1.28094	2.41469	NA	TAD_1047	-+
chr23:4098003-4098077:-	chr23:4384074-4384908	TAD_643	-1.28094	2.15608	NA	TAD_1047	-+
chr23:4098003-4098077:-	chr23:4386928-4387393	TAD_643	-1.28094	2.5313	NA	TAD_1047	-+
chr23:4376458-4376671:-	chr23:3924682-3925147	TAD_643	-1.61158	2.41469	NA	TAD_1047	-+
chr23:4376458-4376671:-	chr23:4384074-4384908	TAD_643	-1.61158	2.15608	NA	TAD_1047	-+
chr23:4376458-4376671:-	chr23:4386928-4387393	TAD_643	-1.61158	2.5313	NA	TAD_1047	-+
chr23:462747-462789:+	chr23:577313-577717	TAD_640	1.19656	-1.21534	NA	TAD_1043	+-
chr23:462747-462789:+	chr23:592172-592597	TAD_640	1.19656	1.36585	NA	TAD_1043	++
chr23:462747-462789:+	chr23:761049-761467	TAD_640	1.19656	1.70878	NA	TAD_1043	++
chr23:5434662-5434688:-	chr23:5818320-5819160	TAD_644	1.53632	1.69442	PTP4A2	TAD_1048	++
chr23:5434662-5434688:-	chr23:5904310-5904721	TAD_644	1.53632	-2.05942	PTP4A2	TAD_1048	+-
chr23:5443049-5443126:+	chr23:5818320-5819160	TAD_644	2.63063	1.69442	NA	TAD_1048	++
chr23:5443049-5443126:+	chr23:5904310-5904721	TAD_644	2.63063	-2.05942	NA	TAD_1048	+-
chr23:545230-545232:-	chr23:577313-577717	TAD_640	1.62278	-1.21534	DHDDS	TAD_1043	+-
chr23:545230-545232:-	chr23:592172-592597	TAD_640	1.62278	1.36585	DHDDS	TAD_1043	++
chr23:545230-545232:-	chr23:761049-761467	TAD_640	1.62278	1.70878	DHDDS	TAD_1043	++
chr23:5469472-5469595:-	chr23:5818320-5819160	TAD_644	-1.09453	1.69442	NA	TAD_1048	-+
chr23:5469472-5469595:-	chr23:5904310-5904721	TAD_644	-1.09453	-2.05942	NA	TAD_1048	--
chr23:5537472-5537482:-	chr23:5818320-5819160	TAD_644	1.60326	1.69442	TXLNA	TAD_1048	++
chr23:5537472-5537482:-	chr23:5904310-5904721	TAD_644	1.60326	-2.05942	TXLNA	TAD_1048	+-
chr23:5562376-5562534:+	chr23:5818320-5819160	TAD_644	-1.06441	1.69442	NA	TAD_1048	-+
chr23:5562376-5562534:+	chr23:5904310-5904721	TAD_644	-1.06441	-2.05942	NA	TAD_1048	--
chr23:5563053-5563062:+	chr23:5818320-5819160	TAD_644	1.07517	1.69442	NA	TAD_1048	++
chr23:5563053-5563062:+	chr23:5904310-5904721	TAD_644	1.07517	-2.05942	NA	TAD_1048	+-
chr23:5591382-5591531:+	chr23:5818320-5819160	TAD_644	1.07777	1.69442	RBBP4	TAD_1048	++
chr23:5591382-5591531:+	chr23:5904310-5904721	TAD_644	1.07777	-2.05942	RBBP4	TAD_1048	+-
chr23:5707782-5707800:-	chr23:5818320-5819160	TAD_644	1.31361	1.69442	NA	TAD_1048	++
chr23:5707782-5707800:-	chr23:5904310-5904721	TAD_644	1.31361	-2.05942	NA	TAD_1048	+-
chr23:5828229-5828293:+	chr23:5818320-5819160	TAD_644	-1.08991	1.69442	NA	TAD_1048	-+
chr23:5828229-5828293:+	chr23:5904310-5904721	TAD_644	-1.08991	-2.05942	NA	TAD_1048	--
chr23:5908804-5908861:-	chr23:5818320-5819160	TAD_644	1.64099	1.69442	NA	TAD_1048	++
chr23:5908804-5908861:-	chr23:5904310-5904721	TAD_644	1.64099	-2.05942	NA	TAD_1048	+-
chr23:5916538-5916610:-	chr23:5818320-5819160	TAD_644	1.2503	1.69442	NA	TAD_1048	++
chr23:5916538-5916610:-	chr23:5904310-5904721	TAD_644	1.2503	-2.05942	NA	TAD_1048	+-
chr23:5916986-5917070:-	chr23:5818320-5819160	TAD_644	1.16212	1.69442	NA	TAD_1048	++
chr23:5916986-5917070:-	chr23:5904310-5904721	TAD_644	1.16212	-2.05942	NA	TAD_1048	+-
chr23:5928597-5928705:+	chr23:5818320-5819160	TAD_644	1.37166	1.69442	NA	TAD_1048	++
chr23:5928597-5928705:+	chr23:5904310-5904721	TAD_644	1.37166	-2.05942	NA	TAD_1048	+-
chr23:5929536-5929600:-	chr23:5818320-5819160	TAD_644	1.37699	1.69442	NA	TAD_1048	++
chr23:5929536-5929600:-	chr23:5904310-5904721	TAD_644	1.37699	-2.05942	NA	TAD_1048	+-
chr23:616361-616455:+	chr23:577313-577717	TAD_640	-1.44086	-1.21534	NA	TAD_1043	--
chr23:616361-616455:+	chr23:592172-592597	TAD_640	-1.44086	1.36585	NA	TAD_1043	-+
chr23:616361-616455:+	chr23:761049-761467	TAD_640	-1.44086	1.70878	NA	TAD_1043	-+
chr23:617266-617289:-	chr23:577313-577717	TAD_640	-1.01512	-1.21534	ZNF593	TAD_1043	--
chr23:617266-617289:-	chr23:592172-592597	TAD_640	-1.01512	1.36585	ZNF593	TAD_1043	-+
chr23:617266-617289:-	chr23:761049-761467	TAD_640	-1.01512	1.70878	ZNF593	TAD_1043	-+
chr23:887914-887949:+	chr23:577313-577717	TAD_640	2.01856	-1.21534	NA	TAD_1043	+-
chr23:887914-887949:+	chr23:592172-592597	TAD_640	2.01856	1.36585	NA	TAD_1043	++
chr23:887914-887949:+	chr23:761049-761467	TAD_640	2.01856	1.70878	NA	TAD_1043	++
chr23:902351-902352:-	chr23:577313-577717	TAD_640	1.63602	-1.21534	PUM1	TAD_1043	+-
chr23:902351-902352:-	chr23:592172-592597	TAD_640	1.63602	1.36585	PUM1	TAD_1043	++
chr23:902351-902352:-	chr23:761049-761467	TAD_640	1.63602	1.70878	PUM1	TAD_1043	++
chr24:1511328-1511425:-	chr24:1345189-1345630	TAD_646	2.32777	2.274	APLP2	TAD_1050	++
chr24:1511328-1511425:-	chr24:1516683-1517087	TAD_646	2.32777	-1.36029	APLP2	TAD_1050	+-
chr24:1724299-1724302:-	chr24:1345189-1345630	TAD_646	3.07489	2.274	ADAMTS8	TAD_1050	++
chr24:1724299-1724302:-	chr24:1516683-1517087	TAD_646	3.07489	-1.36029	ADAMTS8	TAD_1050	+-
chr24:2728379-2728382:+	chr24:2619891-2620299	TAD_647	2.97761	1.83781	NA	TAD_1053	++
chr24:5154048-5154075:+	chr24:5206512-5206917	TAD_649	-1.38221	2.89854	NA	TAD_1056	-+
chr24:5154048-5154075:+	chr24:5248284-5248749	TAD_649	-1.38221	2.58884	NA	TAD_1056	-+
chr24:5206451-5206494:+	chr24:5206512-5206917	TAD_649	2.98451	2.89854	NA	TAD_1056	++
chr24:5206451-5206494:+	chr24:5248284-5248749	TAD_649	2.98451	2.58884	NA	TAD_1056	++
chr24:5242138-5242191:-	chr24:5206512-5206917	TAD_649	2.91992	2.89854	SIK3	TAD_1056	++
chr24:5242138-5242191:-	chr24:5248284-5248749	TAD_649	2.91992	2.58884	SIK3	TAD_1056	++
chr24:5254144-5254198:+	chr24:5206512-5206917	TAD_649	2.85708	2.89854	SIDT2	TAD_1056	++
chr24:5254144-5254198:+	chr24:5248284-5248749	TAD_649	2.85708	2.58884	SIDT2	TAD_1056	++
chr24:5280577-5280783:+	chr24:5206512-5206917	TAD_649	-1.16403	2.89854	NA	TAD_1056	-+
chr24:5280577-5280783:+	chr24:5248284-5248749	TAD_649	-1.16403	2.58884	NA	TAD_1056	-+
chr24:5620779-5620857:+	chr24:5206512-5206917	TAD_649	1.37032	2.89854	NA	TAD_1056	++
chr24:5620779-5620857:+	chr24:5248284-5248749	TAD_649	1.37032	2.58884	NA	TAD_1056	++
chr26:1120700-1120728:+	chr26:807211-807614	TAD_652	1.37078	1.99496	NA	TAD_1061	++
chr26:1125454-1125467:+	chr26:807211-807614	TAD_652	1.5385	1.99496	NA	TAD_1061	++
chr26:1125735-1125791:-	chr26:807211-807614	TAD_652	1.14872	1.99496	CEPT1	TAD_1061	++
chr26:184583-184855:+	chr26:47059-47518	TAD_652	1.04963	2.96794	NA	TAD_1059	++
chr26:278294-278320:+	chr26:47059-47518	TAD_652	1.72513	2.96794	NA	TAD_1059	++
chr26:3292524-3292568:-	chr26:3337563-3337990	TAD_655	1.88888	4.27862	NA	TAD_1065	++
chr26:4171496-4171591:-	chr26:4351938-4352350	TAD_657	1.28363	2.01062	NA	TAD_1065	++
chr26:4313089-4313142:+	chr26:4351938-4352350	TAD_657	1.3314	2.01062	TAF11	TAD_1065	++
chr26:4418263-4418339:-	chr26:4351938-4352350	TAD_657	1.16184	2.01062	NA	TAD_1065	++
chr26:4457203-4457263:+	chr26:4351938-4352350	TAD_657	-1.137	2.01062	NA	TAD_1065	-+
chr26:4625325-4625355:+	chr26:4351938-4352350	TAD_657	-1.03908	2.01062	LEMD2	TAD_1065	-+
chr26:4625621-4625800:-	chr26:4351938-4352350	TAD_657	-1.03836	2.01062	NA	TAD_1065	-+
chr26:4626141-4626143:-	chr26:4351938-4352350	TAD_657	1.12119	2.01062	NA	TAD_1065	++
chr26:46627-46843:+	chr26:47059-47518	TAD_652	2.32329	2.96794	NA	TAD_1059	++
chr26:46732-46994:-	chr26:47059-47518	TAD_652	2.24911	2.96794	NA	TAD_1059	++
chr26:743210-743234:+	chr26:807211-807614	TAD_652	2.35426	1.99496	NA	TAD_1061	++
chr26:784119-784124:-	chr26:807211-807614	TAD_652	2.53859	1.99496	PPP1R12B	TAD_1061	++
chr26:816359-816401:-	chr26:807211-807614	TAD_652	-1.20739	1.99496	NA	TAD_1061	-+
chr27:2433152-2433241:-	chr27:2531504-2531939	TAD_658	-1.22636	-1.05531	NA	TAD_1069	--
chr27:2442213-2442298:+	chr27:2531504-2531939	TAD_658	-1.10312	-1.05531	NA	TAD_1069	--
chr27:2695741-2695769:+	chr27:2756334-2756773	TAD_659	2.08014	1.38066	LSM12	TAD_1069	++
chr27:2695838-2695877:-	chr27:2756334-2756773	TAD_659	1.48331	1.38066	NA	TAD_1069	++
chr27:2756203-2756331:+	chr27:2756334-2756773	TAD_659	3.53174	1.38066	NA	TAD_1069	++
chr27:2756382-2756431:-	chr27:2756334-2756773	TAD_659	2.91871	1.38066	LOC112530352	TAD_1069	++
chr27:2756775-2756922:-	chr27:2756334-2756773	TAD_659	2.99649	1.38066	LOC112530352	TAD_1069	++
chr27:3795506-3795620:-	chr27:3794874-3795347	TAD_660	1.24	1.63373	NPEPPS	TAD_1071	++
chr27:3795506-3795620:-	chr27:3963136-3963579	TAD_660	1.24	2.16007	NPEPPS	TAD_1071	++
chr27:3953329-3953441:-	chr27:3794874-3795347	TAD_660	1.76897	1.63373	NA	TAD_1071	++
chr27:3953329-3953441:-	chr27:3963136-3963579	TAD_660	1.76897	2.16007	NA	TAD_1071	++
chr27:3953329-3953441:-	chr27:4335499-4336033	TAD_660	1.76897	1.18727	NA	TAD_1071	++
chr27:3953329-3953441:-	chr27:4352039-4352545	TAD_660	1.76897	1.50867	NA	TAD_1071	++
chr27:3953329-3953441:-	chr27:4367045-4367449	TAD_660	1.76897	1.8077	NA	TAD_1071	++
chr27:4143369-4143401:-	chr27:3794874-3795347	TAD_660	1.04264	1.63373	NA	TAD_1071	++
chr27:4143369-4143401:-	chr27:3963136-3963579	TAD_660	1.04264	2.16007	NA	TAD_1071	++
chr27:4143369-4143401:-	chr27:4335499-4336033	TAD_660	1.04264	1.18727	NA	TAD_1071	++
chr27:4143369-4143401:-	chr27:4352039-4352545	TAD_660	1.04264	1.50867	NA	TAD_1071	++
chr27:4143369-4143401:-	chr27:4367045-4367449	TAD_660	1.04264	1.8077	NA	TAD_1071	++
chr27:4200582-4200713:-	chr27:3794874-3795347	TAD_660	-1.36998	1.63373	NA	TAD_1071	-+
chr27:4200582-4200713:-	chr27:3963136-3963579	TAD_660	-1.36998	2.16007	NA	TAD_1071	-+
chr27:4200582-4200713:-	chr27:4335499-4336033	TAD_660	-1.36998	1.18727	NA	TAD_1071	-+
chr27:4200582-4200713:-	chr27:4352039-4352545	TAD_660	-1.36998	1.50867	NA	TAD_1071	-+
chr27:4200582-4200713:-	chr27:4367045-4367449	TAD_660	-1.36998	1.8077	NA	TAD_1071	-+
chr27:4223295-4223316:-	chr27:3794874-3795347	TAD_660	1.84177	1.63373	PGAP3	TAD_1071	++
chr27:4223295-4223316:-	chr27:3963136-3963579	TAD_660	1.84177	2.16007	PGAP3	TAD_1071	++
chr27:4223295-4223316:-	chr27:4335499-4336033	TAD_660	1.84177	1.18727	PGAP3	TAD_1071	++
chr27:4223295-4223316:-	chr27:4352039-4352545	TAD_660	1.84177	1.50867	PGAP3	TAD_1071	++
chr27:4223295-4223316:-	chr27:4367045-4367449	TAD_660	1.84177	1.8077	PGAP3	TAD_1071	++
chr27:4226767-4226875:-	chr27:3794874-3795347	TAD_660	1.41202	1.63373	NA	TAD_1071	++
chr27:4226767-4226875:-	chr27:3963136-3963579	TAD_660	1.41202	2.16007	NA	TAD_1071	++
chr27:4226767-4226875:-	chr27:4335499-4336033	TAD_660	1.41202	1.18727	NA	TAD_1071	++
chr27:4226767-4226875:-	chr27:4352039-4352545	TAD_660	1.41202	1.50867	NA	TAD_1071	++
chr27:4226767-4226875:-	chr27:4367045-4367449	TAD_660	1.41202	1.8077	NA	TAD_1071	++
chr27:4288305-4288308:-	chr27:3794874-3795347	TAD_660	1.95659	1.63373	LRRC3C	TAD_1071	++
chr27:4288305-4288308:-	chr27:3963136-3963579	TAD_660	1.95659	2.16007	LRRC3C	TAD_1071	++
chr27:4288305-4288308:-	chr27:4335499-4336033	TAD_660	1.95659	1.18727	LRRC3C	TAD_1071	++
chr27:4288305-4288308:-	chr27:4352039-4352545	TAD_660	1.95659	1.50867	LRRC3C	TAD_1071	++
chr27:4288305-4288308:-	chr27:4367045-4367449	TAD_660	1.95659	1.8077	LRRC3C	TAD_1071	++
chr27:4291049-4291056:+	chr27:3794874-3795347	TAD_660	2.54009	1.63373	ORMDL3	TAD_1071	++
chr27:4291049-4291056:+	chr27:3963136-3963579	TAD_660	2.54009	2.16007	ORMDL3	TAD_1071	++
chr27:4291049-4291056:+	chr27:4335499-4336033	TAD_660	2.54009	1.18727	ORMDL3	TAD_1071	++
chr27:4291049-4291056:+	chr27:4352039-4352545	TAD_660	2.54009	1.50867	ORMDL3	TAD_1071	++
chr27:4291049-4291056:+	chr27:4367045-4367449	TAD_660	2.54009	1.8077	ORMDL3	TAD_1071	++
chr27:4291096-4291245:-	chr27:3794874-3795347	TAD_660	1.12102	1.63373	NA	TAD_1071	++
chr27:4291096-4291245:-	chr27:3963136-3963579	TAD_660	1.12102	2.16007	NA	TAD_1071	++
chr27:4291096-4291245:-	chr27:4335499-4336033	TAD_660	1.12102	1.18727	NA	TAD_1071	++
chr27:4291096-4291245:-	chr27:4352039-4352545	TAD_660	1.12102	1.50867	NA	TAD_1071	++
chr27:4291096-4291245:-	chr27:4367045-4367449	TAD_660	1.12102	1.8077	NA	TAD_1071	++
chr27:4301817-4301853:+	chr27:3963136-3963579	TAD_660	-1.23474	2.16007	NA	TAD_1071	-+
chr27:4301817-4301853:+	chr27:4335499-4336033	TAD_660	-1.23474	1.18727	NA	TAD_1071	-+
chr27:4301817-4301853:+	chr27:4352039-4352545	TAD_660	-1.23474	1.50867	NA	TAD_1071	-+
chr27:4301817-4301853:+	chr27:4367045-4367449	TAD_660	-1.23474	1.8077	NA	TAD_1071	-+
chr27:4336391-4336459:-	chr27:3963136-3963579	TAD_660	1.16428	2.16007	NA	TAD_1071	++
chr27:4336391-4336459:-	chr27:4335499-4336033	TAD_660	1.16428	1.18727	NA	TAD_1071	++
chr27:4336391-4336459:-	chr27:4352039-4352545	TAD_660	1.16428	1.50867	NA	TAD_1071	++
chr27:4336391-4336459:-	chr27:4367045-4367449	TAD_660	1.16428	1.8077	NA	TAD_1071	++
chr27:4431420-4431465:+	chr27:3963136-3963579	TAD_660	-1.56507	2.16007	NA	TAD_1071	-+
chr27:4431420-4431465:+	chr27:4335499-4336033	TAD_660	-1.56507	1.18727	NA	TAD_1071	-+
chr27:4431420-4431465:+	chr27:4352039-4352545	TAD_660	-1.56507	1.50867	NA	TAD_1071	-+
chr27:4431420-4431465:+	chr27:4367045-4367449	TAD_660	-1.56507	1.8077	NA	TAD_1071	-+
chr27:4432237-4432290:-	chr27:3963136-3963579	TAD_660	-1.38012	2.16007	TOP2A	TAD_1071	-+
chr27:4432237-4432290:-	chr27:4335499-4336033	TAD_660	-1.38012	1.18727	TOP2A	TAD_1071	-+
chr27:4432237-4432290:-	chr27:4352039-4352545	TAD_660	-1.38012	1.50867	TOP2A	TAD_1071	-+
chr27:4432237-4432290:-	chr27:4367045-4367449	TAD_660	-1.38012	1.8077	TOP2A	TAD_1071	-+
chr27:4441008-4441130:+	chr27:3963136-3963579	TAD_660	4.44342	2.16007	IGFBP4	TAD_1071	++
chr27:4441008-4441130:+	chr27:4335499-4336033	TAD_660	4.44342	1.18727	IGFBP4	TAD_1071	++
chr27:4441008-4441130:+	chr27:4352039-4352545	TAD_660	4.44342	1.50867	IGFBP4	TAD_1071	++
chr27:4441008-4441130:+	chr27:4367045-4367449	TAD_660	4.44342	1.8077	IGFBP4	TAD_1071	++
chr27:4640535-4640576:-	chr27:4335499-4336033	TAD_660	1.79274	1.18727	NA	TAD_1071	++
chr27:4640535-4640576:-	chr27:4352039-4352545	TAD_660	1.79274	1.50867	NA	TAD_1071	++
chr27:4640535-4640576:-	chr27:4367045-4367449	TAD_660	1.79274	1.8077	NA	TAD_1071	++
chr28:1088492-1088574:-	chr28:1181010-1181414	TAD_663	2.57653	2.11606	NA	TAD_1072	++
chr28:1179738-1179800:-	chr28:1181010-1181414	TAD_663	-1.01422	2.11606	NA	TAD_1072	-+
chr28:1320445-1320515:+	chr28:1181010-1181414	TAD_663	1.65819	2.11606	NA	TAD_1072	++
chr28:1320797-1320834:-	chr28:1181010-1181414	TAD_663	1.10475	2.11606	POLE4	TAD_1072	++
chr28:1516920-1516924:-	chr28:1181010-1181414	TAD_663	2.51953	2.11606	NA	TAD_1072	++
chr28:1528748-1528749:-	chr28:1181010-1181414	TAD_663	1.34951	2.11606	NFIC	TAD_1072	++
chr28:1663583-1663676:+	chr28:1672940-1673400	TAD_663	1.32954	1.61534	NA	TAD_1073	++
chr28:1663583-1663676:+	chr28:1769354-1769765	TAD_663	1.32954	2.59793	NA	TAD_1073	++
chr28:1673467-1673487:-	chr28:1672940-1673400	TAD_663	3.42642	1.61534	NA	TAD_1073	++
chr28:1673467-1673487:-	chr28:1769354-1769765	TAD_663	3.42642	2.59793	NA	TAD_1073	++
chr28:1771856-1771942:+	chr28:1672940-1673400	TAD_663	-1.02643	1.61534	NA	TAD_1073	-+
chr28:1771856-1771942:+	chr28:1769354-1769765	TAD_663	-1.02643	2.59793	NA	TAD_1073	-+
chr28:1830210-1830323:+	chr28:1672940-1673400	TAD_663	-1.13632	1.61534	NA	TAD_1073	-+
chr28:1830210-1830323:+	chr28:1769354-1769765	TAD_663	-1.13632	2.59793	NA	TAD_1073	-+
chr28:1873673-1873759:+	chr28:1672940-1673400	TAD_663	-1.01168	1.61534	NA	TAD_1073	-+
chr28:1873673-1873759:+	chr28:1769354-1769765	TAD_663	-1.01168	2.59793	NA	TAD_1073	-+
chr28:1878310-1878347:-	chr28:1672940-1673400	TAD_663	1.37726	1.61534	NA	TAD_1073	++
chr28:1878310-1878347:-	chr28:1769354-1769765	TAD_663	1.37726	2.59793	NA	TAD_1073	++
chr28:1885544-1885739:+	chr28:1672940-1673400	TAD_663	1.05256	1.61534	EEF2	TAD_1073	++
chr28:1885544-1885739:+	chr28:1769354-1769765	TAD_663	1.05256	2.59793	EEF2	TAD_1073	++
chr28:1885733-1886120:-	chr28:1672940-1673400	TAD_663	1.25188	1.61534	NA	TAD_1073	++
chr28:1885733-1886120:-	chr28:1769354-1769765	TAD_663	1.25188	2.59793	NA	TAD_1073	++
chr28:1886684-1886714:-	chr28:1672940-1673400	TAD_663	1.69222	1.61534	NA	TAD_1073	++
chr28:1886684-1886714:-	chr28:1769354-1769765	TAD_663	1.69222	2.59793	NA	TAD_1073	++
chr28:2118793-2118885:+	chr28:1672940-1673400	TAD_663	1.45705	1.61534	NA	TAD_1073	++
chr28:2118793-2118885:+	chr28:1769354-1769765	TAD_663	1.45705	2.59793	NA	TAD_1073	++
chr28:2455700-2455746:-	chr28:2738223-2738631	TAD_664	1.08525	2.10458	NA	TAD_1073	++
chr28:2458539-2458587:-	chr28:2738223-2738631	TAD_664	-1.23279	2.10458	NA	TAD_1073	-+
chr28:2520274-2520294:-	chr28:2738223-2738631	TAD_664	2.76196	2.10458	DOT1L	TAD_1073	++
chr28:2522094-2522184:-	chr28:2738223-2738631	TAD_664	-1.06272	2.10458	NA	TAD_1073	-+
chr28:2556544-2556551:+	chr28:2738223-2738631	TAD_664	1.40814	2.10458	NA	TAD_1073	++
chr28:2556761-2556772:-	chr28:2738223-2738631	TAD_664	1.41888	2.10458	NA	TAD_1073	++
chr28:2613615-2613703:+	chr28:2738223-2738631	TAD_664	1.01768	2.10458	NA	TAD_1073	++
chr28:2682696-2682717:-	chr28:2738223-2738631	TAD_664	-3.16326	2.10458	LOC107055347	TAD_1073	-+
chr28:3037258-3037341:-	chr28:3356277-3356681	TAD_665	-1.17357	-1.36411	NA	TAD_1074	--
chr28:3037258-3037341:-	chr28:3471172-3471588	TAD_665	-1.17357	2.9356	NA	TAD_1074	-+
chr28:3048826-3048925:-	chr28:3356277-3356681	TAD_665	-1.0115	-1.36411	NA	TAD_1074	--
chr28:3048826-3048925:-	chr28:3471172-3471588	TAD_665	-1.0115	2.9356	NA	TAD_1074	-+
chr28:3113682-3113765:-	chr28:3356277-3356681	TAD_665	1.22264	-1.36411	NA	TAD_1074	+-
chr28:3113682-3113765:-	chr28:3471172-3471588	TAD_665	1.22264	2.9356	NA	TAD_1074	++
chr28:3336526-3336537:+	chr28:3356277-3356681	TAD_665	1.19369	-1.36411	NA	TAD_1074	+-
chr28:3336526-3336537:+	chr28:3471172-3471588	TAD_665	1.19369	2.9356	NA	TAD_1074	++
chr28:3336764-3336788:-	chr28:3356277-3356681	TAD_665	1.52302	-1.36411	TMEM259	TAD_1074	+-
chr28:3336764-3336788:-	chr28:3471172-3471588	TAD_665	1.52302	2.9356	TMEM259	TAD_1074	++
chr28:3351546-3351645:+	chr28:3356277-3356681	TAD_665	-1.58264	-1.36411	NA	TAD_1074	--
chr28:3351546-3351645:+	chr28:3471172-3471588	TAD_665	-1.58264	2.9356	NA	TAD_1074	-+
chr28:3369418-3369476:+	chr28:3356277-3356681	TAD_665	-1.05667	-1.36411	NA	TAD_1074	--
chr28:3369418-3369476:+	chr28:3471172-3471588	TAD_665	-1.05667	2.9356	NA	TAD_1074	-+
chr28:3370959-3371018:-	chr28:3356277-3356681	TAD_665	1.41763	-1.36411	NA	TAD_1074	+-
chr28:3370959-3371018:-	chr28:3471172-3471588	TAD_665	1.41763	2.9356	NA	TAD_1074	++
chr28:3471720-3471783:-	chr28:3356277-3356681	TAD_665	2.04963	-1.36411	NA	TAD_1074	+-
chr28:3471720-3471783:-	chr28:3471172-3471588	TAD_665	2.04963	2.9356	NA	TAD_1074	++
chr28:3472544-3472547:+	chr28:3356277-3356681	TAD_665	1.45825	-1.36411	ATP5D	TAD_1074	+-
chr28:3472544-3472547:+	chr28:3471172-3471588	TAD_665	1.45825	2.9356	ATP5D	TAD_1074	++
chr28:3473744-3473864:-	chr28:3356277-3356681	TAD_665	1.86077	-1.36411	NA	TAD_1074	+-
chr28:3473744-3473864:-	chr28:3471172-3471588	TAD_665	1.86077	2.9356	NA	TAD_1074	++
chr28:3784141-3784176:+	chr28:4268706-4269107	TAD_666	1.36571	3.52132	CCDC124	TAD_1076	++
chr28:3784162-3784315:-	chr28:4268706-4269107	TAD_666	1.1768	3.52132	NA	TAD_1076	++
chr28:3851679-3851700:-	chr28:4268706-4269107	TAD_666	1.1908	3.52132	NA	TAD_1076	++
chr28:3899846-3899877:+	chr28:4268706-4269107	TAD_666	-1.09392	3.52132	NA	TAD_1076	-+
chr28:3900208-3900238:+	chr28:4268706-4269107	TAD_666	1.07332	3.52132	NA	TAD_1076	++
chr28:3963667-3963692:+	chr28:4268706-4269107	TAD_666	3.34257	3.52132	NA	TAD_1076	++
chr28:3963843-3963855:-	chr28:4268706-4269107	TAD_666	3.06714	3.52132	MAU2	TAD_1076	++
chr28:4169256-4169338:+	chr28:4268706-4269107	TAD_666	-1.32143	3.52132	NA	TAD_1076	-+
chr28:417467-417690:+	chr28:550914-551421	TAD_662	-1.27606	2.70523	NA	TAD_1072	-+
chr28:420001-420084:-	chr28:550914-551421	TAD_662	1.03277	2.70523	NA	TAD_1072	++
chr28:4599322-4599397:-	chr28:4595225-4595632	TAD_666	1.23301	1.33328	INSR	TAD_1077	++
chr28:4599322-4599397:-	chr28:4639780-4640303	TAD_666	1.23301	2.15298	INSR	TAD_1077	++
chr28:4599322-4599397:-	chr28:4646552-4647047	TAD_666	1.23301	4.09734	INSR	TAD_1077	++
chr28:4759476-4759516:+	chr28:4595225-4595632	TAD_666	1.4286	1.33328	SLC35E1	TAD_1077	++
chr28:4759476-4759516:+	chr28:4639780-4640303	TAD_666	1.4286	2.15298	SLC35E1	TAD_1077	++
chr28:4759476-4759516:+	chr28:4646552-4647047	TAD_666	1.4286	4.09734	SLC35E1	TAD_1077	++
chr28:4759755-4759762:-	chr28:4595225-4595632	TAD_666	1.1874	1.33328	NA	TAD_1077	++
chr28:4759755-4759762:-	chr28:4639780-4640303	TAD_666	1.1874	2.15298	NA	TAD_1077	++
chr28:4759755-4759762:-	chr28:4646552-4647047	TAD_666	1.1874	4.09734	NA	TAD_1077	++
chr28:4768400-4768511:-	chr28:4595225-4595632	TAD_666	-1.03857	1.33328	NA	TAD_1077	-+
chr28:4768400-4768511:-	chr28:4639780-4640303	TAD_666	-1.03857	2.15298	NA	TAD_1077	-+
chr28:4768400-4768511:-	chr28:4646552-4647047	TAD_666	-1.03857	4.09734	NA	TAD_1077	-+
chr28:4783348-4783500:+	chr28:4595225-4595632	TAD_666	-1.40849	1.33328	NA	TAD_1077	-+
chr28:4783348-4783500:+	chr28:4639780-4640303	TAD_666	-1.40849	2.15298	NA	TAD_1077	-+
chr28:4783348-4783500:+	chr28:4646552-4647047	TAD_666	-1.40849	4.09734	NA	TAD_1077	-+
chr28:4863057-4863151:+	chr28:4595225-4595632	TAD_666	1.00666	1.33328	NA	TAD_1077	++
chr28:4863057-4863151:+	chr28:4639780-4640303	TAD_666	1.00666	2.15298	NA	TAD_1077	++
chr28:4863057-4863151:+	chr28:4646552-4647047	TAD_666	1.00666	4.09734	NA	TAD_1077	++
chr28:5058192-5058306:+	chr28:5267142-5267584	TAD_667	2.03727	-1.12074	PTPRS	TAD_1078	+-
chr28:5058192-5058306:+	chr28:5404317-5405109	TAD_667	2.03727	1.37002	PTPRS	TAD_1078	++
chr28:5193615-5193624:+	chr28:5267142-5267584	TAD_667	1.96504	-1.12074	NA	TAD_1078	+-
chr28:5193615-5193624:+	chr28:5404317-5405109	TAD_667	1.96504	1.37002	NA	TAD_1078	++
chr28:5265749-5265848:+	chr28:5267142-5267584	TAD_667	-1.51185	-1.12074	NA	TAD_1078	--
chr28:5265749-5265848:+	chr28:5404317-5405109	TAD_667	-1.51185	1.37002	NA	TAD_1078	-+
chr28:5375647-5375650:+	chr28:5267142-5267584	TAD_667	1.46311	-1.12074	DPP9	TAD_1078	+-
chr28:5375647-5375650:+	chr28:5404317-5405109	TAD_667	1.46311	1.37002	DPP9	TAD_1078	++
chr28:5388359-5388404:+	chr28:5267142-5267584	TAD_667	-1.28573	-1.12074	NA	TAD_1078	--
chr28:5388359-5388404:+	chr28:5404317-5405109	TAD_667	-1.28573	1.37002	NA	TAD_1078	-+
chr28:5404022-5404318:+	chr28:5267142-5267584	TAD_667	2.35804	-1.12074	NA	TAD_1078	+-
chr28:5404022-5404318:+	chr28:5404317-5405109	TAD_667	2.35804	1.37002	NA	TAD_1078	++
chr28:5404202-5404226:-	chr28:5267142-5267584	TAD_667	2.56949	-1.12074	NA	TAD_1078	+-
chr28:5404202-5404226:-	chr28:5404317-5405109	TAD_667	2.56949	1.37002	NA	TAD_1078	++
chr28:5404343-5404437:-	chr28:5267142-5267584	TAD_667	2.87218	-1.12074	NA	TAD_1078	+-
chr28:5404343-5404437:-	chr28:5404317-5405109	TAD_667	2.87218	1.37002	NA	TAD_1078	++
chr28:5404608-5404665:+	chr28:5267142-5267584	TAD_667	1.15962	-1.12074	NA	TAD_1078	+-
chr28:5404608-5404665:+	chr28:5404317-5405109	TAD_667	1.15962	1.37002	NA	TAD_1078	++
chr28:5405068-5405132:+	chr28:5267142-5267584	TAD_667	2.35136	-1.12074	NA	TAD_1078	+-
chr28:5405068-5405132:+	chr28:5404317-5405109	TAD_667	2.35136	1.37002	NA	TAD_1078	++
chr28:5405178-5405226:-	chr28:5267142-5267584	TAD_667	2.18895	-1.12074	NA	TAD_1078	+-
chr28:5405178-5405226:-	chr28:5404317-5405109	TAD_667	2.18895	1.37002	NA	TAD_1078	++
chr28:944602-944700:+	chr28:1181010-1181414	TAD_663	-1.00126	2.11606	NA	TAD_1072	-+
chr28:975888-975956:+	chr28:1181010-1181414	TAD_663	1.00986	2.11606	NA	TAD_1072	++
chr28:977326-977336:+	chr28:1181010-1181414	TAD_663	1.54694	2.11606	NA	TAD_1072	++
chr3:10187611-10187673:-	chr3:10178917-10179329	TAD_228	1.27398	2.454	NA	TAD_413	++
chr3:104184995-104185016:-	chr3:104278296-104278787	TAD_292	-1.38015	1.00987	NA	TAD_515	-+
chr3:104184995-104185016:-	chr3:104366151-104366704	TAD_292	-1.38015	1.39322	NA	TAD_515	-+
chr3:104278333-104278347:+	chr3:104278296-104278787	TAD_292	1.54893	1.00987	NA	TAD_515	++
chr3:104278333-104278347:+	chr3:104366151-104366704	TAD_292	1.54893	1.39322	NA	TAD_515	++
chr3:104278585-104278612:+	chr3:104278296-104278787	TAD_292	1.03033	1.00987	EIF2B4	TAD_515	++
chr3:104278585-104278612:+	chr3:104366151-104366704	TAD_292	1.03033	1.39322	EIF2B4	TAD_515	++
chr3:104278870-104278910:-	chr3:104278296-104278787	TAD_292	1.19526	1.00987	NA	TAD_515	++
chr3:104278870-104278910:-	chr3:104366151-104366704	TAD_292	1.19526	1.39322	NA	TAD_515	++
chr3:104302755-104302785:-	chr3:104278296-104278787	TAD_292	1.22403	1.00987	OST4	TAD_515	++
chr3:104302755-104302785:-	chr3:104366151-104366704	TAD_292	1.22403	1.39322	OST4	TAD_515	++
chr3:104332861-104332909:-	chr3:104278296-104278787	TAD_292	-1.48832	1.00987	NA	TAD_515	-+
chr3:104332861-104332909:-	chr3:104366151-104366704	TAD_292	-1.48832	1.39322	NA	TAD_515	-+
chr3:104405460-104405672:-	chr3:104278296-104278787	TAD_292	1.77744	1.00987	DNMT3A	TAD_515	++
chr3:104405460-104405672:-	chr3:104366151-104366704	TAD_292	1.77744	1.39322	DNMT3A	TAD_515	++
chr3:104425138-104425139:-	chr3:104278296-104278787	TAD_292	2.50273	1.00987	DNMT3A	TAD_515	++
chr3:104425138-104425139:-	chr3:104366151-104366704	TAD_292	2.50273	1.39322	DNMT3A	TAD_515	++
chr3:104980530-104980617:-	chr3:104880919-104881332	TAD_293	-1.0813	-1.90393	NA	TAD_516	--
chr3:104980530-104980617:-	chr3:104953638-104954038	TAD_293	-1.0813	-1.10542	NA	TAD_516	--
chr3:105430692-105430703:-	chr3:104953638-104954038	TAD_293	1.53481	-1.10542	NCOA1	TAD_516	+-
chr3:106618111-106618228:+	chr3:106420430-106420885	TAD_295	1.31622	1.82884	NA	TAD_518	++
chr3:106618111-106618228:+	chr3:106483318-106483720	TAD_295	1.31622	1.92773	NA	TAD_518	++
chr3:106618111-106618228:+	chr3:106496006-106496447	TAD_295	1.31622	2.59972	NA	TAD_518	++
chr3:106618111-106618228:+	chr3:106719044-106719483	TAD_295	1.31622	2.20512	NA	TAD_518	++
chr3:106977888-106977894:-	chr3:106483318-106483720	TAD_295	1.56797	1.92773	NA	TAD_518	++
chr3:106977888-106977894:-	chr3:106496006-106496447	TAD_295	1.56797	2.59972	NA	TAD_518	++
chr3:106977888-106977894:-	chr3:106719044-106719483	TAD_295	1.56797	2.20512	NA	TAD_518	++
chr3:106977888-106977894:-	chr3:107150655-107151142	TAD_295	1.56797	1.48778	NA	TAD_518	++
chr3:107170945-107171131:+	chr3:106719044-106719483	TAD_295	2.59869	2.20512	NA	TAD_518	++
chr3:107170945-107171131:+	chr3:107150655-107151142	TAD_295	2.59869	1.48778	NA	TAD_518	++
chr3:107176667-107176682:-	chr3:106719044-106719483	TAD_295	1.76331	2.20512	CTSB	TAD_518	++
chr3:107176667-107176682:-	chr3:107150655-107151142	TAD_295	1.76331	1.48778	CTSB	TAD_518	++
chr3:108656883-108656953:-	chr3:108656100-108656502	TAD_296	-1.13651	-1.24029	NA	TAD_521	--
chr3:15828087-15828092:-	chr3:15821993-15822414	TAD_232	1.69384	2.30935	MRPS5	TAD_418	++
chr3:15839593-15839595:-	chr3:15821993-15822414	TAD_232	3.01883	2.30935	MRPS5	TAD_418	++
chr3:16851511-16851600:+	chr3:16887772-16888209	TAD_233	2.71099	3.66776	SDE2	TAD_419	++
chr3:16851511-16851600:+	chr3:17037276-17037802	TAD_233	2.71099	2.55455	SDE2	TAD_419	++
chr3:16851511-16851600:+	chr3:17222708-17223239	TAD_233	2.71099	2.16798	SDE2	TAD_419	++
chr3:16851511-16851600:+	chr3:17255685-17256183	TAD_233	2.71099	3.11488	SDE2	TAD_419	++
chr3:16851511-16851600:+	chr3:17273702-17274189	TAD_233	2.71099	2.04775	SDE2	TAD_419	++
chr3:16851591-16851610:-	chr3:16887772-16888209	TAD_233	1.05967	3.66776	NA	TAD_419	++
chr3:16851591-16851610:-	chr3:17037276-17037802	TAD_233	1.05967	2.55455	NA	TAD_419	++
chr3:16851591-16851610:-	chr3:17222708-17223239	TAD_233	1.05967	2.16798	NA	TAD_419	++
chr3:16851591-16851610:-	chr3:17255685-17256183	TAD_233	1.05967	3.11488	NA	TAD_419	++
chr3:16851591-16851610:-	chr3:17273702-17274189	TAD_233	1.05967	2.04775	NA	TAD_419	++
chr3:17261036-17261088:+	chr3:16887772-16888209	TAD_233	1.47519	3.66776	NA	TAD_419	++
chr3:17261036-17261088:+	chr3:17037276-17037802	TAD_233	1.47519	2.55455	NA	TAD_419	++
chr3:17261036-17261088:+	chr3:17222708-17223239	TAD_233	1.47519	2.16798	NA	TAD_419	++
chr3:17261036-17261088:+	chr3:17255685-17256183	TAD_233	1.47519	3.11488	NA	TAD_419	++
chr3:17261036-17261088:+	chr3:17273702-17274189	TAD_233	1.47519	2.04775	NA	TAD_419	++
chr3:17264040-17264059:-	chr3:16887772-16888209	TAD_233	-1.04106	3.66776	NA	TAD_419	-+
chr3:17264040-17264059:-	chr3:17037276-17037802	TAD_233	-1.04106	2.55455	NA	TAD_419	-+
chr3:17264040-17264059:-	chr3:17222708-17223239	TAD_233	-1.04106	2.16798	NA	TAD_419	-+
chr3:17264040-17264059:-	chr3:17255685-17256183	TAD_233	-1.04106	3.11488	NA	TAD_419	-+
chr3:17264040-17264059:-	chr3:17273702-17274189	TAD_233	-1.04106	2.04775	NA	TAD_419	-+
chr3:18916047-18916049:-	chr3:19103215-19103624	TAD_237	2.49156	-1.31733	NA	TAD_421	+-
chr3:20764503-20764504:+	chr3:21137695-21138121	TAD_238	2.76357	1.71031	PTPN14	TAD_423	++
chr3:20764503-20764504:+	chr3:21144145-21144585	TAD_238	2.76357	1.84605	PTPN14	TAD_423	++
chr3:25033656-25033672:+	chr3:25020916-25021338	TAD_242	-1.4472	3.58711	NA	TAD_427	-+
chr3:30341663-30341706:+	chr3:30547646-30548105	TAD_248	2.32731	1.63165	NA	TAD_435	++
chr3:30363662-30363843:+	chr3:30547646-30548105	TAD_248	2.71494	1.63165	NA	TAD_435	++
chr3:30363993-30364071:-	chr3:30547646-30548105	TAD_248	3.64282	1.63165	NA	TAD_435	++
chr3:31345745-31345802:-	chr3:31330598-31331098	TAD_249	1.25705	2.08402	BIRC6	TAD_436	++
chr3:34361574-34361579:+	chr3:34033153-34033616	TAD_251	1.74924	2.29961	HNRNPU	TAD_439	++
chr3:34361574-34361579:+	chr3:34287070-34287483	TAD_251	1.74924	2.20883	HNRNPU	TAD_439	++
chr3:34381421-34381603:+	chr3:34033153-34033616	TAD_251	-1.29795	2.29961	NA	TAD_439	-+
chr3:34381421-34381603:+	chr3:34287070-34287483	TAD_251	-1.29795	2.20883	NA	TAD_439	-+
chr3:38052391-38052456:+	chr3:38052010-38052423	TAD_254	3.01689	3.04292	NA	TAD_443	++
chr3:38052391-38052456:+	chr3:38054510-38054920	TAD_254	3.01689	1.10795	NA	TAD_443	++
chr3:38052585-38052610:-	chr3:38052010-38052423	TAD_254	2.46294	3.04292	NA	TAD_443	++
chr3:38052585-38052610:-	chr3:38054510-38054920	TAD_254	2.46294	1.10795	NA	TAD_443	++
chr3:39772000-39772029:-	chr3:39732414-39732818	TAD_255	4.03087	2.21181	TAF5L	TAD_447	++
chr3:39772000-39772029:-	chr3:39754012-39754503	TAD_255	4.03087	1.48993	TAF5L	TAD_447	++
chr3:39772000-39772029:-	chr3:39814715-39815188	TAD_255	4.03087	3.31743	TAF5L	TAD_447	++
chr3:40817824-40817899:-	chr3:40818519-40819444	TAD_256	-1.0119	2.38668	NA	TAD_449	-+
chr3:4453595-4454037:+	chr3:4401117-4401523	TAD_223	1.17378	1.54316	KLHDC3	TAD_405	++
chr3:4453595-4454037:+	chr3:4433005-4433492	TAD_223	1.17378	1.20965	KLHDC3	TAD_405	++
chr3:4477730-4477782:-	chr3:4401117-4401523	TAD_223	1.79803	1.54316	NA	TAD_405	++
chr3:4477730-4477782:-	chr3:4433005-4433492	TAD_223	1.79803	1.20965	NA	TAD_405	++
chr3:45292790-45292862:+	chr3:45301367-45301920	TAD_259	3.05599	1.96751	WTAP	TAD_455	++
chr3:45292790-45292862:+	chr3:45507702-45508106	TAD_259	3.05599	1.60942	WTAP	TAD_455	++
chr3:45292790-45292862:+	chr3:45684887-45685291	TAD_259	3.05599	1.94046	WTAP	TAD_455	++
chr3:45296590-45296612:-	chr3:45301367-45301920	TAD_259	3.36722	1.96751	NA	TAD_455	++
chr3:45296590-45296612:-	chr3:45507702-45508106	TAD_259	3.36722	1.60942	NA	TAD_455	++
chr3:45296590-45296612:-	chr3:45684887-45685291	TAD_259	3.36722	1.94046	NA	TAD_455	++
chr3:45296590-45296612:-	chr3:45794249-45794772	TAD_259	3.36722	2.64063	NA	TAD_455	++
chr3:45296719-45296722:-	chr3:45301367-45301920	TAD_259	2.66382	1.96751	NA	TAD_455	++
chr3:45296719-45296722:-	chr3:45507702-45508106	TAD_259	2.66382	1.60942	NA	TAD_455	++
chr3:45296719-45296722:-	chr3:45684887-45685291	TAD_259	2.66382	1.94046	NA	TAD_455	++
chr3:45296719-45296722:-	chr3:45794249-45794772	TAD_259	2.66382	2.64063	NA	TAD_455	++
chr3:45301331-45301366:-	chr3:45301367-45301920	TAD_259	1.48249	1.96751	NA	TAD_455	++
chr3:45301331-45301366:-	chr3:45507702-45508106	TAD_259	1.48249	1.60942	NA	TAD_455	++
chr3:45301331-45301366:-	chr3:45684887-45685291	TAD_259	1.48249	1.94046	NA	TAD_455	++
chr3:45301331-45301366:-	chr3:45794249-45794772	TAD_259	1.48249	2.64063	NA	TAD_455	++
chr3:45320959-45320978:+	chr3:45301367-45301920	TAD_259	1.12803	1.96751	SOD2	TAD_455	++
chr3:45320959-45320978:+	chr3:45507702-45508106	TAD_259	1.12803	1.60942	SOD2	TAD_455	++
chr3:45320959-45320978:+	chr3:45684887-45685291	TAD_259	1.12803	1.94046	SOD2	TAD_455	++
chr3:45320959-45320978:+	chr3:45794249-45794772	TAD_259	1.12803	2.64063	SOD2	TAD_455	++
chr3:45326652-45326917:-	chr3:45301367-45301920	TAD_259	2.27346	1.96751	NA	TAD_455	++
chr3:45326652-45326917:-	chr3:45507702-45508106	TAD_259	2.27346	1.60942	NA	TAD_455	++
chr3:45326652-45326917:-	chr3:45684887-45685291	TAD_259	2.27346	1.94046	NA	TAD_455	++
chr3:45326652-45326917:-	chr3:45794249-45794772	TAD_259	2.27346	2.64063	NA	TAD_455	++
chr3:4567547-4567637:-	chr3:4401117-4401523	TAD_223	1.03476	1.54316	NA	TAD_405	++
chr3:4567547-4567637:-	chr3:4433005-4433492	TAD_223	1.03476	1.20965	NA	TAD_405	++
chr3:49873524-49873728:+	chr3:49748874-49749289	TAD_261	1.09271	2.30614	NA	TAD_462	++
chr3:53659468-53659477:+	chr3:53827993-53828461	TAD_264	3.23965	1.85084	CITED2	TAD_466	++
chr3:53659554-53659570:-	chr3:53827993-53828461	TAD_264	2.91929	1.85084	NA	TAD_466	++
chr3:53876295-53876546:+	chr3:53827993-53828461	TAD_264	1.06502	1.85084	NA	TAD_466	++
chr3:53876594-53876730:-	chr3:53827993-53828461	TAD_264	1.02572	1.85084	CCDC28A	TAD_466	++
chr3:54283691-54283849:-	chr3:54338094-54338521	TAD_264	-1.01923	2.32839	TNFAIP3	TAD_467	-+
chr3:56836665-56836754:-	chr3:56572181-56572626	TAD_266	1.33348	1.95612	NA	TAD_471	++
chr3:66538937-66538981:+	chr3:66926552-66926961	TAD_271	-1.0012	3.34675	NA	TAD_480	-+
chr3:66608398-66608500:-	chr3:66926552-66926961	TAD_271	-1.59037	3.34675	NA	TAD_480	-+
chr3:66642590-66642609:+	chr3:66926552-66926961	TAD_271	2.38882	3.34675	CD164	TAD_480	++
chr3:71115269-71115376:+	chr3:71069841-71070349	TAD_274	-1.00794	2.84523	NA	TAD_484	-+
chr3:71115269-71115376:+	chr3:71115398-71115822	TAD_274	-1.00794	-1.11965	NA	TAD_484	--
chr3:75524632-75524680:-	chr3:75385292-75385699	TAD_277	1.67364	2.69354	PNRC1	TAD_487	++
chr3:75524632-75524680:-	chr3:75525011-75525438	TAD_277	1.67364	1.01703	PNRC1	TAD_487	++
chr3:76053957-76054076:-	chr3:76201544-76201944	TAD_278	-1.22861	1.78562	NA	TAD_488	-+
chr3:76100444-76100454:+	chr3:76201544-76201944	TAD_278	1.94152	1.78562	NA	TAD_488	++
chr3:76100444-76100454:+	chr3:76579464-76579866	TAD_278	1.94152	-1.11208	NA	TAD_488	+-
chr3:76100611-76100628:-	chr3:76201544-76201944	TAD_278	2.2267	1.78562	ORC3	TAD_488	++
chr3:76100611-76100628:-	chr3:76579464-76579866	TAD_278	2.2267	-1.11208	ORC3	TAD_488	+-
chr3:76201401-76201420:+	chr3:76201544-76201944	TAD_278	1.0849	1.78562	NA	TAD_488	++
chr3:76201401-76201420:+	chr3:76579464-76579866	TAD_278	1.0849	-1.11208	NA	TAD_488	+-
chr3:77682726-77682820:+	chr3:77802301-77802803	TAD_279	1.16351	2.0145	NA	TAD_490	++
chr3:78155661-78155663:+	chr3:77802301-77802803	TAD_279	1.92291	2.0145	FAM46A	TAD_490	++
chr3:78155848-78156177:-	chr3:77802301-77802803	TAD_279	2.04685	2.0145	NA	TAD_490	++
chr3:82692273-82692275:+	chr3:82809332-82809789	TAD_281	2.70066	2.14137	NA	TAD_494	++
chr3:86033202-86033229:-	chr3:85782549-85783037	TAD_283	2.42049	2.82504	NA	TAD_495	++
chr3:87678028-87678029:-	chr3:87321381-87322253	TAD_284	2.08169	2.87627	MLIP	TAD_498	++
chr3:87678028-87678029:-	chr3:87761519-87761968	TAD_284	2.08169	1.97648	MLIP	TAD_498	++
chr3:93393387-93393441:-	chr3:92975485-92976242	TAD_285	1.00574	2.23602	NA	TAD_504	++
chr3:93393387-93393441:-	chr3:93398816-93399216	TAD_285	1.00574	2.49157	NA	TAD_504	++
chr3:96207671-96207694:-	chr3:96077688-96078147	TAD_287	-2.16318	2.52059	NA	TAD_507	-+
chr3:98643915-98643951:+	chr3:98660705-98661114	TAD_289	-1.13082	3.76672	NA	TAD_509	-+
chr3:98646503-98646551:+	chr3:98660705-98661114	TAD_289	1.6541	3.76672	NA	TAD_509	++
chr3:98647176-98647220:+	chr3:98660705-98661114	TAD_289	1.03867	3.76672	NA	TAD_509	++
chr4:12492308-12492382:+	chr4:12351226-12351657	TAD_306	-1.04512	2.35555	NA	TAD_538	-+
chr4:12858888-12859025:+	chr4:12858018-12858782	TAD_307	1.34049	-1.29419	NA	TAD_538	+-
chr4:1632282-1632303:+	chr4:1767903-1768346	TAD_297	1.86794	2.38929	NA	TAD_525	++
chr4:1632282-1632303:+	chr4:1770662-1771116	TAD_297	1.86794	1.7089	NA	TAD_525	++
chr4:1632282-1632303:+	chr4:1955027-1955468	TAD_297	1.86794	1.46402	NA	TAD_525	++
chr4:1632282-1632303:+	chr4:2074596-2075422	TAD_297	1.86794	1.57655	NA	TAD_525	++
chr4:1632282-1632303:+	chr4:2116998-2117468	TAD_297	1.86794	1.50646	NA	TAD_525	++
chr4:16460750-16460792:+	chr4:16585088-16585965	TAD_312	-1.30365	1.63454	RPL39L	TAD_544	-+
chr4:16460750-16460792:+	chr4:16610318-16610725	TAD_312	-1.30365	2.95719	RPL39L	TAD_544	-+
chr4:1748863-1748864:+	chr4:1767903-1768346	TAD_297	1.58456	2.38929	TSC22D4	TAD_525	++
chr4:1748863-1748864:+	chr4:1770662-1771116	TAD_297	1.58456	1.7089	TSC22D4	TAD_525	++
chr4:1748863-1748864:+	chr4:1955027-1955468	TAD_297	1.58456	1.46402	TSC22D4	TAD_525	++
chr4:1748863-1748864:+	chr4:2074596-2075422	TAD_297	1.58456	1.57655	TSC22D4	TAD_525	++
chr4:1748863-1748864:+	chr4:2116998-2117468	TAD_297	1.58456	1.50646	TSC22D4	TAD_525	++
chr4:1750176-1750249:+	chr4:1767903-1768346	TAD_297	1.92755	2.38929	TSC22D4	TAD_525	++
chr4:1750176-1750249:+	chr4:1770662-1771116	TAD_297	1.92755	1.7089	TSC22D4	TAD_525	++
chr4:1750176-1750249:+	chr4:1955027-1955468	TAD_297	1.92755	1.46402	TSC22D4	TAD_525	++
chr4:1750176-1750249:+	chr4:2074596-2075422	TAD_297	1.92755	1.57655	TSC22D4	TAD_525	++
chr4:1750176-1750249:+	chr4:2116998-2117468	TAD_297	1.92755	1.50646	TSC22D4	TAD_525	++
chr4:1750393-1750402:-	chr4:1767903-1768346	TAD_297	1.17874	2.38929	NA	TAD_525	++
chr4:1750393-1750402:-	chr4:1770662-1771116	TAD_297	1.17874	1.7089	NA	TAD_525	++
chr4:1750393-1750402:-	chr4:1955027-1955468	TAD_297	1.17874	1.46402	NA	TAD_525	++
chr4:1750393-1750402:-	chr4:2074596-2075422	TAD_297	1.17874	1.57655	NA	TAD_525	++
chr4:1750393-1750402:-	chr4:2116998-2117468	TAD_297	1.17874	1.50646	NA	TAD_525	++
chr4:1846392-1846473:-	chr4:1767903-1768346	TAD_297	-1.06713	2.38929	NA	TAD_525	-+
chr4:1846392-1846473:-	chr4:1770662-1771116	TAD_297	-1.06713	1.7089	NA	TAD_525	-+
chr4:1846392-1846473:-	chr4:1955027-1955468	TAD_297	-1.06713	1.46402	NA	TAD_525	-+
chr4:1846392-1846473:-	chr4:2074596-2075422	TAD_297	-1.06713	1.57655	NA	TAD_525	-+
chr4:1846392-1846473:-	chr4:2116998-2117468	TAD_297	-1.06713	1.50646	NA	TAD_525	-+
chr4:2001062-2001124:+	chr4:1767903-1768346	TAD_297	1.29203	2.38929	TAF7	TAD_525	++
chr4:2001062-2001124:+	chr4:1770662-1771116	TAD_297	1.29203	1.7089	TAF7	TAD_525	++
chr4:2001062-2001124:+	chr4:1955027-1955468	TAD_297	1.29203	1.46402	TAF7	TAD_525	++
chr4:2001062-2001124:+	chr4:2074596-2075422	TAD_297	1.29203	1.57655	TAF7	TAD_525	++
chr4:2001062-2001124:+	chr4:2116998-2117468	TAD_297	1.29203	1.50646	TAF7	TAD_525	++
chr4:2001633-2001659:-	chr4:1767903-1768346	TAD_297	1.46349	2.38929	NA	TAD_525	++
chr4:2001633-2001659:-	chr4:1770662-1771116	TAD_297	1.46349	1.7089	NA	TAD_525	++
chr4:2001633-2001659:-	chr4:1955027-1955468	TAD_297	1.46349	1.46402	NA	TAD_525	++
chr4:2001633-2001659:-	chr4:2074596-2075422	TAD_297	1.46349	1.57655	NA	TAD_525	++
chr4:2001633-2001659:-	chr4:2116998-2117468	TAD_297	1.46349	1.50646	NA	TAD_525	++
chr4:20286783-20286839:-	chr4:19920862-19921276	TAD_313	2.55371	2.09064	NA	TAD_546	++
chr4:2075233-2075235:+	chr4:1767903-1768346	TAD_297	1.17022	2.38929	DKC1	TAD_525	++
chr4:2075233-2075235:+	chr4:1770662-1771116	TAD_297	1.17022	1.7089	DKC1	TAD_525	++
chr4:2075233-2075235:+	chr4:1955027-1955468	TAD_297	1.17022	1.46402	DKC1	TAD_525	++
chr4:2075233-2075235:+	chr4:2074596-2075422	TAD_297	1.17022	1.57655	DKC1	TAD_525	++
chr4:2075233-2075235:+	chr4:2116998-2117468	TAD_297	1.17022	1.50646	DKC1	TAD_525	++
chr4:2096850-2096924:+	chr4:1767903-1768346	TAD_297	1.40475	2.38929	NA	TAD_525	++
chr4:2096850-2096924:+	chr4:1770662-1771116	TAD_297	1.40475	1.7089	NA	TAD_525	++
chr4:2096850-2096924:+	chr4:1955027-1955468	TAD_297	1.40475	1.46402	NA	TAD_525	++
chr4:2096850-2096924:+	chr4:2074596-2075422	TAD_297	1.40475	1.57655	NA	TAD_525	++
chr4:2096850-2096924:+	chr4:2116998-2117468	TAD_297	1.40475	1.50646	NA	TAD_525	++
chr4:23255007-23255033:+	chr4:23434873-23435343	TAD_313	1.10166	3.97265	NA	TAD_548	++
chr4:33174956-33174957:-	chr4:33182833-33183357	TAD_318	2.51667	1.69601	NA	TAD_558	++
chr4:33604637-33604677:-	chr4:33707332-33707818	TAD_319	-1.01852	1.99654	NA	TAD_559	-+
chr4:33604637-33604677:-	chr4:33789833-33790269	TAD_319	-1.01852	1.73928	NA	TAD_559	-+
chr4:33944612-33944635:+	chr4:33707332-33707818	TAD_319	1.53732	1.99654	NA	TAD_559	++
chr4:33944612-33944635:+	chr4:33789833-33790269	TAD_319	1.53732	1.73928	NA	TAD_559	++
chr4:34324335-34324377:+	chr4:34520343-34520745	TAD_319	1.26286	3.43651	LOC121110749	TAD_560	++
chr4:34324335-34324377:+	chr4:34642977-34643377	TAD_319	1.26286	3.60664	LOC121110749	TAD_560	++
chr4:34616656-34616905:+	chr4:34520343-34520745	TAD_319	1.63554	3.43651	LOC422513	TAD_560	++
chr4:34616656-34616905:+	chr4:34642977-34643377	TAD_319	1.63554	3.60664	LOC422513	TAD_560	++
chr4:34617171-34617213:-	chr4:34520343-34520745	TAD_319	1.47212	3.43651	NA	TAD_560	++
chr4:34617171-34617213:-	chr4:34642977-34643377	TAD_319	1.47212	3.60664	NA	TAD_560	++
chr4:34986769-34986771:-	chr4:35089202-35090444	TAD_320	2.71373	2.72247	SNCA	TAD_561	++
chr4:36439572-36439573:-	chr4:36476308-36476798	TAD_320	1.57556	2.31368	NA	TAD_562	++
chr4:37287606-37287611:+	chr4:36898486-36898984	TAD_321	1.1963	1.46858	LOC124418363	TAD_563	++
chr4:37287606-37287611:+	chr4:37417938-37418365	TAD_321	1.1963	2.28525	LOC124418363	TAD_563	++
chr4:39397556-39397591:-	chr4:39397559-39397982	TAD_322	1.64022	1.15671	ING2	TAD_567	++
chr4:45603358-45603359:+	chr4:45478467-45479022	TAD_326	2.01275	2.23024	NA	TAD_573	++
chr4:48752844-48752928:-	chr4:49240756-49241169	TAD_328	-1.08426	1.75834	NA	TAD_575	-+
chr4:48752844-48752928:-	chr4:49251811-49252214	TAD_328	-1.08426	1.15158	NA	TAD_575	-+
chr4:48765460-48765532:+	chr4:49240756-49241169	TAD_328	3.49864	1.75834	ARL9	TAD_575	++
chr4:48765460-48765532:+	chr4:49251811-49252214	TAD_328	3.49864	1.15158	ARL9	TAD_575	++
chr4:49161150-49161175:-	chr4:49240756-49241169	TAD_328	1.83044	1.75834	SEPTIN11	TAD_575	++
chr4:49161150-49161175:-	chr4:49251811-49252214	TAD_328	1.83044	1.15158	SEPTIN11	TAD_575	++
chr4:49161150-49161175:-	chr4:49296603-49297063	TAD_328	1.83044	1.65512	SEPTIN11	TAD_575	++
chr4:49519437-49519676:+	chr4:49745901-49746396	TAD_328	-2.78227	1.95386	NA	TAD_576	-+
chr4:49524045-49524058:-	chr4:49745901-49746396	TAD_328	-2.62551	1.95386	JCHAIN	TAD_576	-+
chr4:49590542-49590548:+	chr4:49745901-49746396	TAD_328	2.36885	1.95386	NA	TAD_576	++
chr4:49590965-49590989:-	chr4:49745901-49746396	TAD_328	3.45017	1.95386	GRSF1	TAD_576	++
chr4:49620253-49620326:-	chr4:49745901-49746396	TAD_328	-1.11681	1.95386	NA	TAD_576	-+
chr4:49746431-49746432:-	chr4:49745901-49746396	TAD_328	3.10404	1.95386	LOC107051724	TAD_576	++
chr4:51747594-51747596:+	chr4:52008624-52009110	TAD_330	2.20001	2.05603	NA	TAD_579	++
chr4:57786561-57786563:+	chr4:57666748-57667149	TAD_332	3.86048	1.26776	PDLIM5	TAD_586	++
chr4:57786561-57786563:+	chr4:57786100-57786567	TAD_332	3.86048	1.20882	PDLIM5	TAD_586	++
chr4:57786561-57786563:+	chr4:57904470-57904881	TAD_332	3.86048	1.08069	PDLIM5	TAD_586	++
chr4:57786561-57786563:+	chr4:57911852-57912363	TAD_332	3.86048	2.21456	PDLIM5	TAD_586	++
chr4:57786561-57786563:+	chr4:58000538-58001054	TAD_332	3.86048	2.82897	PDLIM5	TAD_586	++
chr4:59305503-59305506:-	chr4:59246571-59247011	TAD_333	1.84992	1.70196	TSPAN17	TAD_587	++
chr4:59305503-59305506:-	chr4:59467410-59467891	TAD_333	1.84992	1.51985	TSPAN17	TAD_587	++
chr4:59419853-59419948:+	chr4:59246571-59247011	TAD_333	1.06921	1.70196	NA	TAD_587	++
chr4:59419853-59419948:+	chr4:59467410-59467891	TAD_333	1.06921	1.51985	NA	TAD_587	++
chr4:62280188-62280240:-	chr4:62301276-62301679	TAD_336	1.46687	2.89603	NA	TAD_590	++
chr4:62297681-62297713:-	chr4:62301276-62301679	TAD_336	1.22961	2.89603	NA	TAD_590	++
chr4:62336317-62336320:+	chr4:62440694-62441134	TAD_336	1.96111	3.6404	NA	TAD_591	++
chr4:62336317-62336320:+	chr4:62465394-62466225	TAD_336	1.96111	2.58153	NA	TAD_591	++
chr4:62336481-62336483:-	chr4:62440694-62441134	TAD_336	2.34641	3.6404	PCM1	TAD_591	++
chr4:62336481-62336483:-	chr4:62465394-62466225	TAD_336	2.34641	2.58153	PCM1	TAD_591	++
chr4:64936930-64936994:+	chr4:64557059-64557490	TAD_337	3.18307	2.98485	NA	TAD_593	++
chr4:64936930-64936994:+	chr4:64582133-64582581	TAD_337	3.18307	1.96437	NA	TAD_593	++
chr4:64936930-64936994:+	chr4:64799451-64799898	TAD_337	3.18307	2.73443	NA	TAD_593	++
chr4:64993057-64993166:-	chr4:64557059-64557490	TAD_337	1.48223	2.98485	NA	TAD_593	++
chr4:64993057-64993166:-	chr4:64582133-64582581	TAD_337	1.48223	1.96437	NA	TAD_593	++
chr4:64993057-64993166:-	chr4:64799451-64799898	TAD_337	1.48223	2.73443	NA	TAD_593	++
chr4:75524286-75524341:-	chr4:75450459-75450971	TAD_344	1.86468	1.6947	NA	TAD_602	++
chr4:75524286-75524341:-	chr4:75698236-75698723	TAD_344	1.86468	2.04921	NA	TAD_602	++
chr4:81950154-81950177:-	chr4:81853268-81853756	TAD_347	-1.14065	1.71635	NA	TAD_613	-+
chr4:81950154-81950177:-	chr4:82235861-82236300	TAD_347	-1.14065	2.56424	NA	TAD_613	-+
chr4:82647369-82647418:+	chr4:82235861-82236300	TAD_347	2.15447	2.56424	NA	TAD_613	++
chr4:83991340-83991427:+	chr4:83991066-83991471	TAD_348	3.66841	1.04236	NA	TAD_615	++
chr4:83991340-83991427:+	chr4:84015134-84015572	TAD_348	3.66841	2.47626	NA	TAD_615	++
chr4:83991340-83991427:+	chr4:84156810-84157259	TAD_348	3.66841	2.98779	NA	TAD_615	++
chr4:83991340-83991427:+	chr4:84270764-84271222	TAD_348	3.66841	1.3843	NA	TAD_615	++
chr4:83991472-83991484:-	chr4:83991066-83991471	TAD_348	2.54115	1.04236	NA	TAD_615	++
chr4:83991472-83991484:-	chr4:84015134-84015572	TAD_348	2.54115	2.47626	NA	TAD_615	++
chr4:83991472-83991484:-	chr4:84156810-84157259	TAD_348	2.54115	2.98779	NA	TAD_615	++
chr4:83991472-83991484:-	chr4:84270764-84271222	TAD_348	2.54115	1.3843	NA	TAD_615	++
chr4:86843817-86843819:+	chr4:86381505-86382013	TAD_350	2.33951	2.44223	NA	TAD_617	++
chr4:88769096-88769223:-	chr4:89142133-89142565	TAD_351	1.25601	2.39231	NA	TAD_620	++
chr5:12094704-12094763:+	chr5:12095604-12096138	TAD_363	-1.14214	-1.38894	NA	TAD_630	--
chr5:12095946-12096145:+	chr5:12095604-12096138	TAD_363	-3.72379	-1.38894	LOC107053391	TAD_630	--
chr5:12097748-12097819:-	chr5:12095604-12096138	TAD_363	-3.24971	-1.38894	SAA	TAD_630	--
chr5:12121788-12121815:-	chr5:12095604-12096138	TAD_363	1.42016	-1.38894	NA	TAD_630	+-
chr5:12122046-12122118:+	chr5:12095604-12096138	TAD_363	1.01708	-1.38894	NA	TAD_630	+-
chr5:12125649-12125804:-	chr5:12095604-12096138	TAD_363	2.6008	-1.38894	LOC121111035	TAD_630	+-
chr5:12666228-12666258:-	chr5:12409253-12410130	TAD_364	1.66506	2.24781	NA	TAD_631	++
chr5:12666228-12666258:-	chr5:12595973-12596465	TAD_364	1.66506	2.64854	NA	TAD_631	++
chr5:13233073-13233078:-	chr5:13217927-13218331	TAD_365	1.49484	1.79376	CD81	TAD_632	++
chr5:13233073-13233078:-	chr5:13524608-13525030	TAD_365	1.49484	2.17198	CD81	TAD_632	++
chr5:13233073-13233078:-	chr5:13556175-13556626	TAD_365	1.49484	1.49341	CD81	TAD_632	++
chr5:13233104-13233229:+	chr5:13217927-13218331	TAD_365	1.82618	1.79376	NA	TAD_632	++
chr5:13233104-13233229:+	chr5:13524608-13525030	TAD_365	1.82618	2.17198	NA	TAD_632	++
chr5:13233104-13233229:+	chr5:13556175-13556626	TAD_365	1.82618	1.49341	NA	TAD_632	++
chr5:13233228-13233236:-	chr5:13217927-13218331	TAD_365	2.53988	1.79376	CD81	TAD_632	++
chr5:13233228-13233236:-	chr5:13524608-13525030	TAD_365	2.53988	2.17198	CD81	TAD_632	++
chr5:13233228-13233236:-	chr5:13556175-13556626	TAD_365	2.53988	1.49341	CD81	TAD_632	++
chr5:13233837-13233867:+	chr5:13217927-13218331	TAD_365	2.38346	1.79376	NA	TAD_632	++
chr5:13233837-13233867:+	chr5:13524608-13525030	TAD_365	2.38346	2.17198	NA	TAD_632	++
chr5:13233837-13233867:+	chr5:13556175-13556626	TAD_365	2.38346	1.49341	NA	TAD_632	++
chr5:13234181-13234254:+	chr5:13217927-13218331	TAD_365	2.2871	1.79376	NA	TAD_632	++
chr5:13234181-13234254:+	chr5:13524608-13525030	TAD_365	2.2871	2.17198	NA	TAD_632	++
chr5:13234181-13234254:+	chr5:13556175-13556626	TAD_365	2.2871	1.49341	NA	TAD_632	++
chr5:16233775-16233804:+	chr5:16303739-16304175	TAD_367	3.52548	1.8917	NA	TAD_635	++
chr5:16463291-16463547:-	chr5:16303739-16304175	TAD_367	-1.25188	1.8917	NA	TAD_635	-+
chr5:1780538-1780610:-	chr5:1618811-1619254	TAD_355	2.19654	2.584	NA	TAD_622	++
chr5:17945056-17945088:+	chr5:17857643-17858094	TAD_369	1.07635	1.90952	NA	TAD_638	++
chr5:17945056-17945088:+	chr5:18023770-18024177	TAD_369	1.07635	1.68265	NA	TAD_638	++
chr5:17945056-17945088:+	chr5:18037266-18037756	TAD_369	1.07635	2.69449	NA	TAD_638	++
chr5:17964791-17964826:-	chr5:17857643-17858094	TAD_369	3.87287	1.90952	LMO2	TAD_638	++
chr5:17964791-17964826:-	chr5:18023770-18024177	TAD_369	3.87287	1.68265	LMO2	TAD_638	++
chr5:17964791-17964826:-	chr5:18037266-18037756	TAD_369	3.87287	2.69449	LMO2	TAD_638	++
chr5:22325148-22325276:+	chr5:22524887-22525289	TAD_374	1.25745	2.07165	NA	TAD_642	++
chr5:22325148-22325276:+	chr5:22537395-22538102	TAD_374	1.25745	1.33364	NA	TAD_642	++
chr5:22325565-22325640:+	chr5:22524887-22525289	TAD_374	2.23878	2.07165	NA	TAD_642	++
chr5:22325565-22325640:+	chr5:22537395-22538102	TAD_374	2.23878	1.33364	NA	TAD_642	++
chr5:22326415-22326462:+	chr5:22524887-22525289	TAD_374	2.67921	2.07165	NA	TAD_642	++
chr5:22326415-22326462:+	chr5:22537395-22538102	TAD_374	2.67921	1.33364	NA	TAD_642	++
chr5:22326620-22326677:-	chr5:22524887-22525289	TAD_374	1.64265	2.07165	NDUFS3	TAD_642	++
chr5:22326620-22326677:-	chr5:22537395-22538102	TAD_374	1.64265	1.33364	NDUFS3	TAD_642	++
chr5:22349302-22349336:-	chr5:22524887-22525289	TAD_374	1.33714	2.07165	NA	TAD_642	++
chr5:22349302-22349336:-	chr5:22537395-22538102	TAD_374	1.33714	1.33364	NA	TAD_642	++
chr5:22735714-22735811:-	chr5:22696398-22696948	TAD_375	-1.21697	-1.22053	NA	TAD_643	--
chr5:22735714-22735811:-	chr5:22816180-22816583	TAD_375	-1.21697	2.0294	NA	TAD_643	-+
chr5:22840797-22840853:+	chr5:22696398-22696948	TAD_375	2.80842	-1.22053	LRP4	TAD_643	+-
chr5:22840797-22840853:+	chr5:22816180-22816583	TAD_375	2.80842	2.0294	LRP4	TAD_643	++
chr5:22841060-22841065:-	chr5:22696398-22696948	TAD_375	3.9367	-1.22053	NA	TAD_643	+-
chr5:22841060-22841065:-	chr5:22816180-22816583	TAD_375	3.9367	2.0294	NA	TAD_643	++
chr5:23035825-23035885:-	chr5:22938168-22938667	TAD_376	1.88887	2.39131	ATG13	TAD_644	++
chr5:25601323-25601372:+	chr5:25573953-25574473	TAD_378	1.3305	1.73107	NA	TAD_649	++
chr5:25718462-25718573:+	chr5:25573953-25574473	TAD_378	1.38236	1.73107	NUMB	TAD_649	++
chr5:25718749-25718764:-	chr5:25573953-25574473	TAD_378	1.21309	1.73107	RIOX1	TAD_649	++
chr5:25908216-25908229:+	chr5:25573953-25574473	TAD_378	1.18679	1.73107	NA	TAD_649	++
chr5:25923404-25923629:-	chr5:25573953-25574473	TAD_378	1.11247	1.73107	RBM25	TAD_649	++
chr5:25935640-25935643:+	chr5:25573953-25574473	TAD_378	-1.14633	1.73107	NA	TAD_649	-+
chr5:25951383-25951390:+	chr5:25573953-25574473	TAD_378	2.03467	1.73107	ZFYVE1	TAD_649	++
chr5:33645368-33645434:-	chr5:33668166-33668577	TAD_385	-1.02958	-1.06946	NA	TAD_658	--
chr5:33669163-33669213:-	chr5:33668166-33668577	TAD_385	-1.00104	-1.06946	NA	TAD_658	--
chr5:33891497-33891523:+	chr5:33668166-33668577	TAD_385	2.92927	-1.06946	NA	TAD_658	+-
chr5:33891497-33891523:+	chr5:34268023-34268452	TAD_385	2.92927	4.48675	NA	TAD_658	++
chr5:33891526-33891617:-	chr5:33668166-33668577	TAD_385	2.04087	-1.06946	HECTD1	TAD_658	+-
chr5:33891526-33891617:-	chr5:34268023-34268452	TAD_385	2.04087	4.48675	HECTD1	TAD_658	++
chr5:33891639-33891731:+	chr5:33668166-33668577	TAD_385	-1.14241	-1.06946	NA	TAD_658	--
chr5:33891639-33891731:+	chr5:34268023-34268452	TAD_385	-1.14241	4.48675	NA	TAD_658	-+
chr5:35613566-35613651:-	chr5:35622935-35623467	TAD_386	2.13688	1.94152	PPP2R3C	TAD_660	++
chr5:35673120-35673218:-	chr5:35622935-35623467	TAD_386	-1.16067	1.94152	NA	TAD_660	-+
chr5:37292145-37292271:-	chr5:37248224-37248640	TAD_388	-1.05707	3.52428	NA	TAD_663	-+
chr5:37431600-37431619:-	chr5:37248224-37248640	TAD_388	1.55607	3.52428	ISCA2	TAD_663	++
chr5:37537224-37537265:-	chr5:37248224-37248640	TAD_388	-1.0495	3.52428	NA	TAD_663	-+
chr5:37602499-37602500:-	chr5:37248224-37248640	TAD_388	1.51719	3.52428	NA	TAD_663	++
chr5:37730490-37730525:+	chr5:37659468-37659992	TAD_388	2.26515	1.95892	FOS	TAD_664	++
chr5:37730725-37730829:-	chr5:37659468-37659992	TAD_388	2.85351	1.95892	NA	TAD_664	++
chr5:3907514-3907518:+	chr5:3729755-3730191	TAD_358	1.26002	2.28867	NA	TAD_624	++
chr5:4107328-4107451:-	chr5:3729755-3730191	TAD_358	1.93771	2.28867	NA	TAD_624	++
chr5:42120338-42120339:-	chr5:42359607-42360076	TAD_390	2.73564	2.70739	NA	TAD_669	++
chr5:44089162-44089236:+	chr5:44094188-44094677	TAD_393	-1.842	2.13115	NA	TAD_673	-+
chr5:44090804-44090828:+	chr5:44094188-44094677	TAD_393	1.08909	2.13115	NA	TAD_673	++
chr5:44091375-44091404:+	chr5:44094188-44094677	TAD_393	1.49085	2.13115	NA	TAD_673	++
chr5:45577782-45577838:+	chr5:45468594-45469026	TAD_394	-1.25919	1.86126	NA	TAD_675	-+
chr5:46024416-46024418:+	chr5:46096099-46096522	TAD_394	1.01788	2.38772	PAPOLB	TAD_676	++
chr5:4760419-4760680:-	chr5:4956320-4956742	TAD_358	1.60364	1.79861	NA	TAD_625	++
chr5:4760892-4761058:-	chr5:4956320-4956742	TAD_358	2.26172	1.79861	NA	TAD_625	++
chr5:56049135-56049200:-	chr5:55962648-55963081	TAD_402	1.72152	1.41022	NA	TAD_690	++
chr5:56065039-56065066:-	chr5:55962648-55963081	TAD_402	1.13743	1.41022	NA	TAD_690	++
chr5:57424359-57424476:-	chr5:57856757-57857157	TAD_403	1.69218	2.79404	NA	TAD_692	++
chr5:57548403-57548491:-	chr5:57856757-57857157	TAD_403	-1.16719	2.79404	NA	TAD_692	-+
chr5:57820922-57820995:-	chr5:57856757-57857157	TAD_403	1.19307	2.79404	NA	TAD_692	++
chr5:7254951-7254982:+	chr5:7251032-7251439	TAD_359	-1.27283	2.58702	NA	TAD_627	-+
chr5:7254951-7254982:+	chr5:7413437-7413881	TAD_359	-1.27283	2.13198	NA	TAD_627	-+
chr5:7256173-7256268:+	chr5:7251032-7251439	TAD_359	-1.14367	2.58702	LOC121110985	TAD_627	-+
chr5:7256173-7256268:+	chr5:7413437-7413881	TAD_359	-1.14367	2.13198	LOC121110985	TAD_627	-+
chr6:10031871-10031911:-	chr6:10057356-10057768	TAD_409	-1.01595	-3.19258	NA	TAD_703	--
chr6:10031871-10031911:-	chr6:9995846-9996281	TAD_409	-1.01595	2.42374	NA	TAD_703	-+
chr6:10092597-10092609:-	chr6:10057356-10057768	TAD_409	2.41748	-3.19258	ECHS1	TAD_703	+-
chr6:10092597-10092609:-	chr6:9995846-9996281	TAD_409	2.41748	2.42374	ECHS1	TAD_703	++
chr6:10100059-10100162:+	chr6:10057356-10057768	TAD_409	2.39772	-3.19258	NA	TAD_703	+-
chr6:10100059-10100162:+	chr6:9995846-9996281	TAD_409	2.39772	2.42374	NA	TAD_703	++
chr6:10100383-10100435:-	chr6:10057356-10057768	TAD_409	2.399	-3.19258	PAOX	TAD_703	+-
chr6:10100383-10100435:-	chr6:9995846-9996281	TAD_409	2.399	2.42374	PAOX	TAD_703	++
chr6:10298995-10298996:+	chr6:10057356-10057768	TAD_409	1.63174	-3.19258	NA	TAD_703	+-
chr6:10298995-10298996:+	chr6:9995846-9996281	TAD_409	1.63174	2.42374	NA	TAD_703	++
chr6:16917418-16917500:+	chr6:16635145-16635606	TAD_416	2.2347	2.22516	PPP3CB	TAD_709	++
chr6:16917418-16917500:+	chr6:16929039-16929444	TAD_416	2.2347	1.58707	PPP3CB	TAD_709	++
chr6:18179253-18179322:+	chr6:18178867-18179455	TAD_418	1.1401	1.06882	NDUFB8	TAD_712	++
chr6:18179253-18179322:+	chr6:18189954-18190403	TAD_418	1.1401	1.81779	NDUFB8	TAD_712	++
chr6:18179253-18179322:+	chr6:18546847-18547307	TAD_418	1.1401	1.9746	NDUFB8	TAD_712	++
chr6:18179575-18179625:-	chr6:18178867-18179455	TAD_418	2.26891	1.06882	NA	TAD_712	++
chr6:18179575-18179625:-	chr6:18189954-18190403	TAD_418	2.26891	1.81779	NA	TAD_712	++
chr6:18179575-18179625:-	chr6:18546847-18547307	TAD_418	2.26891	1.9746	NA	TAD_712	++
chr6:18179921-18179974:-	chr6:18178867-18179455	TAD_418	1.01335	1.06882	NA	TAD_712	++
chr6:18179921-18179974:-	chr6:18189954-18190403	TAD_418	1.01335	1.81779	NA	TAD_712	++
chr6:18179921-18179974:-	chr6:18546847-18547307	TAD_418	1.01335	1.9746	NA	TAD_712	++
chr6:19541572-19541646:+	chr6:19935426-19935860	TAD_419	-1.12226	1.55328	NA	TAD_715	-+
chr6:21534034-21534074:+	chr6:21242114-21242576	TAD_421	-1.55356	2.11771	NA	TAD_717	-+
chr6:23918141-23918180:+	chr6:24062556-24062975	TAD_423	-1.16489	2.57977	NA	TAD_721	-+
chr6:23963669-23963736:+	chr6:24062556-24062975	TAD_423	1.04404	2.57977	NA	TAD_721	++
chr6:24063563-24063599:+	chr6:24062556-24062975	TAD_423	1.55508	2.57977	NA	TAD_721	++
chr6:25067778-25067826:+	chr6:24677413-24677826	TAD_424	1.4817	1.33342	GSTO2	TAD_723	++
chr6:25067966-25068049:-	chr6:24677413-24677826	TAD_424	1.22587	1.33342	ITPRIP	TAD_723	++
chr6:25816815-25816817:+	chr6:25325000-25325468	TAD_425	2.90805	1.7648	NA	TAD_723	++
chr6:25816815-25816817:+	chr6:25765572-25766017	TAD_425	2.90805	2.24702	NA	TAD_723	++
chr6:26494872-26494990:+	chr6:26588038-26588487	TAD_425	1.14046	1.6879	NA	TAD_725	++
chr6:26494872-26494990:+	chr6:26788347-26788760	TAD_425	1.14046	2.74233	NA	TAD_725	++
chr6:26608053-26608201:-	chr6:26588038-26588487	TAD_425	1.44058	1.6879	NA	TAD_725	++
chr6:26608053-26608201:-	chr6:26788347-26788760	TAD_425	1.44058	2.74233	NA	TAD_725	++
chr6:26615918-26616028:-	chr6:26588038-26588487	TAD_425	1.23147	1.6879	NA	TAD_725	++
chr6:26615918-26616028:-	chr6:26788347-26788760	TAD_425	1.23147	2.74233	NA	TAD_725	++
chr6:30636249-30636303:+	chr6:30682505-30682912	TAD_428	1.03735	2.65507	NA	TAD_729	++
chr6:9984755-9985003:+	chr6:10057356-10057768	TAD_409	-1.65933	-3.19258	NA	TAD_703	--
chr6:9984755-9985003:+	chr6:9995846-9996281	TAD_409	-1.65933	2.42374	NA	TAD_703	-+
chr6:9985688-9985692:-	chr6:10057356-10057768	TAD_409	-1.33405	-3.19258	RSFR	TAD_703	--
chr6:9985688-9985692:-	chr6:9995846-9996281	TAD_409	-1.33405	2.42374	RSFR	TAD_703	-+
chr7:11790088-11790131:+	chr7:12032110-12032575	TAD_436	2.09666	2.13137	NA	TAD_752	++
chr7:11790279-11790301:-	chr7:12032110-12032575	TAD_436	2.1852	2.13137	NA	TAD_752	++
chr7:11883357-11883359:+	chr7:12032110-12032575	TAD_436	1.44739	2.13137	KLF7	TAD_752	++
chr7:13125521-13125604:-	chr7:13183401-13184234	TAD_437	1.59378	2.48649	NA	TAD_754	++
chr7:13267900-13268028:+	chr7:13183401-13184234	TAD_437	1.68278	2.48649	NA	TAD_754	++
chr7:15163769-15163877:+	chr7:15331828-15332297	TAD_439	-1.09825	2.11774	NA	TAD_758	-+
chr7:15451316-15451419:+	chr7:15331828-15332297	TAD_439	1.33019	2.11774	NA	TAD_758	++
chr7:18203714-18203886:+	chr7:18048415-18049279	TAD_443	-1.01839	1.77019	NA	TAD_761	-+
chr7:18203714-18203886:+	chr7:18252482-18252893	TAD_443	-1.01839	2.82582	NA	TAD_761	-+
chr7:18253414-18253508:+	chr7:18048415-18049279	TAD_443	-1.09638	1.77019	NA	TAD_761	-+
chr7:18253414-18253508:+	chr7:18252482-18252893	TAD_443	-1.09638	2.82582	NA	TAD_761	-+
chr7:18550371-18550416:-	chr7:18622565-18623026	TAD_444	-1.00736	2.28844	NA	TAD_761	-+
chr7:22188425-22188449:+	chr7:22181865-22182302	TAD_446	1.03792	1.5292	NA	TAD_766	++
chr7:22188425-22188449:+	chr7:22270008-22270434	TAD_446	1.03792	1.27056	NA	TAD_766	++
chr7:22188425-22188449:+	chr7:22270701-22271125	TAD_446	1.03792	1.15218	NA	TAD_766	++
chr7:22189532-22189613:-	chr7:22181865-22182302	TAD_446	1.19174	1.5292	NA	TAD_766	++
chr7:22189532-22189613:-	chr7:22270008-22270434	TAD_446	1.19174	1.27056	NA	TAD_766	++
chr7:22189532-22189613:-	chr7:22270701-22271125	TAD_446	1.19174	1.15218	NA	TAD_766	++
chr7:24876133-24876134:+	chr7:24875806-24876277	TAD_448	2.52793	2.16979	MRAS	TAD_767	++
chr7:25001005-25001009:+	chr7:24982328-24983243	TAD_449	2.87896	1.54818	PTPN4	TAD_767	++
chr7:25001107-25001123:-	chr7:24982328-24983243	TAD_449	3.8297	1.54818	NA	TAD_767	++
chr7:27414411-27414518:+	chr7:27682254-27682688	TAD_451	1.40622	2.45987	KALRN	TAD_771	++
chr7:27530712-27530754:+	chr7:27682254-27682688	TAD_451	1.285	2.45987	NA	TAD_771	++
chr7:31912034-31912037:+	chr7:32272812-32273264	TAD_455	1.58944	3.21106	NA	TAD_775	++
chr8:13067398-13067402:-	chr8:12947175-12947603	TAD_464	1.92327	1.89664	HCCS	TAD_793	++
chr8:13067398-13067402:-	chr8:12984766-12986009	TAD_464	1.92327	2.15923	HCCS	TAD_793	++
chr8:13741655-13741765:+	chr8:13718622-13719490	TAD_465	-1.02127	2.50557	NA	TAD_794	-+
chr8:13783868-13783961:+	chr8:13718622-13719490	TAD_465	1.07479	2.50557	NA	TAD_794	++
chr8:13784635-13784676:-	chr8:13718622-13719490	TAD_465	1.89622	2.50557	RPL5	TAD_794	++
chr8:13938568-13938658:-	chr8:13718622-13719490	TAD_465	1.18591	2.50557	NA	TAD_794	++
chr8:20456053-20456134:-	chr8:20625993-20626565	TAD_471	1.47001	-1.04394	NA	TAD_802	+-
chr8:20625801-20625848:+	chr8:20625993-20626565	TAD_471	-1.16479	-1.04394	NA	TAD_802	--
chr8:20865221-20865294:-	chr8:20625993-20626565	TAD_471	-1.21911	-1.04394	NA	TAD_802	--
chr8:20894627-20894662:+	chr8:20625993-20626565	TAD_471	2.9903	-1.04394	NA	TAD_802	+-
chr8:20894759-20894760:-	chr8:20625993-20626565	TAD_471	3.01255	-1.04394	GPBP1L1	TAD_802	+-
chr8:20911248-20911414:-	chr8:21199910-21200323	TAD_471	-1.05303	1.15255	NA	TAD_803	-+
chr8:21200128-21200178:+	chr8:21199910-21200323	TAD_471	2.29181	1.15255	LURAP1	TAD_803	++
chr8:21542371-21542436:+	chr8:21411275-21411711	TAD_472	1.00625	2.56088	NA	TAD_804	++
chr8:21542371-21542436:+	chr8:21608662-21609185	TAD_472	1.00625	2.7643	NA	TAD_804	++
chr8:21542371-21542436:+	chr8:21706055-21706488	TAD_472	1.00625	2.15022	NA	TAD_804	++
chr8:21542559-21542654:+	chr8:21411275-21411711	TAD_472	2.47057	2.56088	NA	TAD_804	++
chr8:21542559-21542654:+	chr8:21608662-21609185	TAD_472	2.47057	2.7643	NA	TAD_804	++
chr8:21542559-21542654:+	chr8:21706055-21706488	TAD_472	2.47057	2.15022	NA	TAD_804	++
chr8:21542637-21542795:-	chr8:21411275-21411711	TAD_472	1.25333	2.56088	ATPAF1	TAD_804	++
chr8:21542637-21542795:-	chr8:21608662-21609185	TAD_472	1.25333	2.7643	ATPAF1	TAD_804	++
chr8:21542637-21542795:-	chr8:21706055-21706488	TAD_472	1.25333	2.15022	ATPAF1	TAD_804	++
chr8:21558366-21558423:-	chr8:21411275-21411711	TAD_472	2.44043	2.56088	EFCAB14	TAD_804	++
chr8:21558366-21558423:-	chr8:21608662-21609185	TAD_472	2.44043	2.7643	EFCAB14	TAD_804	++
chr8:21558366-21558423:-	chr8:21706055-21706488	TAD_472	2.44043	2.15022	EFCAB14	TAD_804	++
chr8:22199889-22199890:-	chr8:22169974-22170793	TAD_473	3.165	1.73654	NA	TAD_804	++
chr8:22199889-22199890:-	chr8:22410404-22410848	TAD_473	3.165	1.99877	NA	TAD_804	++
chr8:22457914-22457915:+	chr8:22169974-22170793	TAD_473	2.08833	1.73654	NA	TAD_804	++
chr8:22457914-22457915:+	chr8:22410404-22410848	TAD_473	2.08833	1.99877	NA	TAD_804	++
chr8:24230990-24231019:+	chr8:23835848-23836258	TAD_474	2.10053	1.04697	SCP2	TAD_806	++
chr8:24230990-24231019:+	chr8:23883579-23884001	TAD_474	2.10053	4.38718	SCP2	TAD_806	++
chr8:24230990-24231019:+	chr8:23966630-23967145	TAD_474	2.10053	1.5792	SCP2	TAD_806	++
chr8:24230990-24231019:+	chr8:24029897-24030366	TAD_474	2.10053	1.7339	SCP2	TAD_806	++
chr8:24824332-24824346:+	chr8:24909388-24909831	TAD_475	1.04937	1.45532	NA	TAD_806	++
chr8:24850248-24850510:-	chr8:24909388-24909831	TAD_475	1.17488	1.45532	NA	TAD_806	++
chr8:24908789-24908821:+	chr8:24909388-24909831	TAD_475	1.5848	1.45532	NA	TAD_806	++
chr8:24909152-24909189:+	chr8:24909388-24909831	TAD_475	1.92617	1.45532	NA	TAD_806	++
chr8:24909372-24909390:-	chr8:24909388-24909831	TAD_475	1.08676	1.45532	SSBP3	TAD_806	++
chr8:28285057-28285125:-	chr8:28451458-28451870	TAD_478	-1.00251	3.19362	NA	TAD_813	-+
chr8:28371024-28371056:-	chr8:28451458-28451870	TAD_478	1.29978	3.19362	SERBP1	TAD_813	++
chr8:29475488-29475491:-	chr8:29253717-29254133	TAD_478	-1.7447	2.03154	NA	TAD_814	-+
chr8:3720549-3720567:-	chr8:3790179-3790638	TAD_459	1.92787	1.82829	NA	TAD_785	++
chr8:3720549-3720567:-	chr8:3853477-3853921	TAD_459	1.92787	1.26172	NA	TAD_785	++
chr8:3720549-3720567:-	chr8:4047506-4048001	TAD_459	1.92787	1.67105	NA	TAD_785	++
chr8:3720549-3720567:-	chr8:4061078-4061527	TAD_459	1.92787	2.33803	NA	TAD_785	++
chr8:3801289-3801306:+	chr8:3790179-3790638	TAD_459	3.00159	1.82829	NA	TAD_785	++
chr8:3801289-3801306:+	chr8:3853477-3853921	TAD_459	3.00159	1.26172	NA	TAD_785	++
chr8:3801289-3801306:+	chr8:4047506-4048001	TAD_459	3.00159	1.67105	NA	TAD_785	++
chr8:3801289-3801306:+	chr8:4061078-4061527	TAD_459	3.00159	2.33803	NA	TAD_785	++
chr8:3826804-3826828:+	chr8:3790179-3790638	TAD_459	1.54859	1.82829	NA	TAD_785	++
chr8:3826804-3826828:+	chr8:3853477-3853921	TAD_459	1.54859	1.26172	NA	TAD_785	++
chr8:3826804-3826828:+	chr8:4047506-4048001	TAD_459	1.54859	1.67105	NA	TAD_785	++
chr8:3826804-3826828:+	chr8:4061078-4061527	TAD_459	1.54859	2.33803	NA	TAD_785	++
chr8:3826804-3826828:+	chr8:4305659-4306197	TAD_459	1.54859	1.80278	NA	TAD_785	++
chr8:3827023-3827028:-	chr8:3790179-3790638	TAD_459	1.4858	1.82829	UAP1	TAD_785	++
chr8:3827023-3827028:-	chr8:3853477-3853921	TAD_459	1.4858	1.26172	UAP1	TAD_785	++
chr8:3827023-3827028:-	chr8:4047506-4048001	TAD_459	1.4858	1.67105	UAP1	TAD_785	++
chr8:3827023-3827028:-	chr8:4061078-4061527	TAD_459	1.4858	2.33803	UAP1	TAD_785	++
chr8:3827023-3827028:-	chr8:4305659-4306197	TAD_459	1.4858	1.80278	UAP1	TAD_785	++
chr8:4081987-4082014:+	chr8:3790179-3790638	TAD_459	3.36722	1.82829	NA	TAD_785	++
chr8:4081987-4082014:+	chr8:3853477-3853921	TAD_459	3.36722	1.26172	NA	TAD_785	++
chr8:4081987-4082014:+	chr8:4047506-4048001	TAD_459	3.36722	1.67105	NA	TAD_785	++
chr8:4081987-4082014:+	chr8:4061078-4061527	TAD_459	3.36722	2.33803	NA	TAD_785	++
chr8:4081987-4082014:+	chr8:4305659-4306197	TAD_459	3.36722	1.80278	NA	TAD_785	++
chr8:4082090-4082119:-	chr8:3790179-3790638	TAD_459	3.32063	1.82829	PACS2	TAD_785	++
chr8:4082090-4082119:-	chr8:3853477-3853921	TAD_459	3.32063	1.26172	PACS2	TAD_785	++
chr8:4082090-4082119:-	chr8:4047506-4048001	TAD_459	3.32063	1.67105	PACS2	TAD_785	++
chr8:4082090-4082119:-	chr8:4061078-4061527	TAD_459	3.32063	2.33803	PACS2	TAD_785	++
chr8:4082090-4082119:-	chr8:4305659-4306197	TAD_459	3.32063	1.80278	PACS2	TAD_785	++
chr8:4150322-4150397:-	chr8:3790179-3790638	TAD_459	1.07798	1.82829	LOC121113418	TAD_785	++
chr8:4150322-4150397:-	chr8:3853477-3853921	TAD_459	1.07798	1.26172	LOC121113418	TAD_785	++
chr8:4150322-4150397:-	chr8:4047506-4048001	TAD_459	1.07798	1.67105	LOC121113418	TAD_785	++
chr8:4150322-4150397:-	chr8:4061078-4061527	TAD_459	1.07798	2.33803	LOC121113418	TAD_785	++
chr8:4150322-4150397:-	chr8:4305659-4306197	TAD_459	1.07798	1.80278	LOC121113418	TAD_785	++
chr8:4315184-4315232:+	chr8:3853477-3853921	TAD_459	2.03677	1.26172	NA	TAD_785	++
chr8:4315184-4315232:+	chr8:4047506-4048001	TAD_459	2.03677	1.67105	NA	TAD_785	++
chr8:4315184-4315232:+	chr8:4061078-4061527	TAD_459	2.03677	2.33803	NA	TAD_785	++
chr8:4315184-4315232:+	chr8:4305659-4306197	TAD_459	2.03677	1.80278	NA	TAD_785	++
chr8:4328768-4328809:-	chr8:3853477-3853921	TAD_459	-1.18015	1.26172	NA	TAD_785	-+
chr8:4328768-4328809:-	chr8:4047506-4048001	TAD_459	-1.18015	1.67105	NA	TAD_785	-+
chr8:4328768-4328809:-	chr8:4061078-4061527	TAD_459	-1.18015	2.33803	NA	TAD_785	-+
chr8:4328768-4328809:-	chr8:4305659-4306197	TAD_459	-1.18015	1.80278	NA	TAD_785	-+
chr8:4772065-4772264:-	chr8:4782209-4782660	TAD_459	1.05602	1.53373	PRRC2C	TAD_787	++
chr8:5637796-5637811:+	chr8:6126884-6127361	TAD_461	2.62432	2.61736	GLUL	TAD_789	++
chr8:5813405-5813487:-	chr8:6126884-6127361	TAD_461	-1.22378	2.61736	LOC107053937	TAD_789	-+
chr8:5997139-5997154:+	chr8:6126884-6127361	TAD_461	2.95285	2.61736	NA	TAD_789	++
chr8:6232846-6232847:+	chr8:6126884-6127361	TAD_461	2.47729	2.61736	ABL2	TAD_789	++
chr8:6232846-6232847:+	chr8:6660260-6660668	TAD_461	2.47729	2.19596	ABL2	TAD_789	++
chr8:6592738-6592741:-	chr8:6126884-6127361	TAD_461	1.92992	2.61736	SYNGAP1	TAD_789	++
chr8:6592738-6592741:-	chr8:6660260-6660668	TAD_461	1.92992	2.19596	SYNGAP1	TAD_789	++
chr8:6621003-6621019:+	chr8:6126884-6127361	TAD_461	1.61239	2.61736	SEC16B	TAD_789	++
chr8:6621003-6621019:+	chr8:6660260-6660668	TAD_461	1.61239	2.19596	SEC16B	TAD_789	++
chr8:6621138-6621188:-	chr8:6126884-6127361	TAD_461	1.78153	2.61736	NA	TAD_789	++
chr8:6621138-6621188:-	chr8:6660260-6660668	TAD_461	1.78153	2.19596	NA	TAD_789	++
chr8:7099723-7099729:+	chr8:7411701-7412276	TAD_462	1.76955	1.1192	MRPS14	TAD_790	++
chr8:7376199-7376202:+	chr8:7411701-7412276	TAD_462	1.20025	1.1192	RC3H1	TAD_790	++
chr8:7379303-7379320:+	chr8:7411701-7412276	TAD_462	1.95174	1.1192	RC3H1	TAD_790	++
chr8:7409576-7409598:+	chr8:7411701-7412276	TAD_462	1.9063	1.1192	NA	TAD_790	++
chr8:7416674-7416688:-	chr8:7411701-7412276	TAD_462	1.1405	1.1192	NA	TAD_790	++
chr9:12393270-12393305:-	chr9:12527675-12528095	TAD_489	1.77681	1.02108	NA	TAD_827	++
chr9:12503705-12505009:-	chr9:12527675-12528095	TAD_489	-1.3278	1.02108	NA	TAD_827	-+
chr9:12533613-12546262:-	chr9:12527675-12528095	TAD_489	2.21211	1.02108	NA	TAD_827	++
chr9:12621354-12621412:-	chr9:12527675-12528095	TAD_489	2.80082	1.02108	HES1	TAD_827	++
chr9:14647018-14647088:-	chr9:14610471-14610919	TAD_490	1.37467	1.71746	NA	TAD_831	++
chr9:14647018-14647088:-	chr9:14766758-14767182	TAD_490	1.37467	1.77121	NA	TAD_831	++
chr9:16188856-16188910:-	chr9:16140757-16141261	TAD_492	2.15684	1.85442	ATP11B	TAD_834	++
chr9:16188856-16188910:-	chr9:16174701-16175116	TAD_492	2.15684	2.44881	ATP11B	TAD_834	++
chr9:18073699-18121060:-	chr9:17886223-17886675	TAD_496	2.36777	2.38409	NAALADL2	TAD_835	++
chr9:18073699-18121060:-	chr9:18481921-18482414	TAD_496	2.36777	2.50104	NAALADL2	TAD_835	++
chrZ:11038352-11038356:-	chrZ:10866657-10867129	TAD_677	2.11022	2.21575	NA	TAD_1093	++
chrZ:1137330-1137376:+	chrZ:1133986-1134474	TAD_670	1.81575	1.71753	PCASP1	TAD_1082	++
chrZ:1312869-1312977:+	chrZ:1133986-1134474	TAD_670	1.21129	1.71753	NA	TAD_1082	++
chrZ:17508616-17508623:+	chrZ:17593272-17593692	TAD_684	3.74071	2.18208	NA	TAD_1103	++
chrZ:17508616-17508623:+	chrZ:17735647-17736071	TAD_684	3.74071	1.97453	NA	TAD_1103	++
chrZ:17595025-17595082:+	chrZ:17593272-17593692	TAD_684	1.41049	2.18208	NA	TAD_1103	++
chrZ:17595025-17595082:+	chrZ:17735647-17736071	TAD_684	1.41049	1.97453	NA	TAD_1103	++
chrZ:18061333-18061664:-	chrZ:17593272-17593692	TAD_684	-1.08602	2.18208	NA	TAD_1103	-+
chrZ:18061333-18061664:-	chrZ:17735647-17736071	TAD_684	-1.08602	1.97453	NA	TAD_1103	-+
chrZ:28483584-28483776:+	chrZ:28134900-28135398	TAD_695	3.81875	1.58851	NA	TAD_1116	++
chrZ:3232574-3232802:+	chrZ:3233590-3234121	TAD_672	1.22011	1.51742	NA	TAD_1085	++
chrZ:39092735-39092766:+	chrZ:39196610-39197015	TAD_703	1.04113	2.02658	TLE4	TAD_1127	++
chrZ:39092735-39092766:+	chrZ:39484447-39484973	TAD_703	1.04113	1.66691	TLE4	TAD_1127	++
chrZ:39092938-39093004:-	chrZ:39196610-39197015	TAD_703	1.10891	2.02658	NA	TAD_1127	++
chrZ:39092938-39093004:-	chrZ:39484447-39484973	TAD_703	1.10891	1.66691	NA	TAD_1127	++
chrZ:42102332-42102506:-	chrZ:42196881-42197431	TAD_705	-1.07887	1.95235	NA	TAD_1131	-+
chrZ:42446147-42446477:+	chrZ:42696475-42697287	TAD_705	1.05712	2.9319	LOC112530576	TAD_1132	++
chrZ:45307689-45307691:+	chrZ:45275584-45276005	TAD_708	-1.07646	2.63178	NA	TAD_1135	-+
chrZ:45307689-45307691:+	chrZ:45286131-45286560	TAD_708	-1.07646	4.61911	NA	TAD_1135	-+
chrZ:45307689-45307691:+	chrZ:45359194-45359664	TAD_708	-1.07646	3.38084	NA	TAD_1135	-+
chrZ:46637118-46637183:+	chrZ:46674394-46674812	TAD_709	-1.1231	5.04341	NA	TAD_1137	-+
chrZ:54540517-54540591:+	chrZ:54538646-54539051	TAD_715	1.3228	3.12682	NA	TAD_1145	++
chrZ:54540517-54540591:+	chrZ:54575442-54575886	TAD_715	1.3228	2.70689	NA	TAD_1145	++
chrZ:54540802-54540827:+	chrZ:54538646-54539051	TAD_715	1.91017	3.12682	NA	TAD_1145	++
chrZ:54540802-54540827:+	chrZ:54575442-54575886	TAD_715	1.91017	2.70689	NA	TAD_1145	++
chrZ:63669441-63669447:+	chrZ:63919119-63920518	TAD_723	1.36859	2.05171	NA	TAD_1153	++
chrZ:63707453-63707456:-	chrZ:63919119-63920518	TAD_723	1.70058	2.05171	NA	TAD_1153	++
chrZ:6601164-6601165:-	chrZ:6726286-6726771	TAD_673	1.92383	1.71777	NA	TAD_1088	++
chrZ:66626196-66626230:-	chrZ:66735037-66735888	TAD_727	1.16055	2.55382	NA	TAD_1158	++
chrZ:6726370-6726371:-	chrZ:6726286-6726771	TAD_673	2.17026	1.71777	NA	TAD_1088	++
chrZ:6726370-6726371:-	chrZ:7105588-7106057	TAD_673	2.17026	2.66622	NA	TAD_1088	++
chrZ:6854635-6854636:-	chrZ:6726286-6726771	TAD_673	1.45582	1.71777	NA	TAD_1088	++
chrZ:6854635-6854636:-	chrZ:7105588-7106057	TAD_673	1.45582	2.66622	NA	TAD_1088	++
chrZ:69152855-69153139:-	chrZ:69153154-69153606	TAD_729	-1.23243	4.22783	NA	TAD_1161	-+
chrZ:711237-711342:-	chrZ:878590-879055	TAD_670	1.03689	2.41434	NA	TAD_1081	++
chrZ:71188819-71188939:+	chrZ:71302994-71303480	TAD_731	-1.17389	1.75283	NA	TAD_1162	-+
chrZ:71188819-71188939:+	chrZ:71303522-71303926	TAD_731	-1.17389	1.23074	NA	TAD_1162	-+
chrZ:71188819-71188939:+	chrZ:71470100-71470537	TAD_731	-1.17389	1.56336	NA	TAD_1162	-+
chrZ:71302963-71302993:+	chrZ:71302994-71303480	TAD_731	1.94439	1.75283	XPA	TAD_1162	++
chrZ:71302963-71302993:+	chrZ:71303522-71303926	TAD_731	1.94439	1.23074	XPA	TAD_1162	++
chrZ:71302963-71302993:+	chrZ:71470100-71470537	TAD_731	1.94439	1.56336	XPA	TAD_1162	++
chrZ:71303097-71303189:-	chrZ:71302994-71303480	TAD_731	1.53107	1.75283	NA	TAD_1162	++
chrZ:71303097-71303189:-	chrZ:71303522-71303926	TAD_731	1.53107	1.23074	NA	TAD_1162	++
chrZ:71303097-71303189:-	chrZ:71470100-71470537	TAD_731	1.53107	1.56336	NA	TAD_1162	++
chrZ:71303293-71303348:+	chrZ:71302994-71303480	TAD_731	1.79166	1.75283	XPA	TAD_1162	++
chrZ:71303293-71303348:+	chrZ:71303522-71303926	TAD_731	1.79166	1.23074	XPA	TAD_1162	++
chrZ:71303293-71303348:+	chrZ:71470100-71470537	TAD_731	1.79166	1.56336	XPA	TAD_1162	++
chrZ:71303489-71303556:-	chrZ:71302994-71303480	TAD_731	1.81665	1.75283	NA	TAD_1162	++
chrZ:71303489-71303556:-	chrZ:71303522-71303926	TAD_731	1.81665	1.23074	NA	TAD_1162	++
chrZ:71303489-71303556:-	chrZ:71470100-71470537	TAD_731	1.81665	1.56336	NA	TAD_1162	++
chrZ:71303929-71304045:-	chrZ:71302994-71303480	TAD_731	2.9923	1.75283	NA	TAD_1162	++
chrZ:71303929-71304045:-	chrZ:71303522-71303926	TAD_731	2.9923	1.23074	NA	TAD_1162	++
chrZ:71303929-71304045:-	chrZ:71470100-71470537	TAD_731	2.9923	1.56336	NA	TAD_1162	++
chrZ:71305000-71305002:+	chrZ:71302994-71303480	TAD_731	1.26449	1.75283	XPA	TAD_1162	++
chrZ:71305000-71305002:+	chrZ:71303522-71303926	TAD_731	1.26449	1.23074	XPA	TAD_1162	++
chrZ:71305000-71305002:+	chrZ:71470100-71470537	TAD_731	1.26449	1.56336	XPA	TAD_1162	++
chrZ:72060021-72060024:-	chrZ:72122073-72122530	TAD_732	1.8889	1.76769	NA	TAD_1162	++
chrZ:73353683-73353798:+	chrZ:72973500-72973984	TAD_732	-1.12867	2.62337	NA	TAD_1163	-+
chrZ:73353683-73353798:+	chrZ:73093568-73093977	TAD_732	-1.12867	1.65516	NA	TAD_1163	-+
chrZ:73353683-73353798:+	chrZ:73554684-73555138	TAD_732	-1.12867	3.1709	NA	TAD_1163	-+
chrZ:8447717-8447803:+	chrZ:8075737-8076159	TAD_674	-1.13503	2.45196	NA	TAD_1089	-+
chrZ:8447717-8447803:+	chrZ:8162848-8163262	TAD_674	-1.13503	2.58799	NA	TAD_1089	-+

## Sheet: KIDNEY
TSS_ID	ENH_ID	TAD_ID.blood	Log2FC.TSS_kidney	Log2FC.ENH_kidney	Gene_ID	TAD_ID.fibroblast	Effect_kidney
chr1:101310604-101310616:-	chr1:101499038-101499534	TAD_70	2.19558	2.91041	NA	TAD_128	++
chr1:10241065-10241067:-	chr1:10390336-10390753	TAD_5	2.58776	3.08372	NA	TAD_11	++
chr1:10241065-10241067:-	chr1:10553449-10553890	TAD_5	2.58776	2.93142	NA	TAD_11	++
chr1:102651885-102651994:+	chr1:102988675-102989076	TAD_71	1.05224	2.39856	GABPA	TAD_129	++
chr1:102652087-102652089:-	chr1:102988675-102989076	TAD_71	3.23729	2.39856	NA	TAD_129	++
chr1:102654848-102654918:-	chr1:102988675-102989076	TAD_71	1.1518	2.39856	NA	TAD_129	++
chr1:104074026-104074094:+	chr1:104179902-104180364	TAD_72	-1.15593	2.91934	NA	TAD_131	-+
chr1:105333435-105333549:-	chr1:105178840-105179243	TAD_73	-1.12457	3.17357	NA	TAD_132	-+
chr1:105333435-105333549:-	chr1:105340289-105340763	TAD_73	-1.12457	2.85292	NA	TAD_132	-+
chr1:105370663-105370700:-	chr1:105178840-105179243	TAD_73	1.44043	3.17357	NA	TAD_132	++
chr1:105370663-105370700:-	chr1:105340289-105340763	TAD_73	1.44043	2.85292	NA	TAD_132	++
chr1:105398887-105398894:-	chr1:105178840-105179243	TAD_73	2.14302	3.17357	NA	TAD_132	++
chr1:105398887-105398894:-	chr1:105340289-105340763	TAD_73	2.14302	2.85292	NA	TAD_132	++
chr1:105411963-105412004:+	chr1:105178840-105179243	TAD_73	-1.14928	3.17357	NA	TAD_132	-+
chr1:105411963-105412004:+	chr1:105340289-105340763	TAD_73	-1.14928	2.85292	NA	TAD_132	-+
chr1:105413609-105413781:+	chr1:105178840-105179243	TAD_73	1.47478	3.17357	NA	TAD_132	++
chr1:105413609-105413781:+	chr1:105340289-105340763	TAD_73	1.47478	2.85292	NA	TAD_132	++
chr1:10661278-10661281:-	chr1:10390336-10390753	TAD_5	1.57995	3.08372	NA	TAD_11	++
chr1:10661278-10661281:-	chr1:10553449-10553890	TAD_5	1.57995	2.93142	NA	TAD_11	++
chr1:106758364-106758410:-	chr1:106932425-106932831	TAD_74	-1.24677	3.49864	NA	TAD_134	-+
chr1:109220571-109220583:+	chr1:109110481-109111015	TAD_76	3.32868	2.85019	NA	TAD_137	++
chr1:109673997-109674093:+	chr1:110120985-110121430	TAD_76	1.09748	3.19089	NA	TAD_137	++
chr1:109823827-109823896:+	chr1:110120985-110121430	TAD_76	-1.08727	3.19089	NA	TAD_137	-+
chr1:110351056-110351231:+	chr1:110347705-110348107	TAD_76	1.85819	3.66198	TRAPPC10	TAD_138	++
chr1:110351406-110351465:-	chr1:110347705-110348107	TAD_76	2.11636	3.66198	NA	TAD_138	++
chr1:110982532-110982607:+	chr1:111004450-111004953	TAD_77	2.19903	2.77564	NA	TAD_139	++
chr1:110982532-110982607:+	chr1:111059629-111060066	TAD_77	2.19903	1.82251	NA	TAD_139	++
chr1:123092405-123092437:-	chr1:123454896-123455303	TAD_84	-1.06055	2.2642	NA	TAD_155	-+
chr1:123092405-123092437:-	chr1:123482247-123482732	TAD_84	-1.06055	2.31943	NA	TAD_155	-+
chr1:123512970-123513008:+	chr1:123454896-123455303	TAD_84	1.43743	2.2642	NA	TAD_155	++
chr1:123512970-123513008:+	chr1:123482247-123482732	TAD_84	1.43743	2.31943	NA	TAD_155	++
chr1:125475370-125475429:+	chr1:125555209-125555610	TAD_85	1.99124	3.25888	NA	TAD_157	++
chr1:125535694-125535716:-	chr1:125555209-125555610	TAD_85	1.28091	3.25888	NA	TAD_157	++
chr1:12839652-12839796:+	chr1:12788613-12789094	TAD_6	2.62883	2.29707	NA	TAD_16	++
chr1:12839888-12839996:-	chr1:12788613-12789094	TAD_6	2.32553	2.29707	PTPN12	TAD_16	++
chr1:130160308-130160349:+	chr1:129995792-129996194	TAD_88	-1.00394	1.86866	NA	TAD_161	-+
chr1:130160308-130160349:+	chr1:130006324-130006775	TAD_88	-1.00394	3.22627	NA	TAD_161	-+
chr1:130160308-130160349:+	chr1:130145623-130146032	TAD_88	-1.00394	2.65266	NA	TAD_161	-+
chr1:13168605-13168631:-	chr1:12788613-12789094	TAD_6	-1.27577	2.29707	NA	TAD_16	-+
chr1:131992858-131992910:-	chr1:132401090-132401525	TAD_89	1.40946	2.00195	NA	TAD_165	++
chr1:132442031-132442033:+	chr1:132401090-132401525	TAD_89	1.82218	2.00195	NA	TAD_165	++
chr1:132442233-132442235:-	chr1:132401090-132401525	TAD_89	1.86728	2.00195	MGAT4A	TAD_165	++
chr1:136297903-136297998:-	chr1:136000521-136000928	TAD_92	1.04815	3.34349	NA	TAD_169	++
chr1:136297903-136297998:-	chr1:136088613-136089074	TAD_92	1.04815	2.55821	NA	TAD_169	++
chr1:136297903-136297998:-	chr1:136208895-136209366	TAD_92	1.04815	2.35606	NA	TAD_169	++
chr1:136398076-136398079:+	chr1:136407489-136407895	TAD_93	2.43504	2.93666	LOC776067	TAD_170	++
chr1:136398076-136398079:+	chr1:136410800-136411237	TAD_93	2.43504	1.47182	LOC776067	TAD_170	++
chr1:136398076-136398079:+	chr1:136787861-136788347	TAD_93	2.43504	3.25203	LOC776067	TAD_170	++
chr1:136398256-136398266:-	chr1:136407489-136407895	TAD_93	2.53488	2.93666	NA	TAD_170	++
chr1:136398256-136398266:-	chr1:136410800-136411237	TAD_93	2.53488	1.47182	NA	TAD_170	++
chr1:136398256-136398266:-	chr1:136787861-136788347	TAD_93	2.53488	3.25203	NA	TAD_170	++
chr1:136408158-136408159:-	chr1:136407489-136407895	TAD_93	1.7591	2.93666	NA	TAD_170	++
chr1:136408158-136408159:-	chr1:136410800-136411237	TAD_93	1.7591	1.47182	NA	TAD_170	++
chr1:136408158-136408159:-	chr1:136787861-136788347	TAD_93	1.7591	3.25203	NA	TAD_170	++
chr1:136415836-136415847:+	chr1:136407489-136407895	TAD_93	2.1523	2.93666	LOC776067	TAD_170	++
chr1:136415836-136415847:+	chr1:136410800-136411237	TAD_93	2.1523	1.47182	LOC776067	TAD_170	++
chr1:136415836-136415847:+	chr1:136787861-136788347	TAD_93	2.1523	3.25203	LOC776067	TAD_170	++
chr1:136440371-136440388:-	chr1:136407489-136407895	TAD_93	1.69285	2.93666	NA	TAD_170	++
chr1:136440371-136440388:-	chr1:136410800-136411237	TAD_93	1.69285	1.47182	NA	TAD_170	++
chr1:136440371-136440388:-	chr1:136787861-136788347	TAD_93	1.69285	3.25203	NA	TAD_170	++
chr1:137359156-137359186:-	chr1:137477454-137477871	TAD_93	1.07867	3.54959	TFDP3	TAD_171	++
chr1:137359156-137359186:-	chr1:137502224-137502641	TAD_93	1.07867	1.03518	TFDP3	TAD_171	++
chr1:137502546-137502571:+	chr1:137477454-137477871	TAD_93	1.80449	3.54959	NA	TAD_171	++
chr1:137502546-137502571:+	chr1:137502224-137502641	TAD_93	1.80449	1.03518	NA	TAD_171	++
chr1:137945936-137945953:-	chr1:137477454-137477871	TAD_93	-1.00693	3.54959	NA	TAD_171	-+
chr1:137945936-137945953:-	chr1:137502224-137502641	TAD_93	-1.00693	1.03518	NA	TAD_171	-+
chr1:138668570-138668573:-	chr1:138532300-138532744	TAD_94	4.63412	2.03577	IRS2	TAD_171	++
chr1:138668570-138668573:-	chr1:138728699-138729118	TAD_94	4.63412	2.59572	IRS2	TAD_171	++
chr1:1394269-1394283:-	chr1:1403139-1403559	TAD_1	3.37607	1.10594	UBE2H	TAD_1	++
chr1:1394269-1394283:-	chr1:1512790-1513244	TAD_1	3.37607	1.00982	UBE2H	TAD_1	++
chr1:1394269-1394283:-	chr1:1654450-1654851	TAD_1	3.37607	2.36406	UBE2H	TAD_1	++
chr1:1443866-1443876:+	chr1:1403139-1403559	TAD_1	-1.07325	1.10594	NA	TAD_1	-+
chr1:1443866-1443876:+	chr1:1512790-1513244	TAD_1	-1.07325	1.00982	NA	TAD_1	-+
chr1:1443866-1443876:+	chr1:1654450-1654851	TAD_1	-1.07325	2.36406	NA	TAD_1	-+
chr1:1481475-1481501:+	chr1:1403139-1403559	TAD_1	-1.08997	1.10594	NA	TAD_1	-+
chr1:1481475-1481501:+	chr1:1512790-1513244	TAD_1	-1.08997	1.00982	NA	TAD_1	-+
chr1:1481475-1481501:+	chr1:1654450-1654851	TAD_1	-1.08997	2.36406	NA	TAD_1	-+
chr1:14934833-14935027:+	chr1:15163630-15164044	TAD_7	-1.10847	1.8164	NA	TAD_21	-+
chr1:14934833-14935027:+	chr1:15358603-15359079	TAD_7	-1.10847	3.18706	NA	TAD_21	-+
chr1:151344890-151344891:+	chr1:151116909-151117335	TAD_100	1.92584	2.08165	NA	TAD_184	++
chr1:151344890-151344891:+	chr1:151540769-151541197	TAD_100	1.92584	2.69467	NA	TAD_184	++
chr1:151344890-151344891:+	chr1:151550724-151551127	TAD_100	1.92584	2.42651	NA	TAD_184	++
chr1:151699451-151699453:+	chr1:151540769-151541197	TAD_100	2.10354	2.69467	NA	TAD_184	++
chr1:151699451-151699453:+	chr1:151550724-151551127	TAD_100	2.10354	2.42651	NA	TAD_184	++
chr1:151699451-151699453:+	chr1:151915861-151916325	TAD_100	2.10354	2.3785	NA	TAD_184	++
chr1:151699451-151699453:+	chr1:151955470-151955874	TAD_100	2.10354	2.14001	NA	TAD_184	++
chr1:151699451-151699453:+	chr1:152174722-152175123	TAD_100	2.10354	2.15707	NA	TAD_184	++
chr1:151772355-151772356:+	chr1:151540769-151541197	TAD_100	2.09781	2.69467	NA	TAD_184	++
chr1:151772355-151772356:+	chr1:151550724-151551127	TAD_100	2.09781	2.42651	NA	TAD_184	++
chr1:151772355-151772356:+	chr1:151915861-151916325	TAD_100	2.09781	2.3785	NA	TAD_184	++
chr1:151772355-151772356:+	chr1:151955470-151955874	TAD_100	2.09781	2.14001	NA	TAD_184	++
chr1:151772355-151772356:+	chr1:152174722-152175123	TAD_100	2.09781	2.15707	NA	TAD_184	++
chr1:1537588-1537650:+	chr1:1403139-1403559	TAD_1	-1.20588	1.10594	NA	TAD_1	-+
chr1:1537588-1537650:+	chr1:1512790-1513244	TAD_1	-1.20588	1.00982	NA	TAD_1	-+
chr1:1537588-1537650:+	chr1:1654450-1654851	TAD_1	-1.20588	2.36406	NA	TAD_1	-+
chr1:154205134-154205191:-	chr1:154104934-154105438	TAD_101	-1.04985	3.70372	NA	TAD_187	-+
chr1:158210039-158210040:+	chr1:158642742-158643257	TAD_102	1.85335	3.30784	NA	TAD_192	++
chr1:160978105-160978107:-	chr1:160558700-160559108	TAD_102	1.72989	2.44714	NA	TAD_192	++
chr1:160978105-160978107:-	chr1:161427021-161427459	TAD_102	1.72989	2.51789	NA	TAD_192	++
chr1:163381077-163381082:+	chr1:163347712-163348125	TAD_102	1.74082	3.76483	NA	TAD_193	++
chr1:164504144-164504147:+	chr1:164355067-164355506	TAD_102	2.056	4.06012	LOC112531559	TAD_193	++
chr1:164504255-164504262:-	chr1:164355067-164355506	TAD_102	2.91507	4.06012	NA	TAD_193	++
chr1:164760602-164760603:-	chr1:164355067-164355506	TAD_102	2.37897	4.06012	NA	TAD_193	++
chr1:1648531-1648534:+	chr1:1403139-1403559	TAD_1	1.34286	1.10594	NA	TAD_1	++
chr1:1648531-1648534:+	chr1:1512790-1513244	TAD_1	1.34286	1.00982	NA	TAD_1	++
chr1:1648531-1648534:+	chr1:1654450-1654851	TAD_1	1.34286	2.36406	NA	TAD_1	++
chr1:1648609-1648679:-	chr1:1403139-1403559	TAD_1	1.71785	1.10594	NA	TAD_1	++
chr1:1648609-1648679:-	chr1:1512790-1513244	TAD_1	1.71785	1.00982	NA	TAD_1	++
chr1:1648609-1648679:-	chr1:1654450-1654851	TAD_1	1.71785	2.36406	NA	TAD_1	++
chr1:166630784-166630818:-	chr1:166420985-166421436	TAD_104	-1.06934	2.61862	NA	TAD_195	-+
chr1:169013497-169013515:-	chr1:169209105-169209518	TAD_106	1.30156	3.04166	NA	TAD_198	++
chr1:169087328-169087368:-	chr1:169209105-169209518	TAD_106	-1.29033	3.04166	NA	TAD_198	-+
chr1:169113211-169113222:-	chr1:169209105-169209518	TAD_106	-1.77562	3.04166	NA	TAD_198	-+
chr1:169794768-169794780:-	chr1:169528965-169529380	TAD_107	1.35137	3.49929	NA	TAD_198	++
chr1:169794768-169794780:-	chr1:169820109-169820514	TAD_107	1.35137	2.57469	NA	TAD_198	++
chr1:169797692-169797848:-	chr1:169528965-169529380	TAD_107	1.00534	3.49929	NA	TAD_198	++
chr1:169797692-169797848:-	chr1:169820109-169820514	TAD_107	1.00534	2.57469	NA	TAD_198	++
chr1:170460548-170460592:+	chr1:170750011-170750444	TAD_107	1.81563	3.43956	FOXO1	TAD_200	++
chr1:170460805-170460871:-	chr1:170750011-170750444	TAD_107	1.52409	3.43956	NA	TAD_200	++
chr1:175994771-175994820:+	chr1:176160551-176160951	TAD_110	1.38214	1.13057	NA	TAD_209	++
chr1:175994771-175994820:+	chr1:176342924-176343340	TAD_110	1.38214	3.22883	NA	TAD_209	++
chr1:176929823-176929904:-	chr1:176766841-176767247	TAD_110	-1.07039	2.43696	NA	TAD_210	-+
chr1:186846555-186846561:-	chr1:186503299-186503807	TAD_119	2.52435	2.59181	NA	TAD_220	++
chr1:186846555-186846561:-	chr1:186793433-186793903	TAD_119	2.52435	2.83949	NA	TAD_220	++
chr1:186846555-186846561:-	chr1:186827747-186828229	TAD_119	2.52435	2.81667	NA	TAD_220	++
chr1:186894915-186894916:-	chr1:186503299-186503807	TAD_119	1.9548	2.59181	NA	TAD_220	++
chr1:186894915-186894916:-	chr1:186793433-186793903	TAD_119	1.9548	2.83949	NA	TAD_220	++
chr1:186894915-186894916:-	chr1:186827747-186828229	TAD_119	1.9548	2.81667	NA	TAD_220	++
chr1:188089924-188089932:-	chr1:187599316-187599783	TAD_119	1.97949	2.37752	LOC121107450	TAD_221	++
chr1:188089924-188089932:-	chr1:187694908-187695417	TAD_119	1.97949	3.28561	LOC121107450	TAD_221	++
chr1:188089924-188089932:-	chr1:187802989-187803428	TAD_119	1.97949	2.96789	LOC121107450	TAD_221	++
chr1:188089924-188089932:-	chr1:188413575-188414030	TAD_119	1.97949	2.34908	LOC121107450	TAD_221	++
chr1:188625660-188625724:+	chr1:188413575-188414030	TAD_119	2.64462	2.34908	FZD4	TAD_221	++
chr1:188625843-188626005:-	chr1:188413575-188414030	TAD_119	2.93487	2.34908	NA	TAD_221	++
chr1:189022654-189022661:+	chr1:188680490-188680970	TAD_119	2.14608	2.7992	PCF11	TAD_222	++
chr1:189022654-189022661:+	chr1:188850597-188851548	TAD_119	2.14608	3.17769	PCF11	TAD_222	++
chr1:189943541-189943562:-	chr1:189554893-189555364	TAD_120	2.37855	2.24815	DLG2	TAD_223	++
chr1:189943541-189943562:-	chr1:189624567-189625089	TAD_120	2.37855	3.89299	DLG2	TAD_223	++
chr1:189943541-189943562:-	chr1:190056002-190056924	TAD_120	2.37855	2.50548	DLG2	TAD_223	++
chr1:189943541-189943562:-	chr1:190061582-190062045	TAD_120	2.37855	2.08522	DLG2	TAD_223	++
chr1:190148854-190148933:+	chr1:190056002-190056924	TAD_120	1.08478	2.50548	NA	TAD_223	++
chr1:190148854-190148933:+	chr1:190061582-190062045	TAD_120	1.08478	2.08522	NA	TAD_223	++
chr1:190150203-190150249:-	chr1:190056002-190056924	TAD_120	1.14614	2.50548	NA	TAD_223	++
chr1:190150203-190150249:-	chr1:190061582-190062045	TAD_120	1.14614	2.08522	NA	TAD_223	++
chr1:190397436-190397520:+	chr1:190528931-190529440	TAD_120	-1.24665	3.36676	NA	TAD_224	-+
chr1:192740456-192740470:-	chr1:192728604-192729089	TAD_121	1.67116	2.15325	NA	TAD_224	++
chr1:193594721-193594767:+	chr1:193545379-193545848	TAD_122	-1.01386	3.52983	NA	TAD_226	-+
chr1:19365492-19365547:+	chr1:19814326-19814810	TAD_12	-1.28439	2.89371	NA	TAD_23	-+
chr1:193785717-193785718:+	chr1:193710917-193711481	TAD_122	2.06332	3.53075	WNT11	TAD_227	++
chr1:194738458-194738571:-	chr1:194773718-194774196	TAD_123	-1.41753	3.54059	NA	TAD_229	-+
chr1:194874447-194874492:+	chr1:194773718-194774196	TAD_123	1.3156	3.54059	NA	TAD_229	++
chr1:31141852-31141856:+	chr1:31227517-31228359	TAD_22	2.33643	2.48641	NA	TAD_36	++
chr1:33920010-33920063:+	chr1:33917634-33918034	TAD_23	-1.00447	1.49853	NA	TAD_41	-+
chr1:34502069-34502158:+	chr1:34907912-34908339	TAD_23	-1.21045	2.6117	NA	TAD_42	-+
chr1:35260996-35261095:+	chr1:34907912-34908339	TAD_23	-1.11429	2.6117	NA	TAD_42	-+
chr1:35260996-35261095:+	chr1:35172125-35172564	TAD_23	-1.11429	3.02767	NA	TAD_42	-+
chr1:3565387-3565389:-	chr1:3329965-3330472	TAD_2	2.26824	1.69536	NA	TAD_2	++
chr1:3565387-3565389:-	chr1:3467920-3468366	TAD_2	2.26824	2.45539	NA	TAD_2	++
chr1:36591023-36591124:-	chr1:36292237-36292711	TAD_25	-1.02034	3.18756	NA	TAD_43	-+
chr1:36591023-36591124:-	chr1:36301845-36302694	TAD_25	-1.02034	2.90403	NA	TAD_43	-+
chr1:36591023-36591124:-	chr1:36566328-36566778	TAD_25	-1.02034	1.24078	NA	TAD_43	-+
chr1:3674192-3674329:-	chr1:3872309-3872831	TAD_2	2.20083	1.93509	NA	TAD_3	++
chr1:3769025-3769028:+	chr1:3872309-3872831	TAD_2	1.31056	1.93509	NA	TAD_3	++
chr1:3769025-3769028:+	chr1:4198519-4198998	TAD_2	1.31056	2.94027	NA	TAD_3	++
chr1:3784583-3784677:+	chr1:3872309-3872831	TAD_2	1.43657	1.93509	NA	TAD_3	++
chr1:3784583-3784677:+	chr1:4198519-4198998	TAD_2	1.43657	2.94027	NA	TAD_3	++
chr1:37908993-37909071:+	chr1:38148693-38149505	TAD_26	-1.1061	1.89079	NA	TAD_45	-+
chr1:38182174-38182238:+	chr1:38148693-38149505	TAD_26	1.54288	1.89079	NA	TAD_45	++
chr1:4064483-4064574:-	chr1:3872309-3872831	TAD_2	1.23421	1.93509	NA	TAD_3	++
chr1:4064483-4064574:-	chr1:4198519-4198998	TAD_2	1.23421	2.94027	NA	TAD_3	++
chr1:45717342-45717394:-	chr1:45535864-45536350	TAD_31	-1.30445	3.38958	NA	TAD_53	-+
chr1:47691490-47691581:-	chr1:47658599-47659307	TAD_33	-1.15805	1.61255	NA	TAD_56	-+
chr1:47912234-47912238:-	chr1:47658599-47659307	TAD_33	1.93544	1.61255	NA	TAD_56	++
chr1:47948141-47948286:-	chr1:47658599-47659307	TAD_33	-1.10188	1.61255	NA	TAD_56	-+
chr1:47962927-47962995:-	chr1:47658599-47659307	TAD_33	1.18393	1.61255	NA	TAD_56	++
chr1:47966223-47966309:+	chr1:47658599-47659307	TAD_33	-1.18108	1.61255	LOC121109486	TAD_56	-+
chr1:4862153-4862232:+	chr1:4747656-4748063	TAD_3	-1.40967	-1.31125	NA	TAD_5	--
chr1:4862153-4862232:+	chr1:5037908-5038334	TAD_3	-1.40967	2.1112	NA	TAD_5	-+
chr1:4862153-4862232:+	chr1:5204182-5204691	TAD_3	-1.40967	2.49714	NA	TAD_5	-+
chr1:4862153-4862232:+	chr1:5207293-5207755	TAD_3	-1.40967	3.15271	NA	TAD_5	-+
chr1:4862153-4862232:+	chr1:5221881-5222329	TAD_3	-1.40967	1.97804	NA	TAD_5	-+
chr1:4862350-4862363:+	chr1:4747656-4748063	TAD_3	-1.10459	-1.31125	NA	TAD_5	--
chr1:4862350-4862363:+	chr1:5037908-5038334	TAD_3	-1.10459	2.1112	NA	TAD_5	-+
chr1:4862350-4862363:+	chr1:5204182-5204691	TAD_3	-1.10459	2.49714	NA	TAD_5	-+
chr1:4862350-4862363:+	chr1:5207293-5207755	TAD_3	-1.10459	3.15271	NA	TAD_5	-+
chr1:4862350-4862363:+	chr1:5221881-5222329	TAD_3	-1.10459	1.97804	NA	TAD_5	-+
chr1:4869030-4869064:-	chr1:4747656-4748063	TAD_3	2.7322	-1.31125	NA	TAD_5	+-
chr1:4869030-4869064:-	chr1:5037908-5038334	TAD_3	2.7322	2.1112	NA	TAD_5	++
chr1:4869030-4869064:-	chr1:5204182-5204691	TAD_3	2.7322	2.49714	NA	TAD_5	++
chr1:4869030-4869064:-	chr1:5207293-5207755	TAD_3	2.7322	3.15271	NA	TAD_5	++
chr1:4869030-4869064:-	chr1:5221881-5222329	TAD_3	2.7322	1.97804	NA	TAD_5	++
chr1:49213664-49213773:-	chr1:49148729-49149169	TAD_33	-1.92415	2.84072	NA	TAD_57	-+
chr1:50286820-50286833:+	chr1:50243031-50243487	TAD_34	2.97471	3.23907	NA	TAD_60	++
chr1:50286820-50286833:+	chr1:50348548-50348952	TAD_34	2.97471	2.6357	NA	TAD_60	++
chr1:50286954-50286976:-	chr1:50243031-50243487	TAD_34	2.06928	3.23907	TNRC6B	TAD_60	++
chr1:50286954-50286976:-	chr1:50348548-50348952	TAD_34	2.06928	2.6357	TNRC6B	TAD_60	++
chr1:50630606-50630640:-	chr1:50243031-50243487	TAD_34	1.33614	3.23907	NA	TAD_60	++
chr1:50630606-50630640:-	chr1:50348548-50348952	TAD_34	1.33614	2.6357	NA	TAD_60	++
chr1:50688330-50688381:-	chr1:50243031-50243487	TAD_34	1.94456	3.23907	MGAT3	TAD_60	++
chr1:50688330-50688381:-	chr1:50348548-50348952	TAD_34	1.94456	2.6357	MGAT3	TAD_60	++
chr1:50886210-50886219:+	chr1:51142512-51142937	TAD_34	1.45739	1.16105	NA	TAD_61	++
chr1:50989697-50989754:+	chr1:51142512-51142937	TAD_34	1.72858	1.16105	TMEM184B	TAD_61	++
chr1:50999893-51000123:-	chr1:51142512-51142937	TAD_34	2.3919	1.16105	NA	TAD_61	++
chr1:51017792-51017836:+	chr1:51142512-51142937	TAD_34	3.5651	1.16105	NA	TAD_61	++
chr1:51458536-51458631:-	chr1:51610844-51611340	TAD_35	-1.15836	2.37691	NA	TAD_62	-+
chr1:53150028-53150082:+	chr1:53150101-53150521	TAD_36	-1.04118	-1.04765	SYN3	TAD_64	--
chr1:56106670-56106748:+	chr1:56010601-56011067	TAD_38	2.11733	2.92213	HIPK2	TAD_70	++
chr1:56106670-56106748:+	chr1:56181179-56181660	TAD_38	2.11733	3.34133	HIPK2	TAD_70	++
chr1:58284933-58284935:+	chr1:58218929-58219331	TAD_41	1.79752	2.74157	MTPN	TAD_73	++
chr1:58284939-58285048:-	chr1:58218929-58219331	TAD_41	1.90797	2.74157	NA	TAD_73	++
chr1:6512650-6512655:-	chr1:6219715-6220181	TAD_3	2.04496	3.30115	NA	TAD_6	++
chr1:6512650-6512655:-	chr1:6260485-6260918	TAD_3	2.04496	3.20509	NA	TAD_6	++
chr1:6512650-6512655:-	chr1:6397991-6398846	TAD_3	2.04496	2.007	NA	TAD_6	++
chr1:68065594-68065699:+	chr1:67762525-67763350	TAD_48	1.62753	3.36431	NA	TAD_89	++
chr1:68065594-68065699:+	chr1:68094994-68095499	TAD_48	1.62753	2.9759	NA	TAD_89	++
chr1:68099484-68099603:-	chr1:67762525-67763350	TAD_48	1.14585	3.36431	NA	TAD_89	++
chr1:68099484-68099603:-	chr1:68094994-68095499	TAD_48	1.14585	2.9759	NA	TAD_89	++
chr1:68275036-68275138:+	chr1:68094994-68095499	TAD_48	1.01904	2.9759	PPFIBP1	TAD_89	++
chr1:68299579-68299594:-	chr1:68094994-68095499	TAD_48	1.82391	2.9759	NA	TAD_89	++
chr1:70373152-70373357:+	chr1:70774650-70775109	TAD_51	-1.58195	2.64499	NA	TAD_92	-+
chr1:72181846-72181848:+	chr1:72162119-72162558	TAD_53	1.98378	4.3055	CDKN1B	TAD_94	++
chr1:72181846-72181848:+	chr1:72181446-72181848	TAD_53	1.98378	1.39859	CDKN1B	TAD_94	++
chr1:77100433-77100570:-	chr1:76887976-76889356	TAD_55	1.32097	3.41939	NA	TAD_100	++
chr1:77100433-77100570:-	chr1:77141296-77141757	TAD_55	1.32097	2.45725	NA	TAD_100	++
chr1:77118823-77118856:+	chr1:76887976-76889356	TAD_55	-1.00204	3.41939	NA	TAD_100	-+
chr1:77118823-77118856:+	chr1:77141296-77141757	TAD_55	-1.00204	2.45725	NA	TAD_100	-+
chr1:77717944-77718154:+	chr1:77488453-77488854	TAD_55	1.3883	1.54307	NA	TAD_101	++
chr1:77717944-77718154:+	chr1:77722040-77722531	TAD_55	1.3883	1.89369	NA	TAD_101	++
chr1:77944704-77944718:-	chr1:77488453-77488854	TAD_55	2.18292	1.54307	NA	TAD_101	++
chr1:77944704-77944718:-	chr1:77722040-77722531	TAD_55	2.18292	1.89369	NA	TAD_101	++
chr1:80021399-80021453:+	chr1:79942836-79943372	TAD_57	1.08136	2.63425	GSK3A	TAD_103	++
chr1:80021515-80021567:-	chr1:79942836-79943372	TAD_57	1.35993	2.63425	NA	TAD_103	++
chr1:80021779-80021995:-	chr1:79942836-79943372	TAD_57	1.18761	2.63425	NA	TAD_103	++
chr1:80416461-80416462:+	chr1:79942836-79943372	TAD_57	2.07526	2.63425	NA	TAD_103	++
chr1:80416461-80416462:+	chr1:80543105-80543513	TAD_57	2.07526	1.58357	NA	TAD_103	++
chr1:8076680-8076698:+	chr1:7611916-7612326	TAD_3	1.95695	2.9039	NA	TAD_8	++
chr1:8076680-8076698:+	chr1:7634088-7634490	TAD_3	1.95695	3.26173	NA	TAD_8	++
chr1:82512448-82512727:-	chr1:82972538-82972996	TAD_59	1.53257	2.42595	NA	TAD_105	++
chr1:83414476-83414478:+	chr1:83814036-83814443	TAD_60	1.88127	2.38472	NA	TAD_106	++
chr1:83658125-83658194:+	chr1:83814036-83814443	TAD_60	1.43831	2.38472	NA	TAD_106	++
chr1:83833315-83833372:-	chr1:83814036-83814443	TAD_60	1.12106	2.38472	NA	TAD_106	++
chr1:84858095-84858096:+	chr1:85118007-85118428	TAD_60	1.55092	1.61585	NA	TAD_109	++
chr1:85086995-85087134:-	chr1:85118007-85118428	TAD_60	-1.18238	1.61585	NA	TAD_109	-+
chr1:85134481-85134579:+	chr1:85118007-85118428	TAD_60	-1.16855	1.61585	NA	TAD_109	-+
chr1:85142403-85142444:-	chr1:85118007-85118428	TAD_60	-1.04617	1.61585	TOMM70	TAD_109	-+
chr1:87255359-87255360:-	chr1:87098092-87098584	TAD_62	1.77559	3.5528	NA	TAD_112	++
chr10:12593926-12594031:+	chr10:12597801-12598336	TAD_512	2.30557	3.22876	NA	TAD_859	++
chr10:12593926-12594031:+	chr10:12601207-12601617	TAD_512	2.30557	1.235	NA	TAD_859	++
chr10:12836432-12836441:-	chr10:12858331-12858787	TAD_513	-2.871	2.63182	LOC107054203	TAD_860	-+
chr10:13004889-13004890:+	chr10:13180487-13180920	TAD_513	2.12747	2.9266	NA	TAD_861	++
chr10:13025232-13025237:-	chr10:13180487-13180920	TAD_513	2.25996	2.9266	ABHD2	TAD_861	++
chr10:13057471-13057531:-	chr10:13180487-13180920	TAD_513	1.48288	2.9266	NA	TAD_861	++
chr10:13187692-13187763:+	chr10:13180487-13180920	TAD_513	1.14641	2.9266	NA	TAD_861	++
chr10:13619612-13619634:+	chr10:13366418-13366897	TAD_514	2.39242	3.06306	NA	TAD_862	++
chr10:13619612-13619634:+	chr10:13800595-13801035	TAD_514	2.39242	3.42778	NA	TAD_862	++
chr10:13619612-13619634:+	chr10:13801131-13801599	TAD_514	2.39242	-1.28384	NA	TAD_862	+-
chr10:13619612-13619634:+	chr10:13831659-13832098	TAD_514	2.39242	3.11613	NA	TAD_862	++
chr10:13619762-13619764:-	chr10:13366418-13366897	TAD_514	2.57752	3.06306	NA	TAD_862	++
chr10:13619762-13619764:-	chr10:13800595-13801035	TAD_514	2.57752	3.42778	NA	TAD_862	++
chr10:13619762-13619764:-	chr10:13801131-13801599	TAD_514	2.57752	-1.28384	NA	TAD_862	+-
chr10:13619762-13619764:-	chr10:13831659-13832098	TAD_514	2.57752	3.11613	NA	TAD_862	++
chr10:15276787-15276788:+	chr10:15190549-15190980	TAD_514	2.85064	3.43051	NA	TAD_864	++
chr10:15276787-15276788:+	chr10:15423438-15423994	TAD_514	2.85064	2.4109	NA	TAD_864	++
chr10:15276787-15276788:+	chr10:15604727-15605218	TAD_514	2.85064	3.47093	NA	TAD_864	++
chr10:15276787-15276788:+	chr10:15731552-15731967	TAD_514	2.85064	3.24066	NA	TAD_864	++
chr10:15276787-15276788:+	chr10:15751808-15752238	TAD_514	2.85064	3.35511	NA	TAD_864	++
chr10:15848925-15849058:-	chr10:15423438-15423994	TAD_514	1.78282	2.4109	NA	TAD_864	++
chr10:15848925-15849058:-	chr10:15604727-15605218	TAD_514	1.78282	3.47093	NA	TAD_864	++
chr10:15848925-15849058:-	chr10:15731552-15731967	TAD_514	1.78282	3.24066	NA	TAD_864	++
chr10:15848925-15849058:-	chr10:15751808-15752238	TAD_514	1.78282	3.35511	NA	TAD_864	++
chr10:15848936-15848946:+	chr10:15423438-15423994	TAD_514	3.30869	2.4109	NR2F2	TAD_864	++
chr10:15848936-15848946:+	chr10:15604727-15605218	TAD_514	3.30869	3.47093	NR2F2	TAD_864	++
chr10:15848936-15848946:+	chr10:15731552-15731967	TAD_514	3.30869	3.24066	NR2F2	TAD_864	++
chr10:15848936-15848946:+	chr10:15751808-15752238	TAD_514	3.30869	3.35511	NR2F2	TAD_864	++
chr10:16844418-16844451:+	chr10:16844684-16845099	TAD_515	2.39536	1.72808	NA	TAD_866	++
chr10:16844683-16844699:-	chr10:16844684-16845099	TAD_515	2.37675	1.72808	NA	TAD_866	++
chr10:17094380-17094382:+	chr10:16949891-16950711	TAD_515	2.38775	2.24131	MEF2A	TAD_867	++
chr10:17094380-17094382:+	chr10:17231991-17232452	TAD_515	2.38775	1.98411	MEF2A	TAD_867	++
chr10:17094380-17094382:+	chr10:17359900-17360393	TAD_515	2.38775	1.13995	MEF2A	TAD_867	++
chr10:19692769-19692807:+	chr10:19835247-19835675	TAD_517	1.14309	1.5758	NA	TAD_871	++
chr10:19692769-19692807:+	chr10:20011649-20012055	TAD_517	1.14309	2.24428	NA	TAD_871	++
chr10:19692769-19692807:+	chr10:20158985-20159397	TAD_517	1.14309	1.19182	NA	TAD_871	++
chr10:19791447-19791497:-	chr10:19835247-19835675	TAD_517	2.27402	1.5758	EIF3J	TAD_871	++
chr10:19791447-19791497:-	chr10:20011649-20012055	TAD_517	2.27402	2.24428	EIF3J	TAD_871	++
chr10:19791447-19791497:-	chr10:20158985-20159397	TAD_517	2.27402	1.19182	EIF3J	TAD_871	++
chr10:19791447-19791497:-	chr10:20198291-20198710	TAD_517	2.27402	2.57929	EIF3J	TAD_871	++
chr10:19791447-19791497:-	chr10:20289612-20290089	TAD_517	2.27402	2.86183	EIF3J	TAD_871	++
chr10:19819777-19819922:+	chr10:19835247-19835675	TAD_517	1.95666	1.5758	NA	TAD_871	++
chr10:19819777-19819922:+	chr10:20011649-20012055	TAD_517	1.95666	2.24428	NA	TAD_871	++
chr10:19819777-19819922:+	chr10:20158985-20159397	TAD_517	1.95666	1.19182	NA	TAD_871	++
chr10:19819777-19819922:+	chr10:20198291-20198710	TAD_517	1.95666	2.57929	NA	TAD_871	++
chr10:19819777-19819922:+	chr10:20289612-20290089	TAD_517	1.95666	2.86183	NA	TAD_871	++
chr10:19835408-19835442:-	chr10:19835247-19835675	TAD_517	1.88387	1.5758	CTDSPL2	TAD_871	++
chr10:19835408-19835442:-	chr10:20011649-20012055	TAD_517	1.88387	2.24428	CTDSPL2	TAD_871	++
chr10:19835408-19835442:-	chr10:20158985-20159397	TAD_517	1.88387	1.19182	CTDSPL2	TAD_871	++
chr10:19835408-19835442:-	chr10:20198291-20198710	TAD_517	1.88387	2.57929	CTDSPL2	TAD_871	++
chr10:19835408-19835442:-	chr10:20289612-20290089	TAD_517	1.88387	2.86183	CTDSPL2	TAD_871	++
chr10:20010807-20010824:-	chr10:19835247-19835675	TAD_517	1.45578	1.5758	NA	TAD_871	++
chr10:20010807-20010824:-	chr10:20011649-20012055	TAD_517	1.45578	2.24428	NA	TAD_871	++
chr10:20010807-20010824:-	chr10:20158985-20159397	TAD_517	1.45578	1.19182	NA	TAD_871	++
chr10:20010807-20010824:-	chr10:20198291-20198710	TAD_517	1.45578	2.57929	NA	TAD_871	++
chr10:20010807-20010824:-	chr10:20289612-20290089	TAD_517	1.45578	2.86183	NA	TAD_871	++
chr10:20050259-20050262:+	chr10:19835247-19835675	TAD_517	1.19509	1.5758	ZNF710	TAD_871	++
chr10:20050259-20050262:+	chr10:20011649-20012055	TAD_517	1.19509	2.24428	ZNF710	TAD_871	++
chr10:20050259-20050262:+	chr10:20158985-20159397	TAD_517	1.19509	1.19182	ZNF710	TAD_871	++
chr10:20050259-20050262:+	chr10:20198291-20198710	TAD_517	1.19509	2.57929	ZNF710	TAD_871	++
chr10:20050259-20050262:+	chr10:20289612-20290089	TAD_517	1.19509	2.86183	ZNF710	TAD_871	++
chr10:20088049-20088052:-	chr10:19835247-19835675	TAD_517	2.28147	1.5758	NA	TAD_871	++
chr10:20088049-20088052:-	chr10:20011649-20012055	TAD_517	2.28147	2.24428	NA	TAD_871	++
chr10:20088049-20088052:-	chr10:20158985-20159397	TAD_517	2.28147	1.19182	NA	TAD_871	++
chr10:20088049-20088052:-	chr10:20198291-20198710	TAD_517	2.28147	2.57929	NA	TAD_871	++
chr10:20088049-20088052:-	chr10:20289612-20290089	TAD_517	2.28147	2.86183	NA	TAD_871	++
chr10:20097035-20097093:-	chr10:19835247-19835675	TAD_517	-1.5226	1.5758	NA	TAD_871	-+
chr10:20097035-20097093:-	chr10:20011649-20012055	TAD_517	-1.5226	2.24428	NA	TAD_871	-+
chr10:20097035-20097093:-	chr10:20158985-20159397	TAD_517	-1.5226	1.19182	NA	TAD_871	-+
chr10:20097035-20097093:-	chr10:20198291-20198710	TAD_517	-1.5226	2.57929	NA	TAD_871	-+
chr10:20097035-20097093:-	chr10:20289612-20290089	TAD_517	-1.5226	2.86183	NA	TAD_871	-+
chr10:20150716-20150755:+	chr10:19835247-19835675	TAD_517	1.19774	1.5758	NA	TAD_871	++
chr10:20150716-20150755:+	chr10:20011649-20012055	TAD_517	1.19774	2.24428	NA	TAD_871	++
chr10:20150716-20150755:+	chr10:20158985-20159397	TAD_517	1.19774	1.19182	NA	TAD_871	++
chr10:20150716-20150755:+	chr10:20198291-20198710	TAD_517	1.19774	2.57929	NA	TAD_871	++
chr10:20150716-20150755:+	chr10:20289612-20290089	TAD_517	1.19774	2.86183	NA	TAD_871	++
chr10:20158713-20158756:-	chr10:19835247-19835675	TAD_517	1.81415	1.5758	SERF2	TAD_871	++
chr10:20158713-20158756:-	chr10:20011649-20012055	TAD_517	1.81415	2.24428	SERF2	TAD_871	++
chr10:20158713-20158756:-	chr10:20158985-20159397	TAD_517	1.81415	1.19182	SERF2	TAD_871	++
chr10:20158713-20158756:-	chr10:20198291-20198710	TAD_517	1.81415	2.57929	SERF2	TAD_871	++
chr10:20158713-20158756:-	chr10:20289612-20290089	TAD_517	1.81415	2.86183	SERF2	TAD_871	++
chr10:2357578-2357732:+	chr10:2331193-2331689	TAD_503	2.93998	2.67408	LOXL1	TAD_844	++
chr10:2357796-2357942:-	chr10:2331193-2331689	TAD_503	2.74929	2.67408	NA	TAD_844	++
chr10:3133440-3133497:-	chr10:3041573-3042044	TAD_505	1.14959	3.57843	NA	TAD_845	++
chr10:7794322-7794384:-	chr10:7752928-7753778	TAD_508	1.55647	3.87553	NA	TAD_852	++
chr10:7795479-7795490:-	chr10:7752928-7753778	TAD_508	1.16609	3.87553	NA	TAD_852	++
chr10:8041918-8041970:-	chr10:7752928-7753778	TAD_508	1.10513	3.87553	NA	TAD_852	++
chr10:8759720-8759732:-	chr10:8787290-8787807	TAD_509	2.4482	3.96028	NA	TAD_854	++
chr10:8919463-8919536:+	chr10:8787290-8787807	TAD_509	2.19671	3.96028	BCL2L10	TAD_854	++
chr10:8950205-8950270:+	chr10:8787290-8787807	TAD_509	2.95247	3.96028	NA	TAD_854	++
chr10:9142968-9142969:-	chr10:8787290-8787807	TAD_509	-2.61361	3.96028	SCG3	TAD_854	-+
chr10:9151873-9151965:-	chr10:8787290-8787807	TAD_509	-1.01587	3.96028	NA	TAD_854	-+
chr11:1015422-1015473:-	chr11:1021257-1021722	TAD_518	1.84617	2.22643	NA	TAD_872	++
chr11:1129358-1129405:+	chr11:1021257-1021722	TAD_518	3.08615	2.22643	CTCF	TAD_872	++
chr11:12617786-12617787:-	chr11:12246937-12247391	TAD_525	1.89167	2.93368	LOC112533264	TAD_888	++
chr11:12617786-12617787:-	chr11:12266535-12267010	TAD_525	1.89167	2.6611	LOC112533264	TAD_888	++
chr11:13381636-13381637:-	chr11:13304403-13304839	TAD_525	2.03595	2.07101	LOC112533283	TAD_888	++
chr11:1673782-1673886:-	chr11:1971274-1971675	TAD_518	1.60076	1.37087	NA	TAD_874	++
chr11:1673782-1673886:-	chr11:2042197-2042654	TAD_518	1.60076	3.40878	NA	TAD_874	++
chr11:17445721-17445768:-	chr11:17468733-17469233	TAD_528	2.59414	2.41804	NA	TAD_895	++
chr11:18067531-18067594:+	chr11:17797643-17798088	TAD_528	-1.18014	2.71644	NA	TAD_896	-+
chr11:18067531-18067594:+	chr11:17951519-17951954	TAD_528	-1.18014	3.72119	NA	TAD_896	-+
chr11:18067531-18067594:+	chr11:18194767-18195171	TAD_528	-1.18014	3.0196	NA	TAD_896	-+
chr11:18068361-18068411:+	chr11:17797643-17798088	TAD_528	1.3038	2.71644	NA	TAD_896	++
chr11:18068361-18068411:+	chr11:17951519-17951954	TAD_528	1.3038	3.72119	NA	TAD_896	++
chr11:18068361-18068411:+	chr11:18194767-18195171	TAD_528	1.3038	3.0196	NA	TAD_896	++
chr11:18068871-18068911:+	chr11:17797643-17798088	TAD_528	1.15152	2.71644	NA	TAD_896	++
chr11:18068871-18068911:+	chr11:17951519-17951954	TAD_528	1.15152	3.72119	NA	TAD_896	++
chr11:18068871-18068911:+	chr11:18194767-18195171	TAD_528	1.15152	3.0196	NA	TAD_896	++
chr11:18079514-18079564:+	chr11:17797643-17798088	TAD_528	1.37786	2.71644	NA	TAD_896	++
chr11:18079514-18079564:+	chr11:17951519-17951954	TAD_528	1.37786	3.72119	NA	TAD_896	++
chr11:18079514-18079564:+	chr11:18194767-18195171	TAD_528	1.37786	3.0196	NA	TAD_896	++
chr11:18081385-18081408:-	chr11:17797643-17798088	TAD_528	1.33853	2.71644	RNF166	TAD_896	++
chr11:18081385-18081408:-	chr11:17951519-17951954	TAD_528	1.33853	3.72119	RNF166	TAD_896	++
chr11:18081385-18081408:-	chr11:18194767-18195171	TAD_528	1.33853	3.0196	RNF166	TAD_896	++
chr11:18105966-18106014:-	chr11:17797643-17798088	TAD_528	-1.478	2.71644	NA	TAD_896	-+
chr11:18105966-18106014:-	chr11:17951519-17951954	TAD_528	-1.478	3.72119	NA	TAD_896	-+
chr11:18105966-18106014:-	chr11:18194767-18195171	TAD_528	-1.478	3.0196	NA	TAD_896	-+
chr11:18111420-18111459:+	chr11:17797643-17798088	TAD_528	-1.55137	2.71644	NA	TAD_896	-+
chr11:18111420-18111459:+	chr11:17951519-17951954	TAD_528	-1.55137	3.72119	NA	TAD_896	-+
chr11:18111420-18111459:+	chr11:18194767-18195171	TAD_528	-1.55137	3.0196	NA	TAD_896	-+
chr11:18111580-18111640:+	chr11:17797643-17798088	TAD_528	-1.52917	2.71644	NA	TAD_896	-+
chr11:18111580-18111640:+	chr11:17951519-17951954	TAD_528	-1.52917	3.72119	NA	TAD_896	-+
chr11:18111580-18111640:+	chr11:18194767-18195171	TAD_528	-1.52917	3.0196	NA	TAD_896	-+
chr11:1881776-1881791:-	chr11:1971274-1971675	TAD_518	2.96799	1.37087	GLG1	TAD_874	++
chr11:1881776-1881791:-	chr11:2042197-2042654	TAD_518	2.96799	3.40878	GLG1	TAD_874	++
chr11:1960092-1960115:+	chr11:1971274-1971675	TAD_518	-1.05089	1.37087	NA	TAD_874	-+
chr11:1960092-1960115:+	chr11:2042197-2042654	TAD_518	-1.05089	3.40878	NA	TAD_874	-+
chr11:1999630-1999701:-	chr11:1971274-1971675	TAD_518	2.97193	1.37087	BCAR1	TAD_874	++
chr11:1999630-1999701:-	chr11:2042197-2042654	TAD_518	2.97193	3.40878	BCAR1	TAD_874	++
chr11:2052659-2052730:+	chr11:1971274-1971675	TAD_518	1.51201	1.37087	NA	TAD_874	++
chr11:2052659-2052730:+	chr11:2042197-2042654	TAD_518	1.51201	3.40878	NA	TAD_874	++
chr11:2132748-2132769:+	chr11:1971274-1971675	TAD_518	-1.21253	1.37087	NA	TAD_874	-+
chr11:2132748-2132769:+	chr11:2042197-2042654	TAD_518	-1.21253	3.40878	NA	TAD_874	-+
chr11:4479134-4479171:+	chr11:4485519-4486038	TAD_519	1.39496	1.91025	NA	TAD_875	++
chr11:5525785-5525788:-	chr11:5590524-5590932	TAD_519	2.67134	1.7546	NA	TAD_877	++
chr11:5525785-5525788:-	chr11:5647151-5647580	TAD_519	2.67134	2.87206	NA	TAD_877	++
chr11:5525785-5525788:-	chr11:5669687-5670633	TAD_519	2.67134	3.32581	NA	TAD_877	++
chr11:9170388-9170390:-	chr11:9205685-9206161	TAD_523	1.99901	3.13935	NA	TAD_884	++
chr11:9170388-9170390:-	chr11:9307222-9307691	TAD_523	1.99901	3.36817	NA	TAD_884	++
chr11:925851-925941:-	chr11:1021257-1021722	TAD_518	1.18997	2.22643	NA	TAD_872	++
chr11:927245-927307:-	chr11:1021257-1021722	TAD_518	1.0641	2.22643	NA	TAD_872	++
chr12:10983416-10983461:-	chr12:11404440-11404898	TAD_541	1.09468	2.32101	NA	TAD_912	++
chr12:11682090-11682114:-	chr12:11404440-11404898	TAD_541	1.67544	2.32101	NA	TAD_912	++
chr12:11756314-11756414:-	chr12:11404440-11404898	TAD_541	-1.34268	2.32101	NA	TAD_912	-+
chr12:11773507-11773510:+	chr12:11404440-11404898	TAD_541	3.13939	2.32101	SLC6A8	TAD_912	++
chr12:11773679-11773745:-	chr12:11404440-11404898	TAD_541	3.28241	2.32101	NA	TAD_912	++
chr12:11775381-11775399:+	chr12:11404440-11404898	TAD_541	2.26554	2.32101	SLC6A8	TAD_912	++
chr12:12012665-12012973:+	chr12:11989807-11990271	TAD_541	-1.03857	3.06493	NA	TAD_913	-+
chr12:1516661-1516712:+	chr12:1478716-1479159	TAD_531	1.50184	2.61923	NA	TAD_900	++
chr12:1516661-1516712:+	chr12:1541182-1541628	TAD_531	1.50184	1.06214	NA	TAD_900	++
chr12:1516868-1516874:-	chr12:1478716-1479159	TAD_531	1.64105	2.61923	HYAL2	TAD_900	++
chr12:1516868-1516874:-	chr12:1541182-1541628	TAD_531	1.64105	1.06214	HYAL2	TAD_900	++
chr12:18575708-18575778:+	chr12:18613763-18614219	TAD_548	-1.01425	2.62374	NA	TAD_921	-+
chr12:18575708-18575778:+	chr12:18715686-18716221	TAD_548	-1.01425	2.7364	NA	TAD_921	-+
chr12:18770442-18770485:-	chr12:18613763-18614219	TAD_548	-1.24174	2.62374	NA	TAD_921	-+
chr12:18770442-18770485:-	chr12:18715686-18716221	TAD_548	-1.24174	2.7364	NA	TAD_921	-+
chr12:19659391-19659440:-	chr12:19921989-19922434	TAD_549	-1.2087	2.58767	NA	TAD_922	-+
chr12:19662610-19662642:-	chr12:19921989-19922434	TAD_549	-1.11018	2.58767	MBD4	TAD_922	-+
chr12:2398824-2398980:+	chr12:2600913-2601319	TAD_533	-2.50268	1.61604	NA	TAD_901	-+
chr12:2398824-2398980:+	chr12:2605848-2606280	TAD_533	-2.50268	1.23247	NA	TAD_901	-+
chr12:2399326-2399349:-	chr12:2600913-2601319	TAD_533	-2.54833	1.61604	LOC121106622	TAD_901	-+
chr12:2399326-2399349:-	chr12:2605848-2606280	TAD_533	-2.54833	1.23247	LOC121106622	TAD_901	-+
chr12:2550304-2550490:+	chr12:2600913-2601319	TAD_533	-1.03322	1.61604	NA	TAD_901	-+
chr12:2550304-2550490:+	chr12:2605848-2606280	TAD_533	-1.03322	1.23247	NA	TAD_901	-+
chr12:2599418-2599520:+	chr12:2600913-2601319	TAD_533	2.65139	1.61604	NA	TAD_901	++
chr12:2599418-2599520:+	chr12:2605848-2606280	TAD_533	2.65139	1.23247	NA	TAD_901	++
chr12:2600371-2600389:-	chr12:2600913-2601319	TAD_533	2.56023	1.61604	UBA7	TAD_901	++
chr12:2600371-2600389:-	chr12:2605848-2606280	TAD_533	2.56023	1.23247	UBA7	TAD_901	++
chr12:2600394-2600414:+	chr12:2600913-2601319	TAD_533	1.17478	1.61604	TCTA	TAD_901	++
chr12:2600394-2600414:+	chr12:2605848-2606280	TAD_533	1.17478	1.23247	TCTA	TAD_901	++
chr12:2601368-2601405:-	chr12:2600913-2601319	TAD_533	2.10575	1.61604	NA	TAD_901	++
chr12:2601368-2601405:-	chr12:2605848-2606280	TAD_533	2.10575	1.23247	NA	TAD_901	++
chr12:2758317-2758403:+	chr12:2600913-2601319	TAD_533	1.33085	1.61604	NA	TAD_901	++
chr12:2758317-2758403:+	chr12:2605848-2606280	TAD_533	1.33085	1.23247	NA	TAD_901	++
chr12:2862595-2862662:+	chr12:2600913-2601319	TAD_533	1.43298	1.61604	NA	TAD_901	++
chr12:2862595-2862662:+	chr12:2605848-2606280	TAD_533	1.43298	1.23247	NA	TAD_901	++
chr12:2876514-2876553:-	chr12:2600913-2601319	TAD_533	1.02986	1.61604	NA	TAD_901	++
chr12:2876514-2876553:-	chr12:2605848-2606280	TAD_533	1.02986	1.23247	NA	TAD_901	++
chr12:2942955-2942990:-	chr12:2600913-2601319	TAD_533	1.29028	1.61604	BRK1	TAD_901	++
chr12:2942955-2942990:-	chr12:2605848-2606280	TAD_533	1.29028	1.23247	BRK1	TAD_901	++
chr12:3358516-3358532:-	chr12:3403710-3404157	TAD_534	1.28491	1.3839	NA	TAD_901	++
chr12:3383771-3383800:+	chr12:3403710-3404157	TAD_534	1.14154	1.3839	LOC101747452	TAD_901	++
chr12:650046-650140:-	chr12:635650-636076	TAD_530	1.08834	3.90801	NA	TAD_898	++
chr12:7424856-7424920:+	chr12:7795907-7796453	TAD_538	-1.07008	2.04305	NA	TAD_907	-+
chr12:8896266-8896308:-	chr12:8921133-8921552	TAD_540	-1.35128	2.29168	NA	TAD_908	-+
chr12:8896266-8896308:-	chr12:8932464-8932871	TAD_540	-1.35128	1.03455	NA	TAD_908	-+
chr12:8932321-8932442:+	chr12:8921133-8921552	TAD_540	1.26021	2.29168	LOC121106678	TAD_908	++
chr12:8932321-8932442:+	chr12:8932464-8932871	TAD_540	1.26021	1.03455	LOC121106678	TAD_908	++
chr12:8934999-8935047:-	chr12:8921133-8921552	TAD_540	1.02238	2.29168	DENND6A	TAD_908	++
chr12:8934999-8935047:-	chr12:8932464-8932871	TAD_540	1.02238	1.03455	DENND6A	TAD_908	++
chr12:9045021-9045023:+	chr12:8921133-8921552	TAD_540	1.32241	2.29168	FLNB	TAD_908	++
chr12:9045021-9045023:+	chr12:8932464-8932871	TAD_540	1.32241	1.03455	FLNB	TAD_908	++
chr12:9307155-9307190:+	chr12:9547655-9548182	TAD_540	2.21795	2.10815	LOC101751709	TAD_909	++
chr12:9313109-9313122:-	chr12:9547655-9548182	TAD_540	1.18975	2.10815	H1FX	TAD_909	++
chr12:9320102-9320104:-	chr12:9547655-9548182	TAD_540	1.36217	2.10815	RAB7A	TAD_909	++
chr12:9321157-9321207:+	chr12:9547655-9548182	TAD_540	1.41865	2.10815	NA	TAD_909	++
chr12:9342612-9342779:-	chr12:9547655-9548182	TAD_540	-1.91306	2.10815	RAB7A	TAD_909	-+
chr13:11643693-11643832:+	chr13:11663525-11663928	TAD_556	1.32917	2.24691	NA	TAD_937	++
chr13:11643693-11643832:+	chr13:12128311-12128778	TAD_556	1.32917	2.91056	NA	TAD_937	++
chr13:11663020-11663108:+	chr13:11663525-11663928	TAD_556	2.43983	2.24691	NA	TAD_937	++
chr13:11663020-11663108:+	chr13:12128311-12128778	TAD_556	2.43983	2.91056	NA	TAD_937	++
chr13:11663167-11663210:-	chr13:11663525-11663928	TAD_556	1.94074	2.24691	LARP1	TAD_937	++
chr13:11663167-11663210:-	chr13:12128311-12128778	TAD_556	1.94074	2.91056	LARP1	TAD_937	++
chr13:12509938-12509942:+	chr13:12543526-12544026	TAD_557	1.11236	3.696	ATOX1	TAD_937	++
chr13:12527998-12528111:-	chr13:12543526-12544026	TAD_557	2.19702	3.696	NA	TAD_937	++
chr13:12527998-12528111:-	chr13:13013875-13014305	TAD_557	2.19702	2.2392	NA	TAD_937	++
chr13:12529768-12530013:+	chr13:12543526-12544026	TAD_557	2.16935	3.696	SPARC	TAD_937	++
[truncated: 1,631 more rows]

## Sheet: LEG
TSS_ID	ENH_ID	TAD_ID.blood	Log2FC.TSS_leg	Log2FC.ENH_leg	Gene_ID	TAD_ID.fibroblast	Effect_leg
[truncated: 995 more rows]

[truncated: 1 more sheets: LIVER]
