# Supplementary material for: Interaction Between Enhancers and Promoters in Chicken Genome
Source: Int J Mol Sci. 2025 Nov 25;26(23):11407. doi: 10.3390/ijms262311407 (PMC12692027; doi:10.3390/ijms262311407)
Supplement: Supplementary file 1 [file ijms-26-11407-s001.zip › Supplementary Table S3 - Expression of Promoters and Enhancers Aggregated Over TADs.xlsx]

## Sheet: F2 BRAIN
Expression of Promoters and Enhancers Aggregated Over Consensus TADs in CAGE Data (F2 Chicken Brain): Same TAD for Enhancer and Promoter
TAD chr	TAD start	TAD end	enhancer total counts	promoter total counts
NC_052532.1	1298128	1698437	64654	78188
NC_052532.1	4644317	5603491	19195	17431
NC_052532.1	6908898	7309416	28029	16262
NC_052532.1	12637908	15625659	185305	115964
NC_052532.1	15985315	17928040	38193	21033
NC_052532.1	21968999	22567904	11847	19658
NC_052532.1	24400397	25160621	31208	15475
NC_052532.1	26593101	27192444	44753	8077
NC_052532.1	30780425	32967161	72243	98897
NC_052532.1	33127239	35524091	120700	129316
NC_052532.1	37851659	38413460	36367	37316
NC_052532.1	38972498	39855751	24215	88713
NC_052532.1	43253026	44651288	33778	45740
NC_052532.1	45331469	45949336	12196	20672
NC_052532.1	46765414	48097201	87864	81942
NC_052532.1	48216997	49764495	217446	278099
NC_052532.1	50084990	53275913	195160	234855
NC_052532.1	53675830	55391118	37541	94282
NC_052532.1	55431296	56231459	55576	5306
NC_052532.1	56429134	57068914	106488	151587
NC_052532.1	57148894	58947906	165132	112510
NC_052532.1	62187508	62270101	1068	21829
NC_052532.1	63188280	64605969	47309	66258
NC_052532.1	66557791	68381794	40911	382621
NC_052532.1	76869454	77188909	24083	343730
NC_052532.1	77308858	78348445	50989	18985
NC_052532.1	79937657	80737991	77102	164287
NC_052532.1	82432450	84336624	36295	172079
NC_052532.1	91741437	91981413	3757	16112
NC_052532.1	102623124	103973071	223191	214554
NC_052532.1	104013153	104934557	154553	68985
NC_052532.1	106054141	107092645	22185	44365
NC_052532.1	107360848	108830045	65835	16125
NC_052532.1	108910023	110157692	34865	53017
NC_052532.1	111829257	112378597	104597	199339
NC_052532.1	112418586	112861661	6709	15403
NC_052532.1	113061113	114974234	29202	1988
NC_052532.1	117948696	118509924	79202	78917
NC_052532.1	119186410	119922893	10191	770
NC_052532.1	122832536	123513706	9235	342396
NC_052532.1	129227565	129425984	100961	59577
NC_052532.1	129985460	130505483	24003	46700
NC_052532.1	133253208	134115731	50874	70676
NC_052532.1	134155758	136893023	72123	358
NC_052532.1	136973006	139447020	123562	46887
NC_052532.1	139962987	142543943	31798	77106
NC_052532.1	142744002	143706525	17051	544
NC_052532.1	143786109	145595747	57124	93969
NC_052532.1	146032997	146512449	17723	1511
NC_052532.1	165695309	166693957	61871	9384
NC_052532.1	167054263	168718547	104251	412570
NC_052532.1	171328396	173610274	38742	15614
NC_052532.1	173650255	174283738	7857	972
NC_052532.1	174323801	174523448	3896	4524
NC_052532.1	174912858	177018749	202373	243712
NC_052532.1	177455170	178567631	14330	82709
NC_052532.1	179010189	179605534	7921	17350
NC_052532.1	180286478	181090005	24450	519
NC_052532.1	184695565	186017677	67450	19725
NC_052532.1	192408776	193013577	23659	84257
NC_052532.1	194390772	195225857	63097	58288
NC_052532.1	195385783	195744350	6289	5391
NC_052533.1	18360	970065	202317	170488
NC_052533.1	2390458	3430354	29057	38880
NC_052533.1	4389530	6904800	69208	3258
NC_052533.1	7667838	8095298	17216	3147
NC_052533.1	8894444	9272560	5613	46686
NC_052533.1	16186005	18052937	30655	3521
NC_052533.1	19159740	20399095	30510	93494
NC_052533.1	20439091	20800085	39010	124148
NC_052533.1	23195458	23835409	99842	166698
NC_052533.1	23915463	24836782	28664	73767
NC_052533.1	24916474	27607786	76081	268884
NC_052533.1	28442238	28482284	9852	25955
NC_052533.1	31966359	33111360	111212	180943
NC_052533.1	33391406	34232116	51793	50898
NC_052533.1	35688981	37927266	44480	112661
NC_052533.1	40043447	40363381	16427	2790
NC_052533.1	40403390	41327012	53932	56048
NC_052533.1	42522989	44476208	46679	110384
NC_052533.1	53902740	57452699	114867	8261
NC_052533.1	61490225	61771624	10854	13006
NC_052533.1	64004293	64637339	23403	72285
NC_052533.1	65751276	66366600	34594	96891
NC_052533.1	77821534	79337471	72446	49826
NC_052533.1	85261628	85658491	43554	190887
NC_052533.1	87996487	89433112	99406	56816
NC_052533.1	90951992	91659024	14520	166
NC_052533.1	95149982	98352554	84405	26004
NC_052533.1	107132357	107772322	27875	12611
NC_052533.1	108132466	109177953	10607	2850
NC_052533.1	109217959	110159229	34890	19713
NC_052533.1	110782987	111063778	13241	72385
NC_052533.1	113543608	114495795	17709	25460
NC_052533.1	114535817	116049124	26672	1372
NC_052533.1	117404033	117965674	21872	22138
NC_052533.1	121261530	123318745	51896	38570
NC_052533.1	123797222	124443828	20481	26731
NC_052533.1	125392178	126150551	41863	13741
NC_052533.1	127084165	127901686	139940	128843
NC_052533.1	128101578	128858749	14059	92030
NC_052533.1	129018760	130650238	24202	3456
NC_052533.1	135657691	137203951	46689	7910
NC_052533.1	140599041	141039598	17348	153446
NC_052533.1	144569979	145247331	26512	132081
NC_052534.1	2658256	3138181	63922	70000
NC_052534.1	3218160	4018622	27883	154439
NC_052534.1	4139333	4612492	21437	33631
NC_052534.1	4652474	7703393	80552	3971
NC_052534.1	10334609	11492890	48465	49359
NC_052534.1	15086958	16086846	45555	1013850
NC_052534.1	16838762	17358179	41760	33940
NC_052534.1	20663027	22023273	63519	2519
NC_052534.1	23821418	24822219	16583	16632
NC_052534.1	24942770	25742893	57316	28546
NC_052534.1	26098466	26418601	4639	21503
NC_052534.1	26738642	27418272	67149	148647
NC_052534.1	28807337	30563703	42282	18131
NC_052534.1	35658093	38141876	61697	36613
NC_052534.1	39420373	39821029	36140	148882
NC_052534.1	41466603	42117066	10095	1485
NC_052534.1	42237596	42597596	8669	30497
NC_052534.1	44911576	48882647	206461	35514
NC_052534.1	49123190	51892833	53927	27634
NC_052534.1	52211346	54120177	43324	7094
NC_052534.1	56101773	56847240	9188	205886
NC_052534.1	66451104	67251602	22820	51687
NC_052534.1	74693770	76703538	244452	13973
NC_052534.1	80290050	82406122	34711	331764
NC_052534.1	85232751	86756861	116261	182718
NC_052534.1	86836956	88050877	255531	132950
NC_052534.1	95480162	95755005	11141	29699
NC_052534.1	95874972	97158228	124715	289073
NC_052534.1	97238294	99618107	64252	31369
NC_052534.1	99790670	103718151	65216	247531
NC_052534.1	103758150	104794511	196001	618931
NC_052534.1	104875684	105464877	69203	406580
NC_052534.1	105943583	107223346	31687	258927
NC_052534.1	107451298	109486305	59261	1468
NC_052535.1	1182809	2221386	1339760	574091
NC_052535.1	3616569	5276985	113931	17461
NC_052535.1	8677960	10385982	46586	11036
NC_052535.1	11986856	12866786	33453	9786
NC_052535.1	16371625	18044736	71797	443040
NC_052535.1	19742968	21697616	35633	56048
NC_052535.1	28711818	30800524	70393	117555
NC_052535.1	32402610	33242854	15356	17286
NC_052535.1	33442987	34715060	60814	25378
NC_052535.1	36576802	37535931	76003	144360
NC_052535.1	42685350	44259066	27565	16517
NC_052535.1	45059359	45941131	108147	17931
NC_052535.1	48661632	49413267	83208	61220
NC_052535.1	49493291	49892843	46646	398
NC_052535.1	49932779	50372947	11070	1741
NC_052535.1	53479127	54599404	43261	25740
NC_052535.1	54880854	59684575	186164	209728
NC_052535.1	60249236	61007374	19793	3612
NC_052535.1	61553829	64065188	72256	27946
NC_052535.1	64187311	64267303	10525	7013
NC_052535.1	65772590	68811279	133827	694218
NC_052535.1	75338673	76320084	33599	74319
NC_052535.1	77787628	79493908	72609	13113
NC_052535.1	79653819	81532862	29823	92796
NC_052535.1	81732883	82805207	84171	55653
NC_052535.1	88101742	90292058	100988	75337
NC_052536.1	704296	1904433	144843	114360
NC_052536.1	3308664	5058339	30909	5182
NC_052536.1	6725352	8312417	98447	6202
NC_052536.1	8392086	9472568	85591	156470
NC_052536.1	10663956	11464027	137581	132078
NC_052536.1	11504189	12207831	25806	60198
NC_052536.1	12247830	12766729	52679	33538
NC_052536.1	13086789	13606904	8639	154101
NC_052536.1	14047875	15276508	25193	153403
NC_052536.1	16230245	16516228	4045	102285
NC_052536.1	17796443	22891973	165639	122390
NC_052536.1	22931937	23451816	17437	1276
NC_052536.1	25204503	26004815	80895	2065
NC_052536.1	27822333	28503164	80061	9349
NC_052536.1	29041554	29961762	20953	4400
NC_052536.1	30322853	31874143	33561	11178
NC_052536.1	35592316	35744701	50823	15154
NC_052536.1	37224949	38585045	200972	94007
NC_052536.1	38705030	39023130	67981	186264
NC_052536.1	43506835	44346113	27520	126743
NC_052536.1	44594445	46193532	64964	66618
NC_052536.1	49148175	50987627	215134	321796
NC_052536.1	52111736	52392069	49577	61020
NC_052536.1	53461286	54180876	26079	8711
NC_052536.1	54547141	58510279	220997	512655
NC_052537.1	3626562	5192069	39004	170591
NC_052537.1	9965019	11332704	44592	20553
NC_052537.1	12272297	12807714	7146	296416
NC_052537.1	12821777	13979082	24754	34063
NC_052537.1	14179110	16098684	77047	100468
NC_052537.1	16338633	17003205	25639	10648
NC_052537.1	18122998	20162997	96611	126964
NC_052537.1	20789148	22321705	30848	2159
NC_052537.1	22761658	23516801	36093	109175
NC_052537.1	23825681	24427098	94589	90604
NC_052537.1	25186579	27415822	72137	9637
NC_052537.1	30799652	30999673	5640	42223
NC_052538.1	87363	1366450	42359	275
NC_052538.1	2796494	4091448	25633	47402
NC_052538.1	4211412	5223499	46219	71539
NC_052538.1	5423522	6303205	17970	1779
NC_052538.1	7594616	9545645	33072	22637
NC_052538.1	9585648	10619267	142835	165573
NC_052538.1	12404373	14439570	70866	19556
NC_052538.1	16278005	17117044	26049	5926
NC_052538.1	17578130	19126589	89314	30792
NC_052538.1	20670253	22976460	151264	461397
NC_052538.1	23377339	25466502	38435	4971
NC_052538.1	25867370	28106175	190840	246995
NC_052538.1	28185578	29345229	46232	12954
NC_052538.1	30106459	30347315	23291	18585
NC_052538.1	30427327	32285949	30420	4333
NC_052539.1	2798697	4707446	163983	257447
NC_052539.1	4747410	4827435	12223	12804
NC_052539.1	5027429	5467571	6959	19207
NC_052539.1	5587628	6667596	33440	104895
NC_052539.1	7058299	7736552	109192	145478
NC_052539.1	12188418	13967643	74808	32028
NC_052539.1	19778731	21257942	149317	168160
NC_052539.1	21338231	21738016	16587	3463
NC_052539.1	23728899	24248404	91723	31773
NC_052539.1	24368715	26397237	111767	89725
NC_052539.1	28747712	29547798	17999	7716
NC_052540.1	4224390	4504186	37168	11544
NC_052540.1	4822968	4942934	45707	281979
NC_052540.1	7626684	9666405	98685	97197
NC_052540.1	12096620	13450248	102708	207981
NC_052540.1	13729145	14930051	188732	136287
NC_052540.1	15010162	15650428	92547	252065
NC_052540.1	15770518	16930888	31975	171052
NC_052540.1	17090729	18820858	56701	44225
NC_052540.1	20330405	22608560	123355	22466
NC_052540.1	23008521	23705199	56854	127664
NC_052541.1	1420989	1821047	10945	30856
NC_052541.1	2181005	2454857	14829	277251
NC_052541.1	2854983	5402039	167094	222109
NC_052541.1	9989622	10743643	245869	5920
NC_052541.1	10863667	11303845	14821	2166
NC_052541.1	12211437	12693046	40769	17186
NC_052541.1	12773080	13213305	52160	8233
NC_052541.1	18522479	18802321	42547	31266
NC_052541.1	19362122	20448368	422347	584836
NC_052542.1	735733	1441737	62912	41691
NC_052542.1	1481781	2160884	77017	462296
NC_052542.1	6883204	7363788	32446	30201
NC_052542.1	9667046	10146883	12342	3725
NC_052542.1	10626863	10978578	11015	1500
NC_052542.1	15105680	16296301	84119	137178
NC_052542.1	16456943	17376081	91250	74946
NC_052542.1	17416232	18523244	84982	166298
NC_052542.1	18685572	19623384	29425	64560
NC_052543.1	210281	1746657	132639	136351
NC_052543.1	1786690	3791695	121334	200225
NC_052543.1	3831715	5938761	48404	266832
NC_052543.1	6698910	8741069	44340	1089
NC_052543.1	8861101	9140549	6003	38318
NC_052543.1	9300189	10851290	61499	236749
NC_052543.1	10971304	13278692	90213	248451
NC_052543.1	14477990	15678043	26565	5647
NC_052543.1	18306558	20091641	70111	36581
NC_052544.1	2120689	2559984	10392	17811
NC_052544.1	4479975	8732263	113579	7173
NC_052544.1	9772692	13441920	460448	785778
NC_052544.1	15235198	16276041	111698	127393
NC_052544.1	16596132	16795764	43607	123622
NC_052544.1	16875751	17905061	20780	2359
NC_052545.1	87377	890914	24623	20143
NC_052545.1	2086432	3722274	37876	25011
NC_052545.1	4154031	4349376	18695	309554
NC_052545.1	5058813	6406554	112256	179627
NC_052545.1	6446562	7049407	36713	18975
NC_052545.1	7289419	7771596	59044	39230
NC_052545.1	7811553	8370817	36422	111570
NC_052545.1	8810292	10193582	28534	247681
NC_052545.1	12315129	12711363	14394	56203
NC_052545.1	12751370	13392078	46671	11853
NC_052545.1	13636033	14315800	13216	75829
NC_052546.1	21383	2655657	97344	216006
NC_052546.1	3367651	4895158	34380	130993
NC_052546.1	4935142	5815253	85655	33379
NC_052546.1	5975171	6639915	170891	174264
NC_052546.1	6679920	7080062	66529	1338
NC_052546.1	9000217	9400093	53906	198292
NC_052546.1	9720048	10705068	26595	138824
NC_052546.1	10824984	11104951	10973	87952
NC_052548.1	2218802	2499124	8415	88360
NC_052548.1	2539223	5158511	324679	586901
NC_052548.1	5458023	6017697	183475	372494
NC_052548.1	6137672	8561978	123075	178065
NC_052548.1	9442352	11069574	216729	185507
NC_052549.1	308331	2315597	37745	14369
NC_052549.1	4945261	5689121	183631	301039
NC_052549.1	5719989	7719345	118188	27773
NC_052549.1	7879362	8360008	35251	61081
NC_052549.1	8480299	9514779	46081	535
NC_052549.1	9660772	10821752	146095	984792
NC_052549.1	10861712	11600179	168657	151875
NC_052550.1	3351866	3912002	75274	112478
NC_052550.1	3951997	4672534	38329	287
NC_052550.1	4952643	6725003	420523	822883
NC_052550.1	6844967	7674551	42874	308758
NC_052550.1	9143227	10441603	169229	103237
NC_052551.1	396081	1746856	199548	290647
NC_052551.1	1885218	2503179	11589	45721
NC_052551.1	5156645	5876398	97373	226324
NC_052551.1	7990967	8471650	44051	51906
NC_052551.1	9862127	10061881	98904	50080
NC_052551.1	10101895	11933263	511819	630510
NC_052551.1	12533271	13804715	31608	43315
NC_052552.1	14257	526570	92168	124244
NC_052552.1	2839558	4677388	161914	316790
NC_052552.1	4837564	4956637	27137	1625
NC_052552.1	4956638	6831310	99475	122554
NC_052553.1	46720	2388269	118894	443921
NC_052553.1	3721243	4569547	90783	169424
NC_052554.1	373285	2762490	302176	391999
NC_052554.1	3158248	4427386	223790	123992
NC_052554.1	4787202	5948448	136408	271951
NC_052555.1	214628	535367	49289	49402
NC_052555.1	575386	1735334	116746	238247
NC_052555.1	1855191	3975971	246042	57339
NC_052555.1	4178246	4337102	6976	171408
NC_052555.1	4617193	5696401	52975	309534
NC_052555.1	5736379	6337170	20558	220680
NC_052556.1	2564645	2685425	57572	113842
NC_052557.1	45360	1486973	689557	407925
NC_052557.1	2755938	3520801	30643	84552
NC_052557.1	4160359	5120977	176178	316060
NC_052558.1	2349410	3170537	80381	82263
NC_052558.1	3739420	4695520	97746	628740
NC_052558.1	4815564	5095622	110918	89668
NC_052559.1	906021	2890919	602588	879925
NC_052559.1	3010111	3499798	386071	193871
NC_052559.1	3539276	5406752	411651	730234
NC_052572.1	408119	3255532	227878	300873
NC_052572.1	7849504	10272864	193294	198056
NC_052572.1	13294233	16419823	282475	145194
NC_052572.1	17220181	18143873	41871	23845
NC_052572.1	21717084	23740316	73881	2185
NC_052572.1	24340817	24835164	86140	53166
NC_052572.1	38177746	38619619	49547	34932
NC_052572.1	41447037	42770823	44132	45342
NC_052572.1	46390336	46710324	9943	47011
NC_052572.1	51917458	52798354	103077	100240
NC_052572.1	53084577	54608466	58035	134420
NC_052572.1	55127926	55808403	19721	6675
NC_052572.1	56011147	56331436	5005	31092
NC_052572.1	64000901	64763008	20849	120495
NC_052572.1	65770821	66523533	64749	8256
NC_052572.1	66624753	67288666	121301	130293
NC_052572.1	67328587	67815331	7307	37202
NC_052572.1	71051429	71572533	85985	7372
NC_052572.1	71612533	73692806	120497	153185
NC_052572.1	85541973	85582168	891	32832

## Sheet: F2 BREAST
Expression of Promoters and Enhancers Aggregated Over Consensus TADs in CAGE Data (F2 Chicken Breast): Same TAD for Enhancer and Promoter
TAD chr	TAD start	TAD end	enhancer total counts	promoter total counts
NC_052532.1	1298128	1698437	43315	76791
NC_052532.1	4644317	5603491	5988	18323
NC_052532.1	6908898	7309416	6350	25679
NC_052532.1	12637908	15625659	217342	212767
NC_052532.1	15985315	17928040	14080	10941
NC_052532.1	21968999	22567904	3112	40975
NC_052532.1	24400397	25160621	82176	54787
NC_052532.1	26593101	27192444	13998	16802
NC_052532.1	30780425	32967161	19666	25519
NC_052532.1	33127239	35524091	71377	118485
NC_052532.1	37851659	38413460	7645	8257
NC_052532.1	38972498	39855751	3239	90159
NC_052532.1	43253026	44651288	22536	28403
NC_052532.1	45331469	45949336	7473	38843
NC_052532.1	46765414	48097201	52929	67995
NC_052532.1	48216997	49764495	112601	225622
NC_052532.1	50084990	53275913	152816	299412
NC_052532.1	53675830	55391118	20111	35234
NC_052532.1	55431296	56231459	71675	18038
NC_052532.1	56429134	57068914	97421	137457
NC_052532.1	57148894	58947906	63199	33952
NC_052532.1	62187508	62270101	386	223912
NC_052532.1	63188280	64605969	10223	7914
NC_052532.1	66557791	68381794	13146	61432
NC_052532.1	76869454	77188909	6454	2069943
NC_052532.1	77308858	78348445	21753	17013
NC_052532.1	79937657	80737991	50014	336290
NC_052532.1	82432450	84336624	14870	35801
NC_052532.1	91741437	91981413	1992	21589
NC_052532.1	102623124	103973071	102949	69117
NC_052532.1	104013153	104934557	79275	38604
NC_052532.1	106054141	107092645	10192	9488
NC_052532.1	107360848	108830045	53552	238
NC_052532.1	108910023	110157692	17269	86627
NC_052532.1	111829257	112378597	165303	290381
NC_052532.1	112418586	112861661	3169	13855
NC_052532.1	113061113	114974234	15291	5228
NC_052532.1	117948696	118509924	55606	50641
NC_052532.1	119186410	119922893	5475	2093
NC_052532.1	122832536	123513706	3304	43278
NC_052532.1	129227565	129425984	21481	12369
NC_052532.1	129985460	130505483	10464	40354
NC_052532.1	133253208	134115731	50401	75621
NC_052532.1	134155758	136893023	30072	369
NC_052532.1	136973006	139447020	188249	102262
NC_052532.1	139962987	142543943	12173	49651
NC_052532.1	142744002	143706525	9279	20522
NC_052532.1	143786109	145595747	26420	8124
NC_052532.1	146032997	146512449	4401	1226
NC_052532.1	165695309	166693957	32476	11877
NC_052532.1	167054263	168718547	48391	729744
NC_052532.1	171328396	173610274	20129	5621
NC_052532.1	173650255	174283738	2445	364
NC_052532.1	174323801	174523448	2660	1890
NC_052532.1	174912858	177018749	164094	194972
NC_052532.1	177455170	178567631	4934	87552
NC_052532.1	179010189	179605534	2418	27206
NC_052532.1	180286478	181090005	8698	22136
NC_052532.1	184695565	186017677	65779	30814
NC_052532.1	192408776	193013577	19056	109072
NC_052532.1	194390772	195225857	23861	91169
NC_052532.1	195385783	195744350	1857	4049
NC_052533.1	18360	970065	93202	95575
NC_052533.1	2390458	3430354	16242	25741
NC_052533.1	4389530	6904800	73822	39579
NC_052533.1	7667838	8095298	12012	4228
NC_052533.1	8894444	9272560	1406	743
NC_052533.1	16186005	18052937	8136	21769
NC_052533.1	19159740	20399095	64029	177996
NC_052533.1	20439091	20800085	7645	1591
NC_052533.1	23195458	23835409	85254	203168
NC_052533.1	23915463	24836782	7394	158583
NC_052533.1	24916474	27607786	17659	239476
NC_052533.1	28442238	28482284	2457	5621
NC_052533.1	31966359	33111360	105478	150547
NC_052533.1	33391406	34232116	11883	1836
NC_052533.1	35688981	37927266	13904	168900
NC_052533.1	40043447	40363381	7279	1217
NC_052533.1	40403390	41327012	47869	54806
NC_052533.1	42522989	44476208	18487	90101
NC_052533.1	53902740	57452699	55100	4460
NC_052533.1	61490225	61771624	62168	44270
NC_052533.1	64004293	64637339	11784	26121
NC_052533.1	65751276	66366600	9768	5917
NC_052533.1	77821534	79337471	61025	36215
NC_052533.1	85261628	85658491	32678	235474
NC_052533.1	87996487	89433112	46380	76694
NC_052533.1	90951992	91659024	7344	160
NC_052533.1	95149982	98352554	63129	31711
NC_052533.1	107132357	107772322	17063	140106
NC_052533.1	108132466	109177953	3645	962
NC_052533.1	109217959	110159229	14742	17100
NC_052533.1	110782987	111063778	23049	132102
NC_052533.1	113543608	114495795	9748	26891
NC_052533.1	114535817	116049124	12130	2382
NC_052533.1	117404033	117965674	27164	186190
NC_052533.1	121261530	123318745	69381	89702
NC_052533.1	123797222	124443828	5855	10566
NC_052533.1	125392178	126150551	14043	20287
NC_052533.1	127084165	127901686	145664	143285
NC_052533.1	128101578	128858749	11463	85162
NC_052533.1	129018760	130650238	7194	2999
NC_052533.1	135657691	137203951	26432	36295
NC_052533.1	140599041	141039598	6915	16603
NC_052533.1	144569979	145247331	9084	290660
NC_052534.1	2658256	3138181	119772	167382
NC_052534.1	3218160	4018622	5976	2271
NC_052534.1	4139333	4612492	11988	2522
NC_052534.1	4652474	7703393	27101	3720
NC_052534.1	10334609	11492890	58810	30522
NC_052534.1	15086958	16086846	15567	152749
NC_052534.1	16838762	17358179	21529	25596
NC_052534.1	20663027	22023273	26257	19011
NC_052534.1	23821418	24822219	5587	17660
NC_052534.1	24942770	25742893	120309	71390
NC_052534.1	26098466	26418601	1501	10277
NC_052534.1	26738642	27418272	32017	110778
NC_052534.1	28807337	30563703	30107	40688
NC_052534.1	35658093	38141876	29502	129142
NC_052534.1	39420373	39821029	26188	2716661
NC_052534.1	41466603	42117066	3100	1278
NC_052534.1	42237596	42597596	2531	26149
NC_052534.1	44911576	48882647	131216	38015
NC_052534.1	49123190	51892833	19442	15560
NC_052534.1	52211346	54120177	13329	1718
NC_052534.1	56101773	56847240	7078	303142
NC_052534.1	66451104	67251602	13535	117132
NC_052534.1	74693770	76703538	355613	62961
NC_052534.1	80290050	82406122	9711	62803
NC_052534.1	85232751	86756861	41527	66466
NC_052534.1	86836956	88050877	112057	184190
NC_052534.1	95480162	95755005	4195	2927
NC_052534.1	95874972	97158228	34317	82026
NC_052534.1	97238294	99618107	19275	36240
NC_052534.1	99790670	103718151	22234	68239
NC_052534.1	103758150	104794511	191699	442794
NC_052534.1	104875684	105464877	10165	9526
NC_052534.1	105943583	107223346	14209	86723
NC_052534.1	107451298	109486305	26372	1356
NC_052535.1	1182809	2221386	541260	475195
NC_052535.1	3616569	5276985	50396	64222
NC_052535.1	8677960	10385982	11635	10733
NC_052535.1	11986856	12866786	11593	8640
NC_052535.1	16371625	18044736	129205	410778
NC_052535.1	19742968	21697616	21340	45607
NC_052535.1	28711818	30800524	25510	15559
NC_052535.1	32402610	33242854	12032	37587
NC_052535.1	33442987	34715060	30872	13817
NC_052535.1	36576802	37535931	101576	210440
NC_052535.1	42685350	44259066	12630	15976
NC_052535.1	45059359	45941131	65910	6771
NC_052535.1	48661632	49413267	49896	83243
NC_052535.1	49493291	49892843	8097	296
NC_052535.1	49932779	50372947	4466	1722
NC_052535.1	53479127	54599404	17669	156993
NC_052535.1	54880854	59684575	106093	344000
NC_052535.1	60249236	61007374	28112	34419
NC_052535.1	61553829	64065188	35333	21723
NC_052535.1	64187311	64267303	7784	5117
NC_052535.1	65772590	68811279	111151	168988
NC_052535.1	75338673	76320084	11740	23447
NC_052535.1	77787628	79493908	32835	13282
NC_052535.1	79653819	81532862	9688	20008
NC_052535.1	81732883	82805207	41937	19433
NC_052535.1	88101742	90292058	40039	1225
NC_052536.1	704296	1904433	79479	117828
NC_052536.1	3308664	5058339	11802	25077
NC_052536.1	6725352	8312417	31996	779
NC_052536.1	8392086	9472568	87260	189983
NC_052536.1	10663956	11464027	117106	141515
NC_052536.1	11504189	12207831	42461	1071990
NC_052536.1	12247830	12766729	55924	43593
NC_052536.1	13086789	13606904	2421	96564
NC_052536.1	14047875	15276508	5901	59197
NC_052536.1	16230245	16516228	960	38172
NC_052536.1	17796443	22891973	85256	122840
NC_052536.1	22931937	23451816	9709	1123
NC_052536.1	25204503	26004815	51472	45632
NC_052536.1	27822333	28503164	42752	9508
NC_052536.1	29041554	29961762	35873	101551
NC_052536.1	30322853	31874143	19359	13002
NC_052536.1	35592316	35744701	21168	28735
NC_052536.1	37224949	38585045	99309	43723
NC_052536.1	38705030	39023130	48805	170858
NC_052536.1	43506835	44346113	27758	261756
NC_052536.1	44594445	46193532	41395	89006
NC_052536.1	49148175	50987627	62703	252620
NC_052536.1	52111736	52392069	94471	168514
NC_052536.1	53461286	54180876	19584	5916
NC_052536.1	54547141	58510279	96431	668630
NC_052537.1	3626562	5192069	8629	162832
NC_052537.1	9965019	11332704	25685	12021
NC_052537.1	12272297	12807714	2186	65517
NC_052537.1	12821777	13979082	15246	46730
NC_052537.1	14179110	16098684	68655	109341
NC_052537.1	16338633	17003205	63264	419562
NC_052537.1	18122998	20162997	62039	15440
NC_052537.1	20789148	22321705	40612	2043
NC_052537.1	22761658	23516801	192060	418415
NC_052537.1	23825681	24427098	99773	122385
NC_052537.1	25186579	27415822	30390	6026
NC_052537.1	30799652	30999673	4024	30312
NC_052538.1	87363	1366450	21025	703
NC_052538.1	2796494	4091448	12147	61886
NC_052538.1	4211412	5223499	62955	107507
NC_052538.1	5423522	6303205	6155	1899
NC_052538.1	7594616	9545645	12314	27331
NC_052538.1	9585648	10619267	91004	81060
NC_052538.1	12404373	14439570	20405	7133
NC_052538.1	16278005	17117044	13817	35399
NC_052538.1	17578130	19126589	65706	1137
NC_052538.1	20670253	22976460	102553	841215
NC_052538.1	23377339	25466502	13504	14906
NC_052538.1	25867370	28106175	67306	87295
NC_052538.1	28185578	29345229	16920	4435
NC_052538.1	30106459	30347315	40173	34202
NC_052538.1	30427327	32285949	13843	28643
NC_052539.1	2798697	4707446	160391	207166
NC_052539.1	4747410	4827435	11572	13419
NC_052539.1	5027429	5467571	4227	77788
NC_052539.1	5587628	6667596	18754	45072
NC_052539.1	7058299	7736552	37817	48416
NC_052539.1	12188418	13967643	48770	23893
NC_052539.1	19778731	21257942	47965	74381
NC_052539.1	21338231	21738016	4251	3264
NC_052539.1	23728899	24248404	54547	22774
NC_052539.1	24368715	26397237	64561	40064
NC_052539.1	28747712	29547798	9384	7095
NC_052540.1	4224390	4504186	18906	785
NC_052540.1	4822968	4942934	19312	276609
NC_052540.1	7626684	9666405	13498	37456
NC_052540.1	12096620	13450248	35065	120161
NC_052540.1	13729145	14930051	193045	150826
NC_052540.1	15010162	15650428	31088	44367
NC_052540.1	15770518	16930888	29115	232640
NC_052540.1	17090729	18820858	21602	102984
NC_052540.1	20330405	22608560	115017	41770
NC_052540.1	23008521	23705199	83659	94048
NC_052541.1	1420989	1821047	9237	183372
NC_052541.1	2181005	2454857	12799	122112
NC_052541.1	2854983	5402039	274175	299935
NC_052541.1	9989622	10743643	225328	3249
NC_052541.1	10863667	11303845	11036	10400
NC_052541.1	12211437	12693046	24517	7264
NC_052541.1	12773080	13213305	41452	20287
NC_052541.1	18522479	18802321	60985	56955
NC_052541.1	19362122	20448368	158029	298816
NC_052542.1	735733	1441737	45812	4834
NC_052542.1	1481781	2160884	34557	69301
NC_052542.1	6883204	7363788	28139	34778
NC_052542.1	9667046	10146883	4867	2623
NC_052542.1	10626863	10978578	8394	4958
NC_052542.1	15105680	16296301	21140	46306
NC_052542.1	16456943	17376081	104902	77779
NC_052542.1	17416232	18523244	36374	169029
NC_052542.1	18685572	19623384	14127	59317
NC_052543.1	210281	1746657	184934	508373
NC_052543.1	1786690	3791695	125461	186658
NC_052543.1	3831715	5938761	15373	267622
NC_052543.1	6698910	8741069	19702	771
NC_052543.1	8861101	9140549	4452	19020
NC_052543.1	9300189	10851290	24968	147672
NC_052543.1	10971304	13278692	44663	252130
NC_052543.1	14477990	15678043	19429	3262
NC_052543.1	18306558	20091641	45430	78913
NC_052544.1	2120689	2559984	3410	38188
NC_052544.1	4479975	8732263	71260	11835
NC_052544.1	9772692	13441920	480698	585151
NC_052544.1	15235198	16276041	115529	134089
NC_052544.1	16596132	16795764	20458	166745
NC_052544.1	16875751	17905061	8936	1843
NC_052545.1	87377	890914	11024	5789
NC_052545.1	2086432	3722274	11623	44504
NC_052545.1	4154031	4349376	1354	95381
NC_052545.1	5058813	6406554	127627	475461
NC_052545.1	6446562	7049407	35876	11286
NC_052545.1	7289419	7771596	37962	23120
NC_052545.1	7811553	8370817	36934	44019
NC_052545.1	8810292	10193582	12449	155356
NC_052545.1	12315129	12711363	116864	155722
NC_052545.1	12751370	13392078	25701	10445
NC_052545.1	13636033	14315800	7808	441458
NC_052546.1	21383	2655657	52662	7180
NC_052546.1	3367651	4895158	16421	34401
NC_052546.1	4935142	5815253	56338	8707
NC_052546.1	5975171	6639915	125824	139729
NC_052546.1	6679920	7080062	20487	39288
NC_052546.1	9000217	9400093	50731	45192
NC_052546.1	9720048	10705068	9234	103328
NC_052546.1	10824984	11104951	7406	119913
NC_052548.1	2218802	2499124	3788	101224
NC_052548.1	2539223	5158511	92117	175559
NC_052548.1	5458023	6017697	53409	141605
NC_052548.1	6137672	8561978	79642	41993
NC_052548.1	9442352	11069574	164752	186655
NC_052549.1	308331	2315597	121614	107163
NC_052549.1	4945261	5689121	88922	89760
NC_052549.1	5719989	7719345	40278	9758
NC_052549.1	7879362	8360008	4036	3928
NC_052549.1	8480299	9514779	16907	419
NC_052549.1	9660772	10821752	81218	814052
NC_052549.1	10861712	11600179	99449	143552
NC_052550.1	3351866	3912002	165500	228200
NC_052550.1	3951997	4672534	16163	152
NC_052550.1	4952643	6725003	296821	789177
NC_052550.1	6844967	7674551	14839	441122
NC_052550.1	9143227	10441603	79461	94976
NC_052551.1	396081	1746856	195700	334331
NC_052551.1	1885218	2503179	22056	63079
NC_052551.1	5156645	5876398	43284	25158
NC_052551.1	7990967	8471650	66390	77877
NC_052551.1	9862127	10061881	15483	633
NC_052551.1	10101895	11933263	355348	2585013
NC_052551.1	12533271	13804715	6709	643
NC_052552.1	14257	526570	228881	296761
NC_052552.1	2839558	4677388	123503	240420
NC_052552.1	4837564	4956637	17705	657
NC_052552.1	4956638	6831310	63763	186357
NC_052553.1	46720	2388269	33932	34276
NC_052553.1	3721243	4569547	19461	60411
NC_052554.1	373285	2762490	236082	470135
NC_052554.1	3158248	4427386	37250	267378
NC_052554.1	4787202	5948448	65813	171006
NC_052555.1	214628	535367	50778	42668
NC_052555.1	575386	1735334	21722	37674
NC_052555.1	1855191	3975971	106769	23719
NC_052555.1	4178246	4337102	5938	4478
NC_052555.1	4617193	5696401	26938	181970
NC_052555.1	5736379	6337170	13801	94673
NC_052556.1	2564645	2685425	244718	305380
NC_052557.1	45360	1486973	388529	892613
NC_052557.1	2755938	3520801	23816	108459
NC_052557.1	4160359	5120977	193384	386606
NC_052558.1	2349410	3170537	50039	72544
NC_052558.1	3739420	4695520	88097	1224076
NC_052558.1	4815564	5095622	59960	190486
NC_052559.1	906021	2890919	823625	916880
NC_052559.1	3010111	3499798	185401	107477
NC_052559.1	3539276	5406752	273896	450450
NC_052572.1	408119	3255532	133929	182575
NC_052572.1	7849504	10272864	139455	150246
NC_052572.1	13294233	16419823	224241	184283
NC_052572.1	17220181	18143873	31999	24904
NC_052572.1	21717084	23740316	122299	12142
NC_052572.1	24340817	24835164	56556	42276
NC_052572.1	38177746	38619619	13100	3473
NC_052572.1	41447037	42770823	21180	332554
NC_052572.1	46390336	46710324	3672	25674
NC_052572.1	51917458	52798354	13433	5780
NC_052572.1	53084577	54608466	30762	104870
NC_052572.1	55127926	55808403	14079	4516
NC_052572.1	56011147	56331436	1744	96719
NC_052572.1	64000901	64763008	5829	292932
NC_052572.1	65770821	66523533	23083	7747
NC_052572.1	66624753	67288666	62412	71925
NC_052572.1	67328587	67815331	1966	22434
NC_052572.1	71051429	71572533	54512	1914
NC_052572.1	71612533	73692806	138818	220501
NC_052572.1	85541973	85582168	435	22104

## Sheet: F2 HEART
Expression of Promoters and Enhancers Aggregated Over Consensus TADs in CAGE Data (F2 Chicken Heart): Same TAD for Enhancer and Promoter
TAD chr	TAD start	TAD end	enhancer total counts	promoter total counts
NC_052532.1	1298128	1698437	43811	105505
NC_052532.1	4644317	5603491	17178	27227
NC_052532.1	6908898	7309416	11328	6370
NC_052532.1	12637908	15625659	168949	158368
NC_052532.1	15985315	17928040	29064	10738
NC_052532.1	21968999	22567904	11842	59100
NC_052532.1	24400397	25160621	24972	10444
NC_052532.1	26593101	27192444	21908	8176
NC_052532.1	30780425	32967161	45619	73922
NC_052532.1	33127239	35524091	114786	131001
NC_052532.1	37851659	38413460	14364	4010
NC_052532.1	38972498	39855751	11072	117859
NC_052532.1	43253026	44651288	41857	108838
NC_052532.1	45331469	45949336	23432	58859
NC_052532.1	46765414	48097201	204316	296893
NC_052532.1	48216997	49764495	149953	363619
NC_052532.1	50084990	53275913	161892	416802
NC_052532.1	53675830	55391118	32228	59147
NC_052532.1	55431296	56231459	39397	1844
NC_052532.1	56429134	57068914	182987	295538
NC_052532.1	57148894	58947906	145241	105742
NC_052532.1	62187508	62270101	942	6904
NC_052532.1	63188280	64605969	27831	23785
NC_052532.1	66557791	68381794	36333	580984
NC_052532.1	76869454	77188909	10785	288320
NC_052532.1	77308858	78348445	53664	49777
NC_052532.1	79937657	80737991	50261	431296
NC_052532.1	82432450	84336624	31338	46860
NC_052532.1	91741437	91981413	4105	27154
NC_052532.1	102623124	103973071	166927	120666
NC_052532.1	104013153	104934557	75464	32886
NC_052532.1	106054141	107092645	16280	12916
NC_052532.1	107360848	108830045	65866	374
NC_052532.1	108910023	110157692	26885	52477
NC_052532.1	111829257	112378597	82634	185186
NC_052532.1	112418586	112861661	5916	1334
NC_052532.1	113061113	114974234	26130	15015
NC_052532.1	117948696	118509924	63961	73034
NC_052532.1	119186410	119922893	10296	19213
NC_052532.1	122832536	123513706	8658	114191
NC_052532.1	129227565	129425984	63221	39596
NC_052532.1	129985460	130505483	17195	43264
NC_052532.1	133253208	134115731	62505	92791
NC_052532.1	134155758	136893023	62238	527
NC_052532.1	136973006	139447020	402357	206371
NC_052532.1	139962987	142543943	29946	35873
NC_052532.1	142744002	143706525	17741	1937
NC_052532.1	143786109	145595747	45009	11844
NC_052532.1	146032997	146512449	10697	1287
NC_052532.1	165695309	166693957	33957	1295
NC_052532.1	167054263	168718547	71796	414107
NC_052532.1	171328396	173610274	41317	6097
NC_052532.1	173650255	174283738	8950	437
NC_052532.1	174323801	174523448	5607	4508
NC_052532.1	174912858	177018749	160157	202933
NC_052532.1	177455170	178567631	14894	71539
NC_052532.1	179010189	179605534	7265	16226
NC_052532.1	180286478	181090005	15025	337
NC_052532.1	184695565	186017677	54870	18636
NC_052532.1	192408776	193013577	18239	105419
NC_052532.1	194390772	195225857	35430	7385
NC_052532.1	195385783	195744350	6874	1160
NC_052533.1	18360	970065	124750	104204
NC_052533.1	2390458	3430354	22986	24653
NC_052533.1	4389530	6904800	80128	29948
NC_052533.1	7667838	8095298	13340	1271
NC_052533.1	8894444	9272560	4840	724
NC_052533.1	16186005	18052937	25487	17389
NC_052533.1	19159740	20399095	43180	89963
NC_052533.1	20439091	20800085	11112	2506
NC_052533.1	23195458	23835409	148740	324222
NC_052533.1	23915463	24836782	13752	152319
NC_052533.1	24916474	27607786	44541	329341
NC_052533.1	28442238	28482284	2033	4217
NC_052533.1	31966359	33111360	93896	140018
NC_052533.1	33391406	34232116	21618	3040
NC_052533.1	35688981	37927266	34032	149367
NC_052533.1	40043447	40363381	48533	34067
NC_052533.1	40403390	41327012	60675	50318
NC_052533.1	42522989	44476208	40886	146803
NC_052533.1	53902740	57452699	85148	6833
NC_052533.1	61490225	61771624	37405	23678
NC_052533.1	64004293	64637339	17654	78568
NC_052533.1	65751276	66366600	15866	5028
NC_052533.1	77821534	79337471	57913	34500
NC_052533.1	85261628	85658491	45177	301516
NC_052533.1	87996487	89433112	68947	32214
NC_052533.1	90951992	91659024	12432	235
NC_052533.1	95149982	98352554	94645	18791
NC_052533.1	107132357	107772322	14650	36892
NC_052533.1	108132466	109177953	10763	1293
NC_052533.1	109217959	110159229	22427	31228
NC_052533.1	110782987	111063778	16334	99506
NC_052533.1	113543608	114495795	16597	22489
NC_052533.1	114535817	116049124	27085	3502
NC_052533.1	117404033	117965674	22801	36469
NC_052533.1	121261530	123318745	52242	14827
NC_052533.1	123797222	124443828	12670	29801
NC_052533.1	125392178	126150551	21912	6204
NC_052533.1	127084165	127901686	203462	195645
NC_052533.1	128101578	128858749	19373	85246
NC_052533.1	129018760	130650238	20201	3500
NC_052533.1	135657691	137203951	40290	23498
NC_052533.1	140599041	141039598	12078	33417
NC_052533.1	144569979	145247331	21381	173667
NC_052534.1	2658256	3138181	20920	16891
NC_052534.1	3218160	4018622	13415	2811
NC_052534.1	4139333	4612492	14846	119479
NC_052534.1	4652474	7703393	43924	4162
NC_052534.1	10334609	11492890	41778	10210
NC_052534.1	15086958	16086846	41294	429337
NC_052534.1	16838762	17358179	32359	33713
NC_052534.1	20663027	22023273	41461	7430
NC_052534.1	23821418	24822219	16425	22264
NC_052534.1	24942770	25742893	41966	21374
NC_052534.1	26098466	26418601	4383	43094
NC_052534.1	26738642	27418272	43332	75483
NC_052534.1	28807337	30563703	41499	19402
NC_052534.1	35658093	38141876	108678	178553
NC_052534.1	39420373	39821029	21589	176084
NC_052534.1	41466603	42117066	10713	1518
NC_052534.1	42237596	42597596	6795	43929
NC_052534.1	44911576	48882647	277985	62032
NC_052534.1	49123190	51892833	48362	14992
NC_052534.1	52211346	54120177	70621	26935
NC_052534.1	56101773	56847240	9210	286587
NC_052534.1	66451104	67251602	33759	57954
NC_052534.1	74693770	76703538	344185	36581
NC_052534.1	80290050	82406122	28525	149798
NC_052534.1	85232751	86756861	26285	19557
NC_052534.1	86836956	88050877	201645	124004
NC_052534.1	95480162	95755005	5158	15275
NC_052534.1	95874972	97158228	100378	206030
NC_052534.1	97238294	99618107	39085	17653
NC_052534.1	99790670	103718151	61491	60486
NC_052534.1	103758150	104794511	287539	1018306
NC_052534.1	104875684	105464877	32179	10806
NC_052534.1	105943583	107223346	37940	194169
NC_052534.1	107451298	109486305	47461	1763
NC_052535.1	1182809	2221386	240722	343353
NC_052535.1	3616569	5276985	75889	25317
NC_052535.1	8677960	10385982	27665	45733
NC_052535.1	11986856	12866786	22149	13373
NC_052535.1	16371625	18044736	44317	428351
NC_052535.1	19742968	21697616	59579	37864
NC_052535.1	28711818	30800524	57670	79699
NC_052535.1	32402610	33242854	21987	32135
NC_052535.1	33442987	34715060	44060	15794
NC_052535.1	36576802	37535931	102745	166197
NC_052535.1	42685350	44259066	25630	93983
NC_052535.1	45059359	45941131	59085	7292
NC_052535.1	48661632	49413267	58480	39385
NC_052535.1	49493291	49892843	25725	396
NC_052535.1	49932779	50372947	9028	2216
NC_052535.1	53479127	54599404	141244	120901
NC_052535.1	54880854	59684575	108708	199493
NC_052535.1	60249236	61007374	34001	31261
NC_052535.1	61553829	64065188	43645	16774
NC_052535.1	64187311	64267303	10185	6714
NC_052535.1	65772590	68811279	100616	103212
NC_052535.1	75338673	76320084	22463	37600
NC_052535.1	77787628	79493908	42880	14823
NC_052535.1	79653819	81532862	26061	44123
NC_052535.1	81732883	82805207	68402	28369
NC_052535.1	88101742	90292058	82264	1273
NC_052536.1	704296	1904433	72184	391941
NC_052536.1	3308664	5058339	24036	17205
NC_052536.1	6725352	8312417	343667	38787
NC_052536.1	8392086	9472568	110782	158324
NC_052536.1	10663956	11464027	140750	147287
NC_052536.1	11504189	12207831	23597	36858
NC_052536.1	12247830	12766729	33935	21614
NC_052536.1	13086789	13606904	9044	117967
NC_052536.1	14047875	15276508	19555	67204
NC_052536.1	16230245	16516228	2419	89829
NC_052536.1	17796443	22891973	150112	194490
NC_052536.1	22931937	23451816	15615	1406
NC_052536.1	25204503	26004815	59230	32835
NC_052536.1	27822333	28503164	40392	16180
NC_052536.1	29041554	29961762	13606	2468
NC_052536.1	30322853	31874143	368617	421925
NC_052536.1	35592316	35744701	33203	15310
NC_052536.1	37224949	38585045	142474	39745
NC_052536.1	38705030	39023130	38101	134852
NC_052536.1	43506835	44346113	44635	280021
NC_052536.1	44594445	46193532	54959	118297
NC_052536.1	49148175	50987627	208320	413985
NC_052536.1	52111736	52392069	60674	99428
NC_052536.1	53461286	54180876	21976	16972
NC_052536.1	54547141	58510279	127653	556362
NC_052537.1	3626562	5192069	24007	184398
NC_052537.1	9965019	11332704	40300	44510
NC_052537.1	12272297	12807714	7395	63507
NC_052537.1	12821777	13979082	38933	70849
NC_052537.1	14179110	16098684	97761	147932
NC_052537.1	16338633	17003205	38839	8490
NC_052537.1	18122998	20162997	87806	31381
NC_052537.1	20789148	22321705	30962	2466
NC_052537.1	22761658	23516801	20230	50239
NC_052537.1	23825681	24427098	140388	177644
NC_052537.1	25186579	27415822	60172	5496
NC_052537.1	30799652	30999673	7765	50536
NC_052538.1	87363	1366450	40372	768
NC_052538.1	2796494	4091448	24010	7246
NC_052538.1	4211412	5223499	49020	132265
NC_052538.1	5423522	6303205	17628	2096
NC_052538.1	7594616	9545645	41534	97035
NC_052538.1	9585648	10619267	152257	155749
NC_052538.1	12404373	14439570	38897	6395
NC_052538.1	16278005	17117044	19743	26182
NC_052538.1	17578130	19126589	54941	1272
NC_052538.1	20670253	22976460	121096	691790
NC_052538.1	23377339	25466502	39927	1915
NC_052538.1	25867370	28106175	123481	130830
NC_052538.1	28185578	29345229	30555	5920
NC_052538.1	30106459	30347315	24370	18851
NC_052538.1	30427327	32285949	32381	5588
NC_052539.1	2798697	4707446	273947	408890
NC_052539.1	4747410	4827435	19256	23351
NC_052539.1	5027429	5467571	6365	15980
NC_052539.1	5587628	6667596	26696	43113
NC_052539.1	7058299	7736552	46222	53350
NC_052539.1	12188418	13967643	66761	23860
NC_052539.1	19778731	21257942	75709	98870
NC_052539.1	21338231	21738016	12420	3784
NC_052539.1	23728899	24248404	55596	18230
NC_052539.1	24368715	26397237	100824	41521
NC_052539.1	28747712	29547798	14383	8059
NC_052540.1	4224390	4504186	23787	1352
NC_052540.1	4822968	4942934	25986	183918
NC_052540.1	7626684	9666405	30411	12630
NC_052540.1	12096620	13450248	60948	50059
NC_052540.1	13729145	14930051	245218	192827
NC_052540.1	15010162	15650428	35465	231969
NC_052540.1	15770518	16930888	27829	122275
NC_052540.1	17090729	18820858	42937	96594
NC_052540.1	20330405	22608560	109968	41569
NC_052540.1	23008521	23705199	40327	86472
NC_052541.1	1420989	1821047	6518	16396
NC_052541.1	2181005	2454857	17011	261484
NC_052541.1	2854983	5402039	100888	151716
NC_052541.1	9989622	10743643	490863	13184
NC_052541.1	10863667	11303845	47339	1832
NC_052541.1	12211437	12693046	26596	8155
NC_052541.1	12773080	13213305	39365	28734
NC_052541.1	18522479	18802321	62103	51695
NC_052541.1	19362122	20448368	290579	512593
NC_052542.1	735733	1441737	47179	7129
NC_052542.1	1481781	2160884	40060	68484
NC_052542.1	6883204	7363788	19974	13561
NC_052542.1	9667046	10146883	7664	2729
NC_052542.1	10626863	10978578	9961	39898
NC_052542.1	15105680	16296301	39029	101458
NC_052542.1	16456943	17376081	142360	115620
NC_052542.1	17416232	18523244	60085	162246
NC_052542.1	18685572	19623384	18229	40575
NC_052543.1	210281	1746657	207030	385661
NC_052543.1	1786690	3791695	106737	166301
NC_052543.1	3831715	5938761	36984	223355
NC_052543.1	6698910	8741069	39617	1152
NC_052543.1	8861101	9140549	6356	18656
NC_052543.1	9300189	10851290	47488	145117
NC_052543.1	10971304	13278692	67642	202092
NC_052543.1	14477990	15678043	22255	7347
NC_052543.1	18306558	20091641	91415	89503
NC_052544.1	2120689	2559984	9556	19121
NC_052544.1	4479975	8732263	79283	32557
NC_052544.1	9772692	13441920	633384	728242
NC_052544.1	15235198	16276041	70399	76692
NC_052544.1	16596132	16795764	42160	239709
NC_052544.1	16875751	17905061	15778	2106
NC_052545.1	87377	890914	19056	13293
NC_052545.1	2086432	3722274	25225	36756
NC_052545.1	4154031	4349376	3607	152225
NC_052545.1	5058813	6406554	58536	284216
NC_052545.1	6446562	7049407	30753	39474
NC_052545.1	7289419	7771596	48063	34819
NC_052545.1	7811553	8370817	51894	61159
NC_052545.1	8810292	10193582	24886	146719
NC_052545.1	12315129	12711363	48395	73383
NC_052545.1	12751370	13392078	31081	10688
NC_052545.1	13636033	14315800	9017	28992
NC_052546.1	21383	2655657	66670	7554
NC_052546.1	3367651	4895158	28619	73522
NC_052546.1	4935142	5815253	56040	83539
NC_052546.1	5975171	6639915	228914	718389
NC_052546.1	6679920	7080062	27935	7093
NC_052546.1	9000217	9400093	39234	341869
NC_052546.1	9720048	10705068	18874	50745
NC_052546.1	10824984	11104951	9509	170751
NC_052548.1	2218802	2499124	6259	119927
NC_052548.1	2539223	5158511	104957	155083
NC_052548.1	5458023	6017697	84924	124242
NC_052548.1	6137672	8561978	105601	61469
NC_052548.1	9442352	11069574	174551	183863
NC_052549.1	308331	2315597	30336	11936
NC_052549.1	4945261	5689121	92069	126923
NC_052549.1	5719989	7719345	72272	17458
NC_052549.1	7879362	8360008	5810	5034
NC_052549.1	8480299	9514779	29158	568
NC_052549.1	9660772	10821752	92844	740890
NC_052549.1	10861712	11600179	102875	197943
NC_052550.1	3351866	3912002	57978	81410
NC_052550.1	3951997	4672534	559597	30139
NC_052550.1	4952643	6725003	265097	443213
NC_052550.1	6844967	7674551	29921	376403
NC_052550.1	9143227	10441603	69420	71169
NC_052551.1	396081	1746856	231096	523957
NC_052551.1	1885218	2503179	9774	31989
NC_052551.1	5156645	5876398	57744	65038
NC_052551.1	7990967	8471650	46629	50663
NC_052551.1	9862127	10061881	17980	730
NC_052551.1	10101895	11933263	553073	693140
NC_052551.1	12533271	13804715	17871	756
NC_052552.1	14257	526570	60351	121546
NC_052552.1	2839558	4677388	106804	297898
NC_052552.1	4837564	4956637	20070	693
NC_052552.1	4956638	6831310	90458	219813
NC_052553.1	46720	2388269	70832	39670
NC_052553.1	3721243	4569547	42492	109444
NC_052554.1	373285	2762490	214217	1392130
NC_052554.1	3158248	4427386	67456	167671
NC_052554.1	4787202	5948448	94619	281544
NC_052555.1	214628	535367	16302	816
NC_052555.1	575386	1735334	54737	55034
NC_052555.1	1855191	3975971	117048	27291
NC_052555.1	4178246	4337102	5997	6282
NC_052555.1	4617193	5696401	42546	272180
NC_052555.1	5736379	6337170	23012	113869
NC_052556.1	2564645	2685425	48170	18514
NC_052557.1	45360	1486973	536991	354861
NC_052557.1	2755938	3520801	34696	131095
NC_052557.1	4160359	5120977	160627	387845
NC_052558.1	2349410	3170537	61513	66576
NC_052558.1	3739420	4695520	74756	898074
NC_052558.1	4815564	5095622	82282	95311
NC_052559.1	906021	2890919	609489	871269
NC_052559.1	3010111	3499798	427601	228161
NC_052559.1	3539276	5406752	200299	614268
NC_052572.1	408119	3255532	302933	427453
NC_052572.1	7849504	10272864	133838	158618
NC_052572.1	13294233	16419823	308914	366363
NC_052572.1	17220181	18143873	41232	24966
NC_052572.1	21717084	23740316	61891	4181
NC_052572.1	24340817	24835164	60876	45860
NC_052572.1	38177746	38619619	11372	3772
NC_052572.1	41447037	42770823	34339	44203
NC_052572.1	46390336	46710324	7139	12395
NC_052572.1	51917458	52798354	21990	10027
NC_052572.1	53084577	54608466	41336	133972
NC_052572.1	55127926	55808403	19888	103598
NC_052572.1	56011147	56331436	5320	56293
NC_052572.1	64000901	64763008	13097	193962
NC_052572.1	65770821	66523533	41444	10031
NC_052572.1	66624753	67288666	63208	65697
NC_052572.1	67328587	67815331	7387	28793
NC_052572.1	71051429	71572533	47135	3364
NC_052572.1	71612533	73692806	90768	203995
NC_052572.1	85541973	85582168	553	17432

## Sheet: F2 KIDNEY
Expression of Promoters and Enhancers Aggregated Over Consensus TADs in CAGE Data (F2 Chicken Kidney): Same TAD for Enhancer and Promoter
TAD chr	TAD start	TAD end	enhancer total counts	promoter total counts
NC_052532.1	1298128	1698437	40745	218817
NC_052532.1	4644317	5603491	13022	13317
NC_052532.1	6908898	7309416	12714	7148
NC_052532.1	12637908	15625659	134696	109776
NC_052532.1	15985315	17928040	20464	8720
NC_052532.1	21968999	22567904	6224	14244
NC_052532.1	24400397	25160621	21802	10297
NC_052532.1	26593101	27192444	16577	7163
NC_052532.1	30780425	32967161	30130	35703
NC_052532.1	33127239	35524091	116046	182501
NC_052532.1	37851659	38413460	14253	4621
NC_052532.1	38972498	39855751	7704	148026
NC_052532.1	43253026	44651288	17073	60826
NC_052532.1	45331469	45949336	10614	18505
NC_052532.1	46765414	48097201	77992	90592
NC_052532.1	48216997	49764495	221574	323702
NC_052532.1	50084990	53275913	220714	344180
NC_052532.1	53675830	55391118	37021	77832
NC_052532.1	55431296	56231459	39672	1489
NC_052532.1	56429134	57068914	157424	221381
NC_052532.1	57148894	58947906	74472	31888
NC_052532.1	62187508	62270101	822	5434
NC_052532.1	63188280	64605969	68549	121329
NC_052532.1	66557791	68381794	23457	512630
NC_052532.1	76869454	77188909	11607	307805
NC_052532.1	77308858	78348445	81271	78812
NC_052532.1	79937657	80737991	48811	521637
NC_052532.1	82432450	84336624	32743	134009
NC_052532.1	91741437	91981413	2714	31463
NC_052532.1	102623124	103973071	150663	126307
NC_052532.1	104013153	104934557	214344	111660
NC_052532.1	106054141	107092645	20712	116210
NC_052532.1	107360848	108830045	72564	450
NC_052532.1	108910023	110157692	27573	56042
NC_052532.1	111829257	112378597	94175	226215
NC_052532.1	112418586	112861661	4557	1183
NC_052532.1	113061113	114974234	15451	1931
NC_052532.1	117948696	118509924	89350	99053
NC_052532.1	119186410	119922893	6920	402
NC_052532.1	122832536	123513706	5420	69874
NC_052532.1	129227565	129425984	208954	130723
NC_052532.1	129985460	130505483	18409	1253902
NC_052532.1	133253208	134115731	54925	93039
NC_052532.1	134155758	136893023	43986	26952
NC_052532.1	136973006	139447020	208220	103853
NC_052532.1	139962987	142543943	22395	37285
NC_052532.1	142744002	143706525	8745	365
NC_052532.1	143786109	145595747	36350	34140
NC_052532.1	146032997	146512449	8824	82709
NC_052532.1	165695309	166693957	40462	8379
NC_052532.1	167054263	168718547	81189	365792
NC_052532.1	171328396	173610274	21867	11311
NC_052532.1	173650255	174283738	5462	22645
NC_052532.1	174323801	174523448	2645	7086
NC_052532.1	174912858	177018749	166768	234964
NC_052532.1	177455170	178567631	9463	81423
NC_052532.1	179010189	179605534	5329	17067
NC_052532.1	180286478	181090005	11867	205
NC_052532.1	184695565	186017677	51959	13322
NC_052532.1	192408776	193013577	24120	79114
NC_052532.1	194390772	195225857	42198	5633
NC_052532.1	195385783	195744350	3871	29086
NC_052533.1	18360	970065	625385	546009
NC_052533.1	2390458	3430354	15941	34380
NC_052533.1	4389530	6904800	59722	2574
NC_052533.1	7667838	8095298	19369	9977
NC_052533.1	8894444	9272560	2853	788
NC_052533.1	16186005	18052937	16654	6979
NC_052533.1	19159740	20399095	17665	51822
NC_052533.1	20439091	20800085	11838	1666
NC_052533.1	23195458	23835409	79439	191056
NC_052533.1	23915463	24836782	16016	54577
NC_052533.1	24916474	27607786	33401	225156
NC_052533.1	28442238	28482284	10082	22132
NC_052533.1	31966359	33111360	85087	139811
NC_052533.1	33391406	34232116	26721	3199
NC_052533.1	35688981	37927266	24726	140899
NC_052533.1	40043447	40363381	15174	1557
NC_052533.1	40403390	41327012	58771	241755
NC_052533.1	42522989	44476208	28342	129398
NC_052533.1	53902740	57452699	120530	9462
NC_052533.1	61490225	61771624	4678	1334
NC_052533.1	64004293	64637339	12649	29404
NC_052533.1	65751276	66366600	15355	10742
NC_052533.1	77821534	79337471	90312	80111
NC_052533.1	85261628	85658491	45573	214946
NC_052533.1	87996487	89433112	88381	49609
NC_052533.1	90951992	91659024	25427	2189
NC_052533.1	95149982	98352554	73803	145887
NC_052533.1	107132357	107772322	12533	47177
NC_052533.1	108132466	109177953	7145	816
NC_052533.1	109217959	110159229	23512	14973
NC_052533.1	110782987	111063778	13809	103255
NC_052533.1	113543608	114495795	13307	22378
NC_052533.1	114535817	116049124	40099	17311
NC_052533.1	117404033	117965674	15303	32010
NC_052533.1	121261530	123318745	85581	65876
NC_052533.1	123797222	124443828	38045	146432
NC_052533.1	125392178	126150551	24423	2697
NC_052533.1	127084165	127901686	125304	123831
NC_052533.1	128101578	128858749	16986	89113
NC_052533.1	129018760	130650238	14552	111380
NC_052533.1	135657691	137203951	28485	6871
NC_052533.1	140599041	141039598	18082	283895
NC_052533.1	144569979	145247331	14337	163242
NC_052534.1	2658256	3138181	27703	20783
NC_052534.1	3218160	4018622	11850	2454
NC_052534.1	4139333	4612492	9895	5064
NC_052534.1	4652474	7703393	33890	43781
NC_052534.1	10334609	11492890	39509	7228
NC_052534.1	15086958	16086846	23651	302405
NC_052534.1	16838762	17358179	26710	30587
NC_052534.1	20663027	22023273	40296	3664
NC_052534.1	23821418	24822219	13795	8682
NC_052534.1	24942770	25742893	40067	18444
NC_052534.1	26098466	26418601	2712	11292
NC_052534.1	26738642	27418272	33746	49304
NC_052534.1	28807337	30563703	30096	207887
NC_052534.1	35658093	38141876	39825	49420
NC_052534.1	39420373	39821029	24833	120502
NC_052534.1	41466603	42117066	9104	1266
NC_052534.1	42237596	42597596	4514	37995
NC_052534.1	44911576	48882647	157123	76267
NC_052534.1	49123190	51892833	36914	19485
NC_052534.1	52211346	54120177	63874	27509
NC_052534.1	56101773	56847240	7087	337735
NC_052534.1	66451104	67251602	24147	37230
NC_052534.1	74693770	76703538	210328	12771
NC_052534.1	80290050	82406122	22899	312412
NC_052534.1	85232751	86756861	29168	32374
NC_052534.1	86836956	88050877	219019	99808
NC_052534.1	95480162	95755005	5029	17287
NC_052534.1	95874972	97158228	70361	158799
NC_052534.1	97238294	99618107	29446	13814
NC_052534.1	99790670	103718151	46148	71933
NC_052534.1	103758150	104794511	172629	815273
NC_052534.1	104875684	105464877	32380	143597
NC_052534.1	105943583	107223346	22185	162208
NC_052534.1	107451298	109486305	51416	65954
NC_052535.1	1182809	2221386	227181	319643
NC_052535.1	3616569	5276985	46950	3559
NC_052535.1	8677960	10385982	40479	10273
NC_052535.1	11986856	12866786	25660	6724
NC_052535.1	16371625	18044736	36993	409640
NC_052535.1	19742968	21697616	87412	36201
NC_052535.1	28711818	30800524	34792	62595
NC_052535.1	32402610	33242854	15008	33317
NC_052535.1	33442987	34715060	67515	13764
NC_052535.1	36576802	37535931	93545	219286
NC_052535.1	42685350	44259066	29115	17421
NC_052535.1	45059359	45941131	227783	190298
NC_052535.1	48661632	49413267	290509	388249
NC_052535.1	49493291	49892843	17172	30804
NC_052535.1	49932779	50372947	7249	1501
NC_052535.1	53479127	54599404	19480	7689
NC_052535.1	54880854	59684575	112414	178167
NC_052535.1	60249236	61007374	29514	25091
NC_052535.1	61553829	64065188	48060	15655
NC_052535.1	64187311	64267303	9480	6551
NC_052535.1	65772590	68811279	97129	89922
NC_052535.1	75338673	76320084	23067	63570
NC_052535.1	77787628	79493908	48191	21342
NC_052535.1	79653819	81532862	20926	169331
NC_052535.1	81732883	82805207	49107	21731
NC_052535.1	88101742	90292058	72879	1035
NC_052536.1	704296	1904433	75199	73296
NC_052536.1	3308664	5058339	23069	50905
NC_052536.1	6725352	8312417	35535	1172
NC_052536.1	8392086	9472568	103909	160645
NC_052536.1	10663956	11464027	171913	193591
NC_052536.1	11504189	12207831	31168	38798
NC_052536.1	12247830	12766729	22300	10669
NC_052536.1	13086789	13606904	5826	67039
NC_052536.1	14047875	15276508	13279	66748
NC_052536.1	16230245	16516228	6324	123428
NC_052536.1	17796443	22891973	101281	138760
NC_052536.1	22931937	23451816	23101	4156
NC_052536.1	25204503	26004815	75802	1101
NC_052536.1	27822333	28503164	54453	28642
NC_052536.1	29041554	29961762	14929	1631
NC_052536.1	30322853	31874143	24022	6616
NC_052536.1	35592316	35744701	17233	14334
NC_052536.1	37224949	38585045	205207	71825
NC_052536.1	38705030	39023130	32505	131274
NC_052536.1	43506835	44346113	21988	155449
NC_052536.1	44594445	46193532	45049	82325
NC_052536.1	49148175	50987627	95538	229437
NC_052536.1	52111736	52392069	65899	107705
NC_052536.1	53461286	54180876	18999	25382
NC_052536.1	54547141	58510279	135718	579314
NC_052537.1	3626562	5192069	26182	286996
NC_052537.1	9965019	11332704	148415	217086
NC_052537.1	12272297	12807714	4555	74593
NC_052537.1	12821777	13979082	24429	45974
NC_052537.1	14179110	16098684	52746	63020
NC_052537.1	16338633	17003205	18145	8080
NC_052537.1	18122998	20162997	60188	51059
NC_052537.1	20789148	22321705	21092	1785
NC_052537.1	22761658	23516801	26938	97293
NC_052537.1	23825681	24427098	104590	120125
NC_052537.1	25186579	27415822	63184	27317
NC_052537.1	30799652	30999673	5121	34430
NC_052538.1	87363	1366450	25243	177
NC_052538.1	2796494	4091448	19007	6694
NC_052538.1	4211412	5223499	24881	78437
NC_052538.1	5423522	6303205	24178	1490
NC_052538.1	7594616	9545645	23601	17486
NC_052538.1	9585648	10619267	341427	378802
NC_052538.1	12404373	14439570	61393	38000
NC_052538.1	16278005	17117044	15839	3797
NC_052538.1	17578130	19126589	62529	59851
NC_052538.1	20670253	22976460	162716	583313
NC_052538.1	23377339	25466502	25963	1051
NC_052538.1	25867370	28106175	153290	249221
NC_052538.1	28185578	29345229	76184	33486
NC_052538.1	30106459	30347315	25605	21016
NC_052538.1	30427327	32285949	29617	12091
NC_052539.1	2798697	4707446	77013	285324
NC_052539.1	4747410	4827435	312254	450081
NC_052539.1	5027429	5467571	5311	8263
NC_052539.1	5587628	6667596	195058	294539
NC_052539.1	7058299	7736552	56407	32909
NC_052539.1	12188418	13967643	73937	38959
NC_052539.1	19778731	21257942	89976	133388
NC_052539.1	21338231	21738016	17319	174015
NC_052539.1	23728899	24248404	159759	179840
NC_052539.1	24368715	26397237	71927	117488
NC_052539.1	28747712	29547798	23953	113916
NC_052540.1	4224390	4504186	34105	1556
NC_052540.1	4822968	4942934	60299	97192
NC_052540.1	7626684	9666405	25759	12025
NC_052540.1	12096620	13450248	71611	27228
NC_052540.1	13729145	14930051	283053	424315
NC_052540.1	15010162	15650428	39894	81889
NC_052540.1	15770518	16930888	19712	125342
NC_052540.1	17090729	18820858	29281	46377
NC_052540.1	20330405	22608560	55069	5946
NC_052540.1	23008521	23705199	33996	154106
NC_052541.1	1420989	1821047	7770	8010
NC_052541.1	2181005	2454857	10822	166518
NC_052541.1	2854983	5402039	163064	344857
NC_052541.1	9989622	10743643	167300	1756
NC_052541.1	10863667	11303845	21958	58644
NC_052541.1	12211437	12693046	31391	31183
NC_052541.1	12773080	13213305	87744	22801
NC_052541.1	18522479	18802321	71523	61855
NC_052541.1	19362122	20448368	317208	471966
NC_052542.1	735733	1441737	58359	35134
NC_052542.1	1481781	2160884	50004	765972
NC_052542.1	6883204	7363788	24964	39042
NC_052542.1	9667046	10146883	11434	21714
NC_052542.1	10626863	10978578	57309	6422
NC_052542.1	15105680	16296301	65169	93734
NC_052542.1	16456943	17376081	70546	60603
NC_052542.1	17416232	18523244	79598	187527
NC_052542.1	18685572	19623384	25660	86461
NC_052543.1	210281	1746657	189244	162110
NC_052543.1	1786690	3791695	242219	442692
NC_052543.1	3831715	5938761	36577	191323
NC_052543.1	6698910	8741069	70348	30090
NC_052543.1	8861101	9140549	8334	29237
NC_052543.1	9300189	10851290	42296	206320
NC_052543.1	10971304	13278692	70465	159090
NC_052543.1	14477990	15678043	18390	54818
NC_052543.1	18306558	20091641	42311	75364
NC_052544.1	2120689	2559984	7996	13753
NC_052544.1	4479975	8732263	68076	17553
NC_052544.1	9772692	13441920	366380	707138
NC_052544.1	15235198	16276041	76774	65997
NC_052544.1	16596132	16795764	41573	141028
NC_052544.1	16875751	17905061	11822	1841
NC_052545.1	87377	890914	20424	76620
NC_052545.1	2086432	3722274	35644	31842
NC_052545.1	4154031	4349376	3463	210177
NC_052545.1	5058813	6406554	96768	296008
NC_052545.1	6446562	7049407	28710	20393
NC_052545.1	7289419	7771596	24391	2446
NC_052545.1	7811553	8370817	46733	61437
NC_052545.1	8810292	10193582	20555	216772
NC_052545.1	12315129	12711363	14711	55692
NC_052545.1	12751370	13392078	30320	32405
NC_052545.1	13636033	14315800	10009	29931
NC_052546.1	21383	2655657	57075	3641
NC_052546.1	3367651	4895158	21650	74374
NC_052546.1	4935142	5815253	57770	29944
NC_052546.1	5975171	6639915	164331	278984
NC_052546.1	6679920	7080062	29250	872
NC_052546.1	9000217	9400093	53975	186975
NC_052546.1	9720048	10705068	12936	52969
NC_052546.1	10824984	11104951	15707	108560
NC_052548.1	2218802	2499124	5574	162946
NC_052548.1	2539223	5158511	85748	129476
NC_052548.1	5458023	6017697	72511	83667
NC_052548.1	6137672	8561978	108810	164097
NC_052548.1	9442352	11069574	194888	204978
NC_052549.1	308331	2315597	22033	11335
NC_052549.1	4945261	5689121	99626	210446
NC_052549.1	5719989	7719345	84164	25649
NC_052549.1	7879362	8360008	7002	7678
NC_052549.1	8480299	9514779	34033	42909
NC_052549.1	9660772	10821752	162127	1046580
NC_052549.1	10861712	11600179	108530	193061
NC_052550.1	3351866	3912002	62601	88423
NC_052550.1	3951997	4672534	24328	192
NC_052550.1	4952643	6725003	282962	382139
NC_052550.1	6844967	7674551	49491	262692
NC_052550.1	9143227	10441603	93084	136638
NC_052551.1	396081	1746856	272708	469124
NC_052551.1	1885218	2503179	7661	29688
NC_052551.1	5156645	5876398	76211	115867
NC_052551.1	7990967	8471650	32740	41187
NC_052551.1	9862127	10061881	17312	674
NC_052551.1	10101895	11933263	462799	763780
NC_052551.1	12533271	13804715	16931	16635
NC_052552.1	14257	526570	60899	113429
NC_052552.1	2839558	4677388	144885	536317
NC_052552.1	4837564	4956637	13616	22912
NC_052552.1	4956638	6831310	88410	115952
NC_052553.1	46720	2388269	61353	112300
NC_052553.1	3721243	4569547	49640	164116
NC_052554.1	373285	2762490	238914	498785
NC_052554.1	3158248	4427386	64386	15201
NC_052554.1	4787202	5948448	98421	213262
NC_052555.1	214628	535367	26393	730
NC_052555.1	575386	1735334	97458	214112
NC_052555.1	1855191	3975971	157423	40007
NC_052555.1	4178246	4337102	6925	2159
NC_052555.1	4617193	5696401	56729	998538
NC_052555.1	5736379	6337170	36045	61992
NC_052556.1	2564645	2685425	53288	14682
NC_052557.1	45360	1486973	759361	571966
NC_052557.1	2755938	3520801	32713	113618
NC_052557.1	4160359	5120977	148395	367599
NC_052558.1	2349410	3170537	57257	10461
NC_052558.1	3739420	4695520	74411	651992
NC_052558.1	4815564	5095622	80731	38860
NC_052559.1	906021	2890919	542744	769892
NC_052559.1	3010111	3499798	486244	247652
NC_052559.1	3539276	5406752	228167	451909
NC_052572.1	408119	3255532	225485	324916
NC_052572.1	7849504	10272864	153943	134803
NC_052572.1	13294233	16419823	1300011	193806
NC_052572.1	17220181	18143873	28177	21186
NC_052572.1	21717084	23740316	123880	3721
NC_052572.1	24340817	24835164	74091	47083
NC_052572.1	38177746	38619619	49600	33772
NC_052572.1	41447037	42770823	69152	243538
NC_052572.1	46390336	46710324	6816	19127
NC_052572.1	51917458	52798354	37086	30661
NC_052572.1	53084577	54608466	31684	88367
NC_052572.1	55127926	55808403	14012	2277
NC_052572.1	56011147	56331436	3261	50990
NC_052572.1	64000901	64763008	12860	210733
NC_052572.1	65770821	66523533	47341	165314
NC_052572.1	66624753	67288666	243340	294762
NC_052572.1	67328587	67815331	4763	65212
NC_052572.1	71051429	71572533	57559	20703
NC_052572.1	71612533	73692806	79765	246536
NC_052572.1	85541973	85582168	462	21424

## Sheet: F2 LEG
Expression of Promoters and Enhancers Aggregated Over Consensus TADs in CAGE Data (F2 Chicken Leg): Same TAD for Enhancer and Promoter
TAD chr	TAD start	TAD end	enhancer total counts	promoter total counts
NC_052532.1	1298128	1698437	40021	88363
NC_052532.1	4644317	5603491	8584	16533
NC_052532.1	6908898	7309416	17472	17795
NC_052532.1	12637908	15625659	173431	158365
NC_052532.1	15985315	17928040	16407	10318
NC_052532.1	21968999	22567904	5689	46522
NC_052532.1	24400397	25160621	48393	28628
NC_052532.1	26593101	27192444	14461	15942
NC_052532.1	30780425	32967161	25381	42229
NC_052532.1	33127239	35524091	79964	108972
NC_052532.1	37851659	38413460	10166	8493
NC_052532.1	38972498	39855751	5107	78837
NC_052532.1	43253026	44651288	30088	43049
NC_052532.1	45331469	45949336	7257	27481
NC_052532.1	46765414	48097201	77086	97907
NC_052532.1	48216997	49764495	110095	255246
NC_052532.1	50084990	53275913	155643	349735
NC_052532.1	53675830	55391118	20101	43993
NC_052532.1	55431296	56231459	191426	138494
NC_052532.1	56429134	57068914	117773	204443
NC_052532.1	57148894	58947906	55614	26440
NC_052532.1	62187508	62270101	557	31800
NC_052532.1	63188280	64605969	13633	9657
NC_052532.1	66557791	68381794	16803	171525
NC_052532.1	76869454	77188909	6333	969115
NC_052532.1	77308858	78348445	27192	21501
NC_052532.1	79937657	80737991	43512	247109
NC_052532.1	82432450	84336624	17245	40601
NC_052532.1	91741437	91981413	2595	14802
NC_052532.1	102623124	103973071	94774	70379
NC_052532.1	104013153	104934557	48563	19677
NC_052532.1	106054141	107092645	9032	8896
NC_052532.1	107360848	108830045	43663	333
NC_052532.1	108910023	110157692	21685	74461
NC_052532.1	111829257	112378597	120360	229108
NC_052532.1	112418586	112861661	3654	5007
NC_052532.1	113061113	114974234	17319	8071
NC_052532.1	117948696	118509924	66769	64097
NC_052532.1	119186410	119922893	5444	14797
NC_052532.1	122832536	123513706	4434	59559
NC_052532.1	129227565	129425984	25980	14565
NC_052532.1	129985460	130505483	11167	35246
NC_052532.1	133253208	134115731	38962	52939
NC_052532.1	134155758	136893023	32256	375
NC_052532.1	136973006	139447020	360331	196045
NC_052532.1	139962987	142543943	16283	41246
NC_052532.1	142744002	143706525	9861	24457
NC_052532.1	143786109	145595747	31084	10463
NC_052532.1	146032997	146512449	5989	2141
NC_052532.1	165695309	166693957	35564	15800
NC_052532.1	167054263	168718547	51903	628039
NC_052532.1	171328396	173610274	24401	4455
NC_052532.1	173650255	174283738	4424	468
NC_052532.1	174323801	174523448	4120	2454
NC_052532.1	174912858	177018749	131823	154881
NC_052532.1	177455170	178567631	6840	57237
NC_052532.1	179010189	179605534	3777	28670
NC_052532.1	180286478	181090005	9486	10640
NC_052532.1	184695565	186017677	57264	24900
NC_052532.1	192408776	193013577	17900	94550
NC_052532.1	194390772	195225857	24517	44211
NC_052532.1	195385783	195744350	3007	1732
NC_052533.1	18360	970065	96677	105875
NC_052533.1	2390458	3430354	15599	17002
NC_052533.1	4389530	6904800	73433	68149
NC_052533.1	7667838	8095298	11462	2180
NC_052533.1	8894444	9272560	2125	686
NC_052533.1	16186005	18052937	11854	27297
NC_052533.1	19159740	20399095	37879	122390
NC_052533.1	20439091	20800085	8167	1843
NC_052533.1	23195458	23835409	89569	384961
NC_052533.1	23915463	24836782	8500	136011
NC_052533.1	24916474	27607786	22294	196567
NC_052533.1	28442238	28482284	2221	5774
NC_052533.1	31966359	33111360	70647	121470
NC_052533.1	33391406	34232116	13084	2672
NC_052533.1	35688981	37927266	21632	127986
NC_052533.1	40043447	40363381	13613	1615
NC_052533.1	40403390	41327012	41606	41083
NC_052533.1	42522989	44476208	23898	93561
NC_052533.1	53902740	57452699	56158	5527
NC_052533.1	61490225	61771624	57752	58150
NC_052533.1	64004293	64637339	11819	20668
NC_052533.1	65751276	66366600	11070	7158
NC_052533.1	77821534	79337471	62038	35751
NC_052533.1	85261628	85658491	28431	238433
NC_052533.1	87996487	89433112	46728	60888
NC_052533.1	90951992	91659024	8417	60
NC_052533.1	95149982	98352554	64520	25660
NC_052533.1	107132357	107772322	14043	74451
NC_052533.1	108132466	109177953	4946	3347
NC_052533.1	109217959	110159229	14807	17060
NC_052533.1	110782987	111063778	24933	95782
NC_052533.1	113543608	114495795	10729	26652
NC_052533.1	114535817	116049124	17052	3728
NC_052533.1	117404033	117965674	21305	113074
NC_052533.1	121261530	123318745	50199	48329
NC_052533.1	123797222	124443828	5616	17700
NC_052533.1	125392178	126150551	15666	9305
NC_052533.1	127084165	127901686	140488	134504
NC_052533.1	128101578	128858749	12189	80028
NC_052533.1	129018760	130650238	10815	2645
NC_052533.1	135657691	137203951	33739	47879
NC_052533.1	140599041	141039598	7118	24126
NC_052533.1	144569979	145247331	12510	185977
NC_052534.1	2658256	3138181	98654	128311
NC_052534.1	3218160	4018622	7930	2089
NC_052534.1	4139333	4612492	14738	3362
NC_052534.1	4652474	7703393	33764	3687
NC_052534.1	10334609	11492890	42705	24090
NC_052534.1	15086958	16086846	15705	180879
NC_052534.1	16838762	17358179	21469	29525
NC_052534.1	20663027	22023273	31102	17551
NC_052534.1	23821418	24822219	8260	18422
NC_052534.1	24942770	25742893	113794	80758
NC_052534.1	26098466	26418601	2172	20549
NC_052534.1	26738642	27418272	44453	93448
NC_052534.1	28807337	30563703	31391	20437
NC_052534.1	35658093	38141876	32139	97479
NC_052534.1	39420373	39821029	20516	2426547
NC_052534.1	41466603	42117066	4719	1246
NC_052534.1	42237596	42597596	2969	24102
NC_052534.1	44911576	48882647	146440	34788
NC_052534.1	49123190	51892833	25871	11931
NC_052534.1	52211346	54120177	20248	3448
NC_052534.1	56101773	56847240	6193	267989
NC_052534.1	66451104	67251602	12240	70573
NC_052534.1	74693770	76703538	369852	46387
NC_052534.1	80290050	82406122	14670	73112
NC_052534.1	85232751	86756861	23501	30071
NC_052534.1	86836956	88050877	108783	136573
NC_052534.1	95480162	95755005	3178	4535
NC_052534.1	95874972	97158228	38984	93973
NC_052534.1	97238294	99618107	22184	22722
NC_052534.1	99790670	103718151	30552	48426
NC_052534.1	103758150	104794511	203375	575964
NC_052534.1	104875684	105464877	13773	9004
NC_052534.1	105943583	107223346	19006	93474
NC_052534.1	107451298	109486305	27315	1313
NC_052535.1	1182809	2221386	343920	391192
NC_052535.1	3616569	5276985	114216	120155
NC_052535.1	8677960	10385982	14657	22451
NC_052535.1	11986856	12866786	13213	10263
NC_052535.1	16371625	18044736	85953	315299
NC_052535.1	19742968	21697616	29996	40367
NC_052535.1	28711818	30800524	31342	58978
NC_052535.1	32402610	33242854	9492	29326
NC_052535.1	33442987	34715060	32149	15126
NC_052535.1	36576802	37535931	66990	150936
NC_052535.1	42685350	44259066	15426	12541
NC_052535.1	45059359	45941131	54546	7946
NC_052535.1	48661632	49413267	50439	60169
NC_052535.1	49493291	49892843	7815	346
NC_052535.1	49932779	50372947	5376	1617
NC_052535.1	53479127	54599404	64783	172493
NC_052535.1	54880854	59684575	90866	266828
NC_052535.1	60249236	61007374	21483	26461
NC_052535.1	61553829	64065188	33711	18034
NC_052535.1	64187311	64267303	7905	5074
NC_052535.1	65772590	68811279	104018	142816
NC_052535.1	75338673	76320084	11902	26175
NC_052535.1	77787628	79493908	32528	11422
NC_052535.1	79653819	81532862	14313	20674
NC_052535.1	81732883	82805207	38830	17417
NC_052535.1	88101742	90292058	57240	1137
NC_052536.1	704296	1904433	74424	158300
NC_052536.1	3308664	5058339	14201	19096
NC_052536.1	6725352	8312417	35843	882
NC_052536.1	8392086	9472568	79442	156355
NC_052536.1	10663956	11464027	100332	101765
NC_052536.1	11504189	12207831	19286	425270
NC_052536.1	12247830	12766729	45774	34513
NC_052536.1	13086789	13606904	4123	93072
NC_052536.1	14047875	15276508	9091	50163
NC_052536.1	16230245	16516228	1391	54957
NC_052536.1	17796443	22891973	88344	130144
NC_052536.1	22931937	23451816	10471	1184
NC_052536.1	25204503	26004815	49054	54823
NC_052536.1	27822333	28503164	33777	12237
NC_052536.1	29041554	29961762	17624	54921
NC_052536.1	30322853	31874143	23589	15146
NC_052536.1	35592316	35744701	23456	22152
NC_052536.1	37224949	38585045	105144	38691
NC_052536.1	38705030	39023130	41224	128540
NC_052536.1	43506835	44346113	16927	302021
NC_052536.1	44594445	46193532	38231	76271
NC_052536.1	49148175	50987627	59016	186020
NC_052536.1	52111736	52392069	110381	194936
NC_052536.1	53461286	54180876	18134	7679
NC_052536.1	54547141	58510279	91520	490787
NC_052537.1	3626562	5192069	11652	152940
NC_052537.1	9965019	11332704	28520	20701
NC_052537.1	12272297	12807714	3623	67582
NC_052537.1	12821777	13979082	13636	42540
NC_052537.1	14179110	16098684	83470	130526
NC_052537.1	16338633	17003205	109176	247537
NC_052537.1	18122998	20162997	55717	17928
NC_052537.1	20789148	22321705	32351	2032
NC_052537.1	22761658	23516801	51452	163678
NC_052537.1	23825681	24427098	88218	106440
NC_052537.1	25186579	27415822	30921	3719
NC_052537.1	30799652	30999673	3045	24924
NC_052538.1	87363	1366450	28002	1643
NC_052538.1	2796494	4091448	12917	42566
NC_052538.1	4211412	5223499	75822	126845
NC_052538.1	5423522	6303205	8477	1764
NC_052538.1	7594616	9545645	19531	48961
NC_052538.1	9585648	10619267	91824	83792
NC_052538.1	12404373	14439570	24152	6548
NC_052538.1	16278005	17117044	15407	26566
NC_052538.1	17578130	19126589	54018	1085
NC_052538.1	20670253	22976460	99333	808525
NC_052538.1	23377339	25466502	18464	7094
NC_052538.1	25867370	28106175	75169	97005
NC_052538.1	28185578	29345229	18767	4150
NC_052538.1	30106459	30347315	30536	25142
NC_052538.1	30427327	32285949	18417	6525
NC_052539.1	2798697	4707446	186061	242586
NC_052539.1	4747410	4827435	13952	17306
NC_052539.1	5027429	5467571	4098	45657
NC_052539.1	5587628	6667596	18416	22153
NC_052539.1	7058299	7736552	37959	51699
NC_052539.1	12188418	13967643	46760	20709
NC_052539.1	19778731	21257942	46568	61217
NC_052539.1	21338231	21738016	5932	3103
NC_052539.1	23728899	24248404	53012	20248
NC_052539.1	24368715	26397237	64321	33076
NC_052539.1	28747712	29547798	10214	7596
NC_052540.1	4224390	4504186	18603	896
NC_052540.1	4822968	4942934	16777	205138
NC_052540.1	7626684	9666405	15727	37470
NC_052540.1	12096620	13450248	34486	58842
NC_052540.1	13729145	14930051	172758	129225
NC_052540.1	15010162	15650428	25209	45805
NC_052540.1	15770518	16930888	22208	151443
NC_052540.1	17090729	18820858	24942	100171
NC_052540.1	20330405	22608560	107353	35924
NC_052540.1	23008521	23705199	55977	76777
NC_052541.1	1420989	1821047	4974	80339
NC_052541.1	2181005	2454857	9851	178053
NC_052541.1	2854983	5402039	145307	177116
NC_052541.1	9989622	10743643	218282	1393
NC_052541.1	10863667	11303845	19044	6053
NC_052541.1	12211437	12693046	19757	8269
NC_052541.1	12773080	13213305	37561	14861
NC_052541.1	18522479	18802321	57243	52426
NC_052541.1	19362122	20448368	176560	378576
NC_052542.1	735733	1441737	40011	5426
NC_052542.1	1481781	2160884	33173	44845
NC_052542.1	6883204	7363788	19045	16611
NC_052542.1	9667046	10146883	4896	1991
NC_052542.1	10626863	10978578	7067	10285
NC_052542.1	15105680	16296301	27441	41794
NC_052542.1	16456943	17376081	104828	82316
NC_052542.1	17416232	18523244	45381	136024
NC_052542.1	18685572	19623384	15196	49119
NC_052543.1	210281	1746657	130614	203633
NC_052543.1	1786690	3791695	154821	223681
NC_052543.1	3831715	5938761	20003	197441
NC_052543.1	6698910	8741069	22440	748
NC_052543.1	8861101	9140549	5398	15912
NC_052543.1	9300189	10851290	28902	134582
NC_052543.1	10971304	13278692	46350	199889
NC_052543.1	14477990	15678043	20632	3795
NC_052543.1	18306558	20091641	48168	61847
NC_052544.1	2120689	2559984	3943	18968
NC_052544.1	4479975	8732263	67099	25813
NC_052544.1	9772692	13441920	646420	629073
NC_052544.1	15235198	16276041	76426	94683
NC_052544.1	16596132	16795764	21228	152412
NC_052544.1	16875751	17905061	9935	1640
NC_052545.1	87377	890914	11813	6683
NC_052545.1	2086432	3722274	14056	46384
NC_052545.1	4154031	4349376	2062	144936
NC_052545.1	5058813	6406554	86552	420957
NC_052545.1	6446562	7049407	34412	21019
NC_052545.1	7289419	7771596	37206	20703
NC_052545.1	7811553	8370817	34228	40610
NC_052545.1	8810292	10193582	13396	148992
NC_052545.1	12315129	12711363	60355	111819
NC_052545.1	12751370	13392078	20315	9591
NC_052545.1	13636033	14315800	6813	302709
NC_052546.1	21383	2655657	48067	6306
NC_052546.1	3367651	4895158	21042	36062
NC_052546.1	4935142	5815253	46236	13626
NC_052546.1	5975171	6639915	145631	140655
NC_052546.1	6679920	7080062	23839	44707
NC_052546.1	9000217	9400093	44330	99482
NC_052546.1	9720048	10705068	11524	59843
NC_052546.1	10824984	11104951	6921	114981
NC_052548.1	2218802	2499124	4485	99817
NC_052548.1	2539223	5158511	88009	146459
NC_052548.1	5458023	6017697	52253	102209
NC_052548.1	6137672	8561978	81956	47354
NC_052548.1	9442352	11069574	150306	173176
NC_052549.1	308331	2315597	345145	637193
NC_052549.1	4945261	5689121	77989	92862
NC_052549.1	5719989	7719345	42342	11257
NC_052549.1	7879362	8360008	4257	3953
NC_052549.1	8480299	9514779	19306	382
NC_052549.1	9660772	10821752	91570	685015
NC_052549.1	10861712	11600179	81117	129252
NC_052550.1	3351866	3912002	105103	146913
NC_052550.1	3951997	4672534	94254	1083
NC_052550.1	4952643	6725003	246826	582287
NC_052550.1	6844967	7674551	14682	327122
NC_052550.1	9143227	10441603	65534	205439
NC_052551.1	396081	1746856	172118	315648
NC_052551.1	1885218	2503179	11483	38369
NC_052551.1	5156645	5876398	41762	30070
NC_052551.1	7990967	8471650	61613	74923
NC_052551.1	9862127	10061881	15017	599
NC_052551.1	10101895	11933263	366533	2649193
NC_052551.1	12533271	13804715	10966	578
NC_052552.1	14257	526570	144795	206075
NC_052552.1	2839558	4677388	116703	251996
NC_052552.1	4837564	4956637	19249	718
NC_052552.1	4956638	6831310	62169	188071
NC_052553.1	46720	2388269	40926	31443
NC_052553.1	3721243	4569547	23310	65946
NC_052554.1	373285	2762490	205227	737664
NC_052554.1	3158248	4427386	42620	241260
NC_052554.1	4787202	5948448	69695	175098
NC_052555.1	214628	535367	27293	6165
NC_052555.1	575386	1735334	32089	50801
NC_052555.1	1855191	3975971	105071	23549
NC_052555.1	4178246	4337102	7640	5990
NC_052555.1	4617193	5696401	28146	188010
NC_052555.1	5736379	6337170	16534	93763
NC_052556.1	2564645	2685425	158633	162008
NC_052557.1	45360	1486973	401691	589500
NC_052557.1	2755938	3520801	26049	127803
NC_052557.1	4160359	5120977	139389	291611
NC_052558.1	2349410	3170537	50875	117082
NC_052558.1	3739420	4695520	82344	1004856
NC_052558.1	4815564	5095622	61786	201984
NC_052559.1	906021	2890919	625675	779959
NC_052559.1	3010111	3499798	213908	126046
NC_052559.1	3539276	5406752	213181	436953
NC_052572.1	408119	3255532	163606	224363
NC_052572.1	7849504	10272864	1109850	204229
NC_052572.1	13294233	16419823	228478	162823
NC_052572.1	17220181	18143873	31917	31451
NC_052572.1	21717084	23740316	77883	6321
NC_052572.1	24340817	24835164	55461	41968
NC_052572.1	38177746	38619619	10778	3350
NC_052572.1	41447037	42770823	23614	134528
NC_052572.1	46390336	46710324	3934	24550
NC_052572.1	51917458	52798354	13920	6260
NC_052572.1	53084577	54608466	32938	98389
NC_052572.1	55127926	55808403	18164	8922
NC_052572.1	56011147	56331436	2442	75037
NC_052572.1	64000901	64763008	8638	223345
NC_052572.1	65770821	66523533	28292	7660
NC_052572.1	66624753	67288666	47760	48693
NC_052572.1	67328587	67815331	3475	24991
NC_052572.1	71051429	71572533	43322	2167
NC_052572.1	71612533	73692806	112128	169499
NC_052572.1	85541973	85582168	398	16028

## Sheet: F2 LIVER
Expression of Promoters and Enhancers Aggregated Over Consensus TADs in CAGE Data (F2 Chicken Leg): Same TAD for Enhancer and Promoter
TAD chr	TAD start	TAD end	enhancer total counts	promoter total counts
NC_052532.1	1298128	1698437	43092	73360
NC_052532.1	4644317	5603491	55768	75298
NC_052532.1	6908898	7309416	18109	5973
NC_052532.1	12637908	15625659	296936	281439
NC_052532.1	15985315	17928040	18822	10182
NC_052532.1	21968999	22567904	5037	14450
NC_052532.1	24400397	25160621	17973	8132
NC_052532.1	26593101	27192444	16265	15719
NC_052532.1	30780425	32967161	34989	87094
NC_052532.1	33127239	35524091	92502	154735
NC_052532.1	37851659	38413460	12358	8503
NC_052532.1	38972498	39855751	6585	117867
NC_052532.1	43253026	44651288	23163	70107
NC_052532.1	45331469	45949336	9138	13212
NC_052532.1	46765414	48097201	40022	39267
NC_052532.1	48216997	49764495	216566	386017
NC_052532.1	50084990	53275913	304935	486950
NC_052532.1	53675830	55391118	50189	170819
NC_052532.1	55431296	56231459	55041	2121
NC_052532.1	56429134	57068914	139809	258010
NC_052532.1	57148894	58947906	59979	23291
NC_052532.1	62187508	62270101	568	5155
NC_052532.1	63188280	64605969	91111	180091
NC_052532.1	66557791	68381794	24382	1214981
NC_052532.1	76869454	77188909	9411	298726
NC_052532.1	77308858	78348445	69912	159514
NC_052532.1	79937657	80737991	26703	109193
NC_052532.1	82432450	84336624	33868	29007
NC_052532.1	91741437	91981413	2899	15789
NC_052532.1	102623124	103973071	92930	76743
NC_052532.1	104013153	104934557	237268	122884
NC_052532.1	106054141	107092645	10987	20487
NC_052532.1	107360848	108830045	57337	857
NC_052532.1	108910023	110157692	24499	39356
NC_052532.1	111829257	112378597	85586	174744
NC_052532.1	112418586	112861661	4118	1068
NC_052532.1	113061113	114974234	15192	1419
NC_052532.1	117948696	118509924	103375	154648
NC_052532.1	119186410	119922893	6147	457
NC_052532.1	122832536	123513706	5449	76333
NC_052532.1	129227565	129425984	152220	88187
NC_052532.1	129985460	130505483	19909	279798
NC_052532.1	133253208	134115731	68820	70552
NC_052532.1	134155758	136893023	37527	7430
NC_052532.1	136973006	139447020	117448	291348
NC_052532.1	139962987	142543943	26563	35235
NC_052532.1	142744002	143706525	8820	691
NC_052532.1	143786109	145595747	34596	38284
NC_052532.1	146032997	146512449	9768	1748
NC_052532.1	165695309	166693957	24343	655
NC_052532.1	167054263	168718547	103609	314539
NC_052532.1	171328396	173610274	21587	7058
NC_052532.1	173650255	174283738	5109	398
NC_052532.1	174323801	174523448	2795	33557
NC_052532.1	174912858	177018749	109007	133157
NC_052532.1	177455170	178567631	9672	53925
NC_052532.1	179010189	179605534	5487	13823
NC_052532.1	180286478	181090005	11201	299
NC_052532.1	184695565	186017677	45145	11195
NC_052532.1	192408776	193013577	16481	57563
NC_052532.1	194390772	195225857	44191	7125
NC_052532.1	195385783	195744350	5958	1576
NC_052533.1	18360	970065	1270867	1261942
NC_052533.1	2390458	3430354	15289	22449
NC_052533.1	4389530	6904800	49651	4855
NC_052533.1	7667838	8095298	30450	25383
NC_052533.1	8894444	9272560	2972	798
NC_052533.1	16186005	18052937	15916	4626
NC_052533.1	19159740	20399095	13735	16006
NC_052533.1	20439091	20800085	25135	5393
NC_052533.1	23195458	23835409	164972	268169
NC_052533.1	23915463	24836782	34121	59363
NC_052533.1	24916474	27607786	40684	153603
NC_052533.1	28442238	28482284	4672	13304
NC_052533.1	31966359	33111360	59028	97408
NC_052533.1	33391406	34232116	18578	3146
NC_052533.1	35688981	37927266	21386	111713
NC_052533.1	40043447	40363381	8956	2329
NC_052533.1	40403390	41327012	46038	64263
NC_052533.1	42522989	44476208	27931	107400
NC_052533.1	53902740	57452699	93859	48171
NC_052533.1	61490225	61771624	4933	1872
NC_052533.1	64004293	64637339	10924	32691
NC_052533.1	65751276	66366600	15330	3477
NC_052533.1	77821534	79337471	78166	64831
NC_052533.1	85261628	85658491	20663	132248
NC_052533.1	87996487	89433112	132144	115443
NC_052533.1	90951992	91659024	12693	1219
NC_052533.1	95149982	98352554	55794	176476
NC_052533.1	107132357	107772322	12668	84339
NC_052533.1	108132466	109177953	7442	57560
NC_052533.1	109217959	110159229	18723	23833
NC_052533.1	110782987	111063778	11553	67751
NC_052533.1	113543608	114495795	12211	22185
NC_052533.1	114535817	116049124	24530	7631
NC_052533.1	117404033	117965674	14679	29454
NC_052533.1	121261530	123318745	52001	18848
NC_052533.1	123797222	124443828	7279	44783
NC_052533.1	125392178	126150551	22647	2391
NC_052533.1	127084165	127901686	94949	92615
NC_052533.1	128101578	128858749	13282	62491
NC_052533.1	129018760	130650238	14806	104600
NC_052533.1	135657691	137203951	27480	3194
NC_052533.1	140599041	141039598	9577	94611
NC_052533.1	144569979	145247331	18110	193875
NC_052534.1	2658256	3138181	25516	21068
NC_052534.1	3218160	4018622	9507	3192
NC_052534.1	4139333	4612492	9640	4497
NC_052534.1	4652474	7703393	42083	102079
NC_052534.1	10334609	11492890	42301	6347
NC_052534.1	15086958	16086846	51812	255215
NC_052534.1	16838762	17358179	24915	29178
NC_052534.1	20663027	22023273	37498	1558
NC_052534.1	23821418	24822219	17266	12500
NC_052534.1	24942770	25742893	36804	18632
NC_052534.1	26098466	26418601	3770	76928
NC_052534.1	26738642	27418272	20636	35753
NC_052534.1	28807337	30563703	30052	342851
NC_052534.1	35658093	38141876	34957	34163
NC_052534.1	39420373	39821029	22821	147159
NC_052534.1	41466603	42117066	9702	82351
NC_052534.1	42237596	42597596	4777	87059
NC_052534.1	44911576	48882647	182038	106253
NC_052534.1	49123190	51892833	32301	12833
NC_052534.1	52211346	54120177	24843	3310
NC_052534.1	56101773	56847240	7157	220160
NC_052534.1	66451104	67251602	18312	24965
NC_052534.1	74693770	76703538	289698	11402
NC_052534.1	80290050	82406122	19243	248013
NC_052534.1	85232751	86756861	22590	27391
NC_052534.1	86836956	88050877	204238	114553
NC_052534.1	95480162	95755005	3130	11765
NC_052534.1	95874972	97158228	44375	200490
NC_052534.1	97238294	99618107	36934	10592
NC_052534.1	99790670	103718151	45444	86966
NC_052534.1	103758150	104794511	268921	567576
NC_052534.1	104875684	105464877	28443	12109
NC_052534.1	105943583	107223346	40746	171556
NC_052534.1	107451298	109486305	37953	50575
NC_052535.1	1182809	2221386	219957	287905
NC_052535.1	3616569	5276985	42471	5841
NC_052535.1	8677960	10385982	20095	5383
NC_052535.1	11986856	12866786	26161	11096
NC_052535.1	16371625	18044736	38227	315207
NC_052535.1	19742968	21697616	462909	1438173
NC_052535.1	28711818	30800524	28879	44920
NC_052535.1	32402610	33242854	13670	34862
NC_052535.1	33442987	34715060	40904	12897
NC_052535.1	36576802	37535931	61693	178318
NC_052535.1	42685350	44259066	27514	39073
NC_052535.1	45059359	45941131	69736	216087
NC_052535.1	48661632	49413267	828534	542817
NC_052535.1	49493291	49892843	14769	469
NC_052535.1	49932779	50372947	62796	167922
NC_052535.1	53479127	54599404	35982	37756
NC_052535.1	54880854	59684575	105742	193034
NC_052535.1	60249236	61007374	35242	71020
NC_052535.1	61553829	64065188	42219	10580
NC_052535.1	64187311	64267303	222971	152387
NC_052535.1	65772590	68811279	97039	90062
NC_052535.1	75338673	76320084	19559	224022
NC_052535.1	77787628	79493908	33330	21217
NC_052535.1	79653819	81532862	30429	30265
NC_052535.1	81732883	82805207	33222	9736
NC_052535.1	88101742	90292058	54474	1604
NC_052536.1	704296	1904433	92001	264253
NC_052536.1	3308664	5058339	20905	59138
NC_052536.1	6725352	8312417	29400	829
NC_052536.1	8392086	9472568	66122	106309
NC_052536.1	10663956	11464027	101363	94863
NC_052536.1	11504189	12207831	29032	77251
NC_052536.1	12247830	12766729	20446	11315
NC_052536.1	13086789	13606904	9303	184283
NC_052536.1	14047875	15276508	12531	41722
NC_052536.1	16230245	16516228	5960	328147
NC_052536.1	17796443	22891973	128451	167056
NC_052536.1	22931937	23451816	17785	118948
NC_052536.1	25204503	26004815	57968	1553
NC_052536.1	27822333	28503164	48340	22108
NC_052536.1	29041554	29961762	10408	2373
NC_052536.1	30322853	31874143	25331	9613
NC_052536.1	35592316	35744701	13469	14347
NC_052536.1	37224949	38585045	175988	65856
NC_052536.1	38705030	39023130	33133	92370
NC_052536.1	43506835	44346113	16174	147633
NC_052536.1	44594445	46193532	182200	247664
NC_052536.1	49148175	50987627	74640	151168
NC_052536.1	52111736	52392069	37209	58315
NC_052536.1	53461286	54180876	26617	215324
NC_052536.1	54547141	58510279	115811	311786
NC_052537.1	3626562	5192069	22968	261316
NC_052537.1	9965019	11332704	40447	63069
NC_052537.1	12272297	12807714	6193	115925
NC_052537.1	12821777	13979082	25534	68797
NC_052537.1	14179110	16098684	46848	57040
NC_052537.1	16338633	17003205	15805	10557
NC_052537.1	18122998	20162997	100168	184307
NC_052537.1	20789148	22321705	19085	155761
NC_052537.1	22761658	23516801	24488	62299
NC_052537.1	23825681	24427098	103334	86075
NC_052537.1	25186579	27415822	41136	5888
NC_052537.1	30799652	30999673	4948	74701
NC_052538.1	87363	1366450	38346	320
NC_052538.1	2796494	4091448	15577	6428
NC_052538.1	4211412	5223499	22850	212652
NC_052538.1	5423522	6303205	161047	143226
NC_052538.1	7594616	9545645	22413	15708
NC_052538.1	9585648	10619267	280978	286227
NC_052538.1	12404373	14439570	93214	74297
NC_052538.1	16278005	17117044	15744	8321
NC_052538.1	17578130	19126589	38812	1471
NC_052538.1	20670253	22976460	134631	332861
NC_052538.1	23377339	25466502	23627	1043
NC_052538.1	25867370	28106175	207444	374109
NC_052538.1	28185578	29345229	60768	27718
NC_052538.1	30106459	30347315	19224	16531
NC_052538.1	30427327	32285949	73782	67359
NC_052539.1	2798697	4707446	92505	443053
NC_052539.1	4747410	4827435	150113	212913
NC_052539.1	5027429	5467571	5415	8815
NC_052539.1	5587628	6667596	33892	144300
NC_052539.1	7058299	7736552	51012	82728
NC_052539.1	12188418	13967643	59537	43009
NC_052539.1	19778731	21257942	68551	129270
NC_052539.1	21338231	21738016	23256	37193
NC_052539.1	23728899	24248404	162010	139336
NC_052539.1	24368715	26397237	110565	207326
NC_052539.1	28747712	29547798	14453	42689
NC_052540.1	4224390	4504186	43248	70646
NC_052540.1	4822968	4942934	29341	75102
NC_052540.1	7626684	9666405	22579	12355
NC_052540.1	12096620	13450248	44232	23769
NC_052540.1	13729145	14930051	252269	186152
NC_052540.1	15010162	15650428	29255	75645
NC_052540.1	15770518	16930888	43205	303986
NC_052540.1	17090729	18820858	25968	36680
NC_052540.1	20330405	22608560	49292	5263
NC_052540.1	23008521	23705199	23559	295253
NC_052541.1	1420989	1821047	4328	9343
NC_052541.1	2181005	2454857	8081	163549
NC_052541.1	2854983	5402039	105380	232347
NC_052541.1	9989622	10743643	158669	873
NC_052541.1	10863667	11303845	18744	31555
NC_052541.1	12211437	12693046	36010	47760
NC_052541.1	12773080	13213305	36350	8697
NC_052541.1	18522479	18802321	49512	41178
NC_052541.1	19362122	20448368	326534	596270
NC_052542.1	735733	1441737	48880	237340
NC_052542.1	1481781	2160884	43744	656262
NC_052542.1	6883204	7363788	29659	44991
NC_052542.1	9667046	10146883	11264	4802
NC_052542.1	10626863	10978578	58552	1074
NC_052542.1	15105680	16296301	69206	38987
NC_052542.1	16456943	17376081	64616	90824
NC_052542.1	17416232	18523244	52461	156367
NC_052542.1	18685572	19623384	29116	121925
NC_052543.1	210281	1746657	169822	176226
NC_052543.1	1786690	3791695	211004	455504
NC_052543.1	3831715	5938761	25770	178941
NC_052543.1	6698910	8741069	30840	10309
NC_052543.1	8861101	9140549	7530	25163
NC_052543.1	9300189	10851290	40207	186710
NC_052543.1	10971304	13278692	69068	198930
NC_052543.1	14477990	15678043	21978	15563
NC_052543.1	18306558	20091641	34728	51442
NC_052544.1	2120689	2559984	7074	20057
NC_052544.1	4479975	8732263	62716	16501
NC_052544.1	9772692	13441920	902582	594262
NC_052544.1	15235198	16276041	80957	101930
NC_052544.1	16596132	16795764	30653	98514
NC_052544.1	16875751	17905061	100722	98296
NC_052545.1	87377	890914	17610	17966
NC_052545.1	2086432	3722274	55322	44806
NC_052545.1	4154031	4349376	4366	211683
NC_052545.1	5058813	6406554	64657	433577
NC_052545.1	6446562	7049407	28236	21312
NC_052545.1	7289419	7771596	31099	1990
NC_052545.1	7811553	8370817	32777	46209
NC_052545.1	8810292	10193582	17175	143287
NC_052545.1	12315129	12711363	9773	50428
NC_052545.1	12751370	13392078	65751	364654
NC_052545.1	13636033	14315800	6830	20395
NC_052546.1	21383	2655657	164691	61226
NC_052546.1	3367651	4895158	23638	59497
NC_052546.1	4935142	5815253	50094	326711
NC_052546.1	5975171	6639915	176703	248820
NC_052546.1	6679920	7080062	39867	1151
NC_052546.1	9000217	9400093	46510	156116
NC_052546.1	9720048	10705068	13331	47398
NC_052546.1	10824984	11104951	7024	92128
NC_052548.1	2218802	2499124	5718	114166
NC_052548.1	2539223	5158511	107907	149047
NC_052548.1	5458023	6017697	62015	492613
NC_052548.1	6137672	8561978	85180	105487
NC_052548.1	9442352	11069574	197282	211501
NC_052549.1	308331	2315597	24821	14708
NC_052549.1	4945261	5689121	164806	488004
NC_052549.1	5719989	7719345	76421	20485
NC_052549.1	7879362	8360008	65375	171603
NC_052549.1	8480299	9514779	27236	548
NC_052549.1	9660772	10821752	202258	602002
NC_052549.1	10861712	11600179	81180	175176
NC_052550.1	3351866	3912002	71032	93811
NC_052550.1	3951997	4672534	23963	197
NC_052550.1	4952643	6725003	1242709	910474
NC_052550.1	6844967	7674551	20139	292948
NC_052550.1	9143227	10441603	46951	77470
NC_052551.1	396081	1746856	210763	369713
NC_052551.1	1885218	2503179	5405	21135
NC_052551.1	5156645	5876398	67020	63719
NC_052551.1	7990967	8471650	50502	67230
NC_052551.1	9862127	10061881	14848	820
NC_052551.1	10101895	11933263	296556	460440
NC_052551.1	12533271	13804715	12104	854
NC_052552.1	14257	526570	90667	120639
NC_052552.1	2839558	4677388	97458	303390
NC_052552.1	4837564	4956637	15722	12237
NC_052552.1	4956638	6831310	72989	102991
NC_052553.1	46720	2388269	52505	22516
NC_052553.1	3721243	4569547	36201	131576
NC_052554.1	373285	2762490	209351	413909
NC_052554.1	3158248	4427386	43032	16952
NC_052554.1	4787202	5948448	97883	213229
NC_052555.1	214628	535367	14656	1525
NC_052555.1	575386	1735334	35993	50365
NC_052555.1	1855191	3975971	160766	37386
NC_052555.1	4178246	4337102	4400	2493
NC_052555.1	4617193	5696401	124231	942303
NC_052555.1	5736379	6337170	13896	43418
NC_052556.1	2564645	2685425	45513	14932
NC_052557.1	45360	1486973	517038	518501
NC_052557.1	2755938	3520801	36735	122705
NC_052557.1	4160359	5120977	118413	250693
NC_052558.1	2349410	3170537	38813	10368
NC_052558.1	3739420	4695520	68525	534949
NC_052558.1	4815564	5095622	85404	28266
NC_052559.1	906021	2890919	466188	710446
NC_052559.1	3010111	3499798	476392	268190
NC_052559.1	3539276	5406752	188939	414275
NC_052572.1	408119	3255532	182011	350346
NC_052572.1	7849504	10272864	131477	99580
NC_052572.1	13294233	16419823	736984	391148
NC_052572.1	17220181	18143873	59780	43056
NC_052572.1	21717084	23740316	503641	27879
NC_052572.1	24340817	24835164	67125	44302
NC_052572.1	38177746	38619619	87567	80927
NC_052572.1	41447037	42770823	81920	297903
NC_052572.1	46390336	46710324	5005	9230
NC_052572.1	51917458	52798354	34615	27801
NC_052572.1	53084577	54608466	27794	61363
NC_052572.1	55127926	55808403	20688	8261
NC_052572.1	56011147	56331436	3007	43269
NC_052572.1	64000901	64763008	7520	142309
NC_052572.1	65770821	66523533	38801	344019
NC_052572.1	66624753	67288666	153765	175476
NC_052572.1	67328587	67815331	4862	33153
NC_052572.1	71051429	71572533	53179	51669
NC_052572.1	71612533	73692806	94851	355450
NC_052572.1	85541973	85582168	417	16284

## Sheet: PIAO TAIL - Same TAD
Expression of Promoters and Enhancers Aggregated Over Consensus TADs in IsoSeq Data (Piao Chicken Tail): Same TAD for Enhancer and Promoter
TAD chr	TAD start	TAD end	enhancer total counts	promoter total counts
NC_052532.1	1298128	1698437	2736	42
NC_052532.1	2733663	3584931	37	5
NC_052532.1	4644317	5603491	225	4467
NC_052532.1	12637908	15625659	11297	597
NC_052532.1	21968999	22567904	2649	893
NC_052532.1	24400397	25160621	2057	218
NC_052532.1	26593101	27192444	1765	282
NC_052532.1	30780425	32967161	4253	8
NC_052532.1	33127239	35524091	23900	11329
NC_052532.1	37851659	38413460	8653	17
NC_052532.1	38972498	39855751	657	28760
NC_052532.1	43253026	44651288	3918	1285
NC_052532.1	45331469	45949336	3512	1012
NC_052532.1	46109231	46725071	541	4
NC_052532.1	46765414	48097201	4640	505
NC_052532.1	48216997	49764495	7375	6170
NC_052532.1	50084990	53275913	68726	14091
NC_052532.1	53675830	55391118	11842	1276
NC_052532.1	55431296	56231459	2458	6
NC_052532.1	56429134	57068914	2871	9361
NC_052532.1	57148894	58947906	5048	1438
NC_052532.1	63188280	64605969	1847	413
NC_052532.1	66437988	66517799	910	7
NC_052532.1	66557791	68381794	20642	15946
NC_052532.1	76376333	76709492	105	2
NC_052532.1	76869454	77188909	8601	32691
NC_052532.1	77308858	78348445	3379	206
NC_052532.1	79937657	80737991	4192	1643
NC_052532.1	82432450	84336624	4707	1043
NC_052532.1	84416691	85543136	2874	9
NC_052532.1	85623051	85703052	168	23
NC_052532.1	91741437	91981413	163	149
NC_052532.1	100793139	102462691	45	3
NC_052532.1	102623124	103973071	5235	3453
NC_052532.1	104013153	104934557	13771	3745
NC_052532.1	106054141	107092645	1225	226
NC_052532.1	107360848	108830045	7494	3
NC_052532.1	108910023	110157692	8130	1111
NC_052532.1	111829257	112378597	27437	29214
NC_052532.1	112418586	112861661	150	2521
NC_052532.1	117948696	118509924	8298	2926
NC_052532.1	122832536	123513706	2211	44555
NC_052532.1	129227565	129425984	3523	4447
NC_052532.1	129985460	130505483	2542	841
NC_052532.1	133253208	134115731	18451	14954
NC_052532.1	134155758	136893023	3524	3
NC_052532.1	136973006	139447020	6208	9
NC_052532.1	139962987	142543943	3706	871
NC_052532.1	142744002	143706525	1508	5
NC_052532.1	143786109	145595747	4665	90
NC_052532.1	146032997	146512449	653	3
NC_052532.1	165695309	166693957	1579	392
NC_052532.1	167054263	168718547	7993	19357
NC_052532.1	171328396	173610274	4624	824
NC_052532.1	174323801	174523448	412	5
NC_052532.1	174912858	177018749	29798	19498
NC_052532.1	177455170	178567631	1943	4566
NC_052532.1	179010189	179605534	2806	63
NC_052532.1	180286478	181090005	897	2
NC_052532.1	184695565	186017677	4675	1069
NC_052532.1	192408776	193013577	2899	2398
NC_052532.1	194390772	195225857	5622	149
NC_052532.1	195385783	195744350	421	11
NC_052533.1	18360	970065	15452	3688
NC_052533.1	2390458	3430354	1382	1212
NC_052533.1	4389530	6904800	5690	10
NC_052533.1	7667838	8095298	307	17
NC_052533.1	16186005	18052937	2207	143
NC_052533.1	19159740	20399095	7399	5197
NC_052533.1	20439091	20800085	2345	158
NC_052533.1	23195458	23835409	2425	724
NC_052533.1	23915463	24836782	9057	5036
NC_052533.1	24916474	27607786	2204	6349
NC_052533.1	28442238	28482284	323	210
NC_052533.1	31966359	33111360	25659	2291
NC_052533.1	35688981	37927266	3764	26710
NC_052533.1	40043447	40363381	1921	329
NC_052533.1	40403390	41327012	18062	7306
NC_052533.1	42522989	44476208	13655	15979
NC_052533.1	53902740	57452699	10446	700
NC_052533.1	61490225	61771624	186	2
NC_052533.1	64004293	64637339	6034	932
NC_052533.1	65751276	66366600	12015	6091
NC_052533.1	77821534	79337471	4248	1958
NC_052533.1	85180841	85221100	67	4
NC_052533.1	85261628	85658491	4643	2554
NC_052533.1	87996487	89433112	6211	2349
NC_052533.1	90951992	91659024	4166	688
NC_052533.1	95149982	98352554	10979	123
NC_052533.1	105805006	106805812	370	3
NC_052533.1	107132357	107772322	2786	155
NC_052533.1	109217959	110159229	4795	207
NC_052533.1	110782987	111063778	1681	21327
NC_052533.1	113543608	114495795	287	6
NC_052533.1	114535817	116049124	2768	44
NC_052533.1	117404033	117965674	16446	2334
NC_052533.1	121261530	123318745	3012	163
NC_052533.1	123797222	124443828	3349	310
NC_052533.1	127084165	127901686	8795	10921
NC_052533.1	128101578	128858749	19363	2014
NC_052533.1	135657691	137203951	4278	14
NC_052533.1	137603499	137883397	669	3
NC_052533.1	144569979	145247331	1214	32416
NC_052534.1	208231	1438047	3165	66
NC_052534.1	2658256	3138181	1244	906
NC_052534.1	3218160	4018622	3911	2
NC_052534.1	4139333	4612492	4846	6
NC_052534.1	4652474	7703393	5852	6
NC_052534.1	9744397	10094336	389	28
NC_052534.1	10334609	11492890	7051	57
NC_052534.1	15086958	16086846	7924	11566
NC_052534.1	16838762	17358179	8799	652
NC_052534.1	23821418	24822219	368	110
NC_052534.1	24942770	25742893	3059	63
NC_052534.1	26738642	27418272	16691	13743
NC_052534.1	28807337	30563703	7914	706
NC_052534.1	35658093	38141876	9067	1556
NC_052534.1	39420373	39821029	1615	77
NC_052534.1	42237596	42597596	8912	1794
NC_052534.1	44911576	48882647	10319	1209
NC_052534.1	49123190	51892833	5770	1258
NC_052534.1	56101773	56847240	991	41601
NC_052534.1	66451104	67251602	874	538
NC_052534.1	74693770	76703538	9199	117
NC_052534.1	80290050	82406122	8688	56787
NC_052534.1	85232751	86756861	2775	74
NC_052534.1	86836956	88050877	2013	110
NC_052534.1	88090479	88410776	2316	2
NC_052534.1	88643315	90481854	7	2
NC_052534.1	95480162	95755005	958	1206
NC_052534.1	95874972	97158228	10484	2946
NC_052534.1	97238294	99618107	2107	118
NC_052534.1	99790670	103718151	2978	890
NC_052534.1	103758150	104794511	23744	7520
NC_052534.1	104875684	105464877	5255	4
NC_052534.1	105943583	107223346	2732	232
NC_052535.1	1182809	2221386	16218	45385
NC_052535.1	2421459	2862131	992	5
NC_052535.1	3616569	5276985	14844	66
NC_052535.1	8677960	10385982	14278	12
NC_052535.1	11986856	12866786	3817	4123
NC_052535.1	12906707	12946723	4470	1762
NC_052535.1	16371625	18044736	10162	28890
NC_052535.1	19742968	21697616	1870	434
NC_052535.1	28711818	30800524	5465	39
NC_052535.1	32402610	33242854	37522	20501
NC_052535.1	33442987	34715060	12358	635
NC_052535.1	36576802	37535931	3175	13375
NC_052535.1	42685350	44259066	6441	3092
NC_052535.1	45059359	45941131	5687	258
NC_052535.1	48661632	49413267	6198	1132
NC_052535.1	53479127	54599404	5742	436
NC_052535.1	54880854	59684575	36658	21177
NC_052535.1	64187311	64267303	437	422
NC_052535.1	65772590	68811279	22591	3241
NC_052535.1	68872987	69382238	2541	74
NC_052535.1	75338673	76320084	4362	1462
NC_052535.1	77787628	79493908	11537	703
NC_052535.1	79653819	81532862	1508	360
NC_052535.1	81732883	82805207	3528	3
NC_052535.1	85841375	85881801	529	338
NC_052535.1	88101742	90292058	8984	11
NC_052536.1	704296	1904433	12725	258
NC_052536.1	3308664	5058339	1915	3
NC_052536.1	6725352	8312417	2885	168
NC_052536.1	8392086	9472568	31598	24871
NC_052536.1	10663956	11464027	10645	12608
NC_052536.1	11504189	12207831	3798	389
NC_052536.1	12247830	12766729	1354	173
NC_052536.1	13086789	13606904	4381	956
NC_052536.1	14047875	15276508	692	3402
NC_052536.1	16230245	16516228	2489	11990
NC_052536.1	17796443	22891973	32251	3904
NC_052536.1	22931937	23451816	2262	7
NC_052536.1	27822333	28503164	8091	29
NC_052536.1	30322853	31874143	4761	1006
NC_052536.1	35312097	35432507	2093	2
NC_052536.1	35592316	35744701	4019	2757
NC_052536.1	35904760	36704534	1526	4
NC_052536.1	37224949	38585045	6838	523
NC_052536.1	38705030	39023130	672	4022
NC_052536.1	43506835	44346113	6688	5048
NC_052536.1	44594445	46193532	6062	1537
NC_052536.1	49148175	50987627	16157	6699
NC_052536.1	52111736	52392069	1927	23
NC_052536.1	53461286	54180876	3410	1038
NC_052536.1	54547141	58510279	22843	18131
NC_052537.1	3626562	5192069	4124	1061
NC_052537.1	9965019	11332704	8944	1561
NC_052537.1	12272297	12807714	3837	124
NC_052537.1	12821777	13979082	18429	6932
NC_052537.1	14179110	16098684	5716	2818
NC_052537.1	18122998	20162997	7232	2836
NC_052537.1	20789148	22321705	3412	2
NC_052537.1	22761658	23516801	18759	10606
NC_052537.1	23825681	24427098	5365	8464
NC_052537.1	25186579	27415822	8846	931
NC_052537.1	28326707	28918183	1451	7
NC_052537.1	28958198	30759516	3227	3
NC_052537.1	30799652	30999673	5141	3478
NC_052538.1	87363	1366450	4182	38
NC_052538.1	2796494	4091448	3082	519
NC_052538.1	4211412	5223499	7603	916
NC_052538.1	7594616	9545645	1366	20
NC_052538.1	9585648	10619267	11969	9304
NC_052538.1	11165173	11404715	2190	3
NC_052538.1	12204309	12284321	577	20
NC_052538.1	12404373	14439570	4079	67
NC_052538.1	14868756	15517987	6460	2
NC_052538.1	16278005	17117044	3416	53
NC_052538.1	17578130	19126589	7915	3
NC_052538.1	20670253	22976460	40612	19761
NC_052538.1	23377339	25466502	1007	8
NC_052538.1	25867370	28106175	12162	5159
NC_052538.1	30106459	30347315	4856	273
NC_052539.1	2798697	4707446	11130	4533
NC_052539.1	4747410	4827435	109	17
NC_052539.1	5027429	5467571	11906	514
NC_052539.1	5587628	6667596	5511	108
NC_052539.1	7058299	7736552	3769	581
NC_052539.1	12188418	13967643	26706	1072
NC_052539.1	19778731	21257942	86804	21497
NC_052539.1	21338231	21738016	1319	66
NC_052539.1	23728899	24248404	11914	1072
NC_052539.1	24368715	26397237	9531	120
NC_052539.1	28747712	29547798	4490	1598
NC_052540.1	3343618	4184399	6561	80
NC_052540.1	4224390	4504186	8083	118
NC_052540.1	4822968	4942934	4851	5427
NC_052540.1	7626684	9666405	9387	70
NC_052540.1	12096620	13450248	6021	449
NC_052540.1	13729145	14930051	19896	16702
NC_052540.1	15010162	15650428	6284	10852
NC_052540.1	15770518	16930888	3472	2310
NC_052540.1	17090729	18820858	4324	2816
NC_052540.1	18900894	19420597	2486	2
NC_052540.1	20330405	22608560	5724	115
NC_052540.1	23008521	23705199	3051	6360
NC_052541.1	1420989	1821047	19978	2388
NC_052541.1	2181005	2454857	6782	5008
NC_052541.1	2854983	5402039	17863	7338
NC_052541.1	9989622	10743643	6906	9281
NC_052541.1	10863667	11303845	7732	22
NC_052541.1	12211437	12693046	2352	93
NC_052541.1	12773080	13213305	3473	30
NC_052541.1	17753760	18482615	6646	36
NC_052541.1	18522479	18802321	3213	12172
NC_052541.1	18882061	19162213	561	9
NC_052541.1	19362122	20448368	21015	17900
NC_052542.1	735733	1441737	11260	174
NC_052542.1	1481781	2160884	7199	590
NC_052542.1	6883204	7363788	2146	32
NC_052542.1	9667046	10146883	1103	45
NC_052542.1	10386965	10506935	5	3
NC_052542.1	10626863	10978578	5024	1205
NC_052542.1	15105680	16296301	2218	3173
NC_052542.1	16456943	17376081	11345	2423
NC_052542.1	17416232	18523244	37357	22233
NC_052542.1	18685572	19623384	10807	4020
NC_052543.1	210281	1746657	18961	15050
NC_052543.1	1786690	3791695	24620	14456
NC_052543.1	3831715	5938761	5177	6836
NC_052543.1	6698910	8741069	6289	2
NC_052543.1	8861101	9140549	4179	996
NC_052543.1	9300189	10851290	11758	10123
NC_052543.1	10971304	13278692	12941	5211
NC_052543.1	14477990	15678043	1255	61
NC_052543.1	18306558	20091641	5757	12864
NC_052544.1	2120689	2559984	6745	89
NC_052544.1	2600006	2919569	20322	8291
NC_052544.1	4479975	8732263	6199	160
NC_052544.1	8812289	9692635	4880	28
NC_052544.1	9772692	13441920	29864	41262
NC_052544.1	15235198	16276041	9385	1161
NC_052544.1	16596132	16795764	4174	1528
NC_052544.1	16875751	17905061	6205	2
NC_052545.1	87377	890914	3533	72
NC_052545.1	2086432	3722274	4277	143
NC_052545.1	4154031	4349376	5781	22398
NC_052545.1	4469418	5018880	2983	16
NC_052545.1	5058813	6406554	8564	45933
NC_052545.1	6446562	7049407	5397	3512
NC_052545.1	7289419	7771596	5825	6
NC_052545.1	7811553	8370817	29422	9219
NC_052545.1	8810292	10193582	3656	614
NC_052545.1	12315129	12711363	5280	23301
NC_052545.1	12751370	13392078	7309	343
NC_052545.1	13636033	14315800	4537	1194
NC_052546.1	21383	2655657	15944	10
NC_052546.1	3367651	4895158	2911	20931
NC_052546.1	4935142	5815253	15082	24
NC_052546.1	5975171	6639915	11582	2780
NC_052546.1	6679920	7080062	2195	7
NC_052546.1	7200029	7919837	6197	2
NC_052546.1	9000217	9400093	7367	9806
NC_052546.1	9720048	10705068	5754	8005
NC_052546.1	10824984	11104951	3325	5928
NC_052546.1	11176591	12699786	4389	11
NC_052548.1	2218802	2499124	2950	21908
NC_052548.1	2539223	5158511	5614	10163
NC_052548.1	5458023	6017697	17129	1700
NC_052548.1	6137672	8561978	24914	346
NC_052548.1	9442352	11069574	11509	22885
NC_052549.1	308331	2315597	2873	19
NC_052549.1	3866623	4546149	2976	2
NC_052549.1	4586199	4786493	172	2
NC_052549.1	4945261	5689121	6270	14383
NC_052549.1	5719989	7719345	14729	541
NC_052549.1	7759358	7839332	1163	3
NC_052549.1	7879362	8360008	445	2
NC_052549.1	9660772	10821752	33589	36059
NC_052549.1	10861712	11600179	23842	9283
NC_052550.1	3351866	3912002	3636	923
NC_052550.1	3951997	4672534	3725	111
NC_052550.1	4952643	6725003	52471	45448
NC_052550.1	6844967	7674551	7306	24366
NC_052550.1	9143227	10441603	19667	6071
NC_052551.1	396081	1746856	19157	9436
NC_052551.1	1885218	2503179	4933	473
NC_052551.1	5156645	5876398	6248	157
NC_052551.1	7990967	8471650	12623	3701
NC_052551.1	9382094	9622033	330	2
NC_052551.1	9862127	10061881	1565	14
NC_052551.1	10101895	11933263	35068	14555
NC_052552.1	14257	526570	5733	4620
NC_052552.1	566552	1408661	19285	27
NC_052552.1	1528632	1919087	928	5
NC_052552.1	2839558	4677388	17078	10892
NC_052552.1	4837564	4956637	3031	19
NC_052552.1	4956638	6831310	23698	15134
NC_052553.1	46720	2388269	13362	569
NC_052553.1	3721243	4569547	4213	32800
NC_052554.1	373285	2762490	23192	16303
NC_052554.1	2918351	3118242	517	3
NC_052554.1	3158248	4427386	40973	30909
NC_052554.1	4787202	5948448	31401	9975
NC_052555.1	214628	535367	6693	88
NC_052555.1	575386	1735334	2788	79
NC_052555.1	1855191	3975971	1935	4315
NC_052555.1	4178246	4337102	627	5
NC_052555.1	4617193	5696401	8511	17638
NC_052555.1	5736379	6337170	3019	2270
NC_052556.1	2564645	2685425	7423	2399
NC_052557.1	45360	1486973	32873	13133
NC_052557.1	1886666	2515933	5424	6
NC_052557.1	2755938	3520801	3914	4944
NC_052557.1	4160359	5120977	42139	32908
NC_052558.1	2349410	3170537	13188	348
NC_052558.1	3739420	4695520	21969	49910
NC_052558.1	4815564	5095622	10920	2895
NC_052559.1	906021	2890919	58890	46738
NC_052559.1	3010111	3499798	11303	9093
NC_052559.1	3539276	5406752	58700	45806
NC_052572.1	408119	3255532	18997	7847
NC_052572.1	7849504	10272864	7507	5126
NC_052572.1	13294233	16419823	8875	16042
NC_052572.1	17220181	18143873	2300	12
NC_052572.1	21717084	23740316	6824	375
NC_052572.1	24340817	24835164	1888	1005
NC_052572.1	34013402	34053404	513	6
NC_052572.1	38177746	38619619	212	3
NC_052572.1	41447037	42770823	4023	983
NC_052572.1	46390336	46710324	2943	721
NC_052572.1	51917458	52798354	3944	1744
NC_052572.1	53084577	54608466	9248	7651
NC_052572.1	64000901	64763008	1218	31199
NC_052572.1	65770821	66523533	175	6
NC_052572.1	66624753	67288666	8309	3331
NC_052572.1	67328587	67815331	1095	140
NC_052572.1	71051429	71572533	2477	4
NC_052572.1	71612533	73692806	7438	5322
NC_052572.1	85541973	85582168	5	2764

## Sheet: PIAO TAIL - Adjacent TAD
Expression of Promoters and Enhancers Aggregated Over Consensus TADs in IsoSeq Data (Piao Chicken Tail): Adjacent TAD for Promoters (Permuted Dataset)
TAD chr	TAD start	TAD end	enhancer total counts	promoter total counts
NC_052532.1	1298128	1698437	2736	5
NC_052532.1	2733663	3584931	37	4467
NC_052532.1	4644317	5603491	225	597
NC_052532.1	12637908	15625659	11297	893
NC_052532.1	21968999	22567904	2649	218
NC_052532.1	24400397	25160621	2057	282
NC_052532.1	26593101	27192444	1765	8
NC_052532.1	30780425	32967161	4253	11329
NC_052532.1	33127239	35524091	23900	17
NC_052532.1	37851659	38413460	8653	28760
NC_052532.1	38972498	39855751	657	1285
NC_052532.1	43253026	44651288	3918	1012
NC_052532.1	45331469	45949336	3512	4
NC_052532.1	46109231	46725071	541	505
NC_052532.1	46765414	48097201	4640	6170
NC_052532.1	48216997	49764495	7375	14091
NC_052532.1	50084990	53275913	68726	1276
NC_052532.1	53675830	55391118	11842	6
NC_052532.1	55431296	56231459	2458	9361
NC_052532.1	56429134	57068914	2871	1438
NC_052532.1	57148894	58947906	5048	413
NC_052532.1	63188280	64605969	1847	7
NC_052532.1	66437988	66517799	910	15946
NC_052532.1	66557791	68381794	20642	2
NC_052532.1	76376333	76709492	105	32691
NC_052532.1	76869454	77188909	8601	206
NC_052532.1	77308858	78348445	3379	1643
NC_052532.1	79937657	80737991	4192	1043
NC_052532.1	82432450	84336624	4707	9
NC_052532.1	84416691	85543136	2874	23
NC_052532.1	85623051	85703052	168	149
NC_052532.1	91741437	91981413	163	3
NC_052532.1	100793139	102462691	45	3453
NC_052532.1	102623124	103973071	5235	3745
NC_052532.1	104013153	104934557	13771	226
NC_052532.1	106054141	107092645	1225	3
NC_052532.1	107360848	108830045	7494	1111
NC_052532.1	108910023	110157692	8130	29214
NC_052532.1	111829257	112378597	27437	2521
NC_052532.1	112418586	112861661	150	2926
NC_052532.1	117948696	118509924	8298	44555
NC_052532.1	122832536	123513706	2211	4447
NC_052532.1	129227565	129425984	3523	841
NC_052532.1	129985460	130505483	2542	14954
NC_052532.1	133253208	134115731	18451	3
NC_052532.1	134155758	136893023	3524	9
NC_052532.1	136973006	139447020	6208	871
NC_052532.1	139962987	142543943	3706	5
NC_052532.1	142744002	143706525	1508	90
NC_052532.1	143786109	145595747	4665	3
NC_052532.1	146032997	146512449	653	392
NC_052532.1	165695309	166693957	1579	19357
NC_052532.1	167054263	168718547	7993	824
NC_052532.1	171328396	173610274	4624	5
NC_052532.1	174323801	174523448	412	19498
NC_052532.1	174912858	177018749	29798	4566
NC_052532.1	177455170	178567631	1943	63
NC_052532.1	179010189	179605534	2806	2
NC_052532.1	180286478	181090005	897	1069
NC_052532.1	184695565	186017677	4675	2398
NC_052532.1	192408776	193013577	2899	149
NC_052532.1	194390772	195225857	5622	11
NC_052532.1	195385783	195744350	421	3688
NC_052533.1	18360	970065	15452	1212
NC_052533.1	2390458	3430354	1382	10
NC_052533.1	4389530	6904800	5690	17
NC_052533.1	7667838	8095298	307	143
NC_052533.1	16186005	18052937	2207	5197
NC_052533.1	19159740	20399095	7399	158
NC_052533.1	20439091	20800085	2345	724
NC_052533.1	23195458	23835409	2425	5036
NC_052533.1	23915463	24836782	9057	6349
NC_052533.1	24916474	27607786	2204	210
NC_052533.1	28442238	28482284	323	2291
NC_052533.1	31966359	33111360	25659	26710
NC_052533.1	35688981	37927266	3764	329
NC_052533.1	40043447	40363381	1921	7306
NC_052533.1	40403390	41327012	18062	15979
NC_052533.1	42522989	44476208	13655	700
NC_052533.1	53902740	57452699	10446	2
NC_052533.1	61490225	61771624	186	932
NC_052533.1	64004293	64637339	6034	6091
NC_052533.1	65751276	66366600	12015	1958
NC_052533.1	77821534	79337471	4248	4
NC_052533.1	85180841	85221100	67	2554
NC_052533.1	85261628	85658491	4643	2349
NC_052533.1	87996487	89433112	6211	688
NC_052533.1	90951992	91659024	4166	123
NC_052533.1	95149982	98352554	10979	3
NC_052533.1	105805006	106805812	370	155
NC_052533.1	107132357	107772322	2786	207
NC_052533.1	109217959	110159229	4795	21327
NC_052533.1	110782987	111063778	1681	6
NC_052533.1	113543608	114495795	287	44
NC_052533.1	114535817	116049124	2768	2334
NC_052533.1	117404033	117965674	16446	163
NC_052533.1	121261530	123318745	3012	310
NC_052533.1	123797222	124443828	3349	10921
NC_052533.1	127084165	127901686	8795	2014
NC_052533.1	128101578	128858749	19363	14
NC_052533.1	135657691	137203951	4278	3
NC_052533.1	137603499	137883397	669	32416
NC_052533.1	144569979	145247331	1214	66
NC_052534.1	208231	1438047	3165	906
NC_052534.1	2658256	3138181	1244	2
NC_052534.1	3218160	4018622	3911	6
NC_052534.1	4139333	4612492	4846	6
NC_052534.1	4652474	7703393	5852	28
NC_052534.1	9744397	10094336	389	57
NC_052534.1	10334609	11492890	7051	11566
NC_052534.1	15086958	16086846	7924	652
NC_052534.1	16838762	17358179	8799	110
NC_052534.1	23821418	24822219	368	63
NC_052534.1	24942770	25742893	3059	13743
NC_052534.1	26738642	27418272	16691	706
NC_052534.1	28807337	30563703	7914	1556
NC_052534.1	35658093	38141876	9067	77
NC_052534.1	39420373	39821029	1615	1794
NC_052534.1	42237596	42597596	8912	1209
NC_052534.1	44911576	48882647	10319	1258
NC_052534.1	49123190	51892833	5770	41601
NC_052534.1	56101773	56847240	991	538
NC_052534.1	66451104	67251602	874	117
NC_052534.1	74693770	76703538	9199	56787
NC_052534.1	80290050	82406122	8688	74
NC_052534.1	85232751	86756861	2775	110
NC_052534.1	86836956	88050877	2013	2
NC_052534.1	88090479	88410776	2316	2
NC_052534.1	88643315	90481854	7	1206
NC_052534.1	95480162	95755005	958	2946
NC_052534.1	95874972	97158228	10484	118
NC_052534.1	97238294	99618107	2107	890
NC_052534.1	99790670	103718151	2978	7520
NC_052534.1	103758150	104794511	23744	4
NC_052534.1	104875684	105464877	5255	232
NC_052534.1	105943583	107223346	2732	45385
NC_052535.1	1182809	2221386	16218	5
NC_052535.1	2421459	2862131	992	66
NC_052535.1	3616569	5276985	14844	12
NC_052535.1	8677960	10385982	14278	4123
NC_052535.1	11986856	12866786	3817	1762
NC_052535.1	12906707	12946723	4470	28890
NC_052535.1	16371625	18044736	10162	434
NC_052535.1	19742968	21697616	1870	39
NC_052535.1	28711818	30800524	5465	20501
NC_052535.1	32402610	33242854	37522	635
NC_052535.1	33442987	34715060	12358	13375
NC_052535.1	36576802	37535931	3175	3092
NC_052535.1	42685350	44259066	6441	258
NC_052535.1	45059359	45941131	5687	1132
NC_052535.1	48661632	49413267	6198	436
NC_052535.1	53479127	54599404	5742	21177
NC_052535.1	54880854	59684575	36658	422
NC_052535.1	64187311	64267303	437	3241
NC_052535.1	65772590	68811279	22591	74
NC_052535.1	68872987	69382238	2541	1462
NC_052535.1	75338673	76320084	4362	703
NC_052535.1	77787628	79493908	11537	360
NC_052535.1	79653819	81532862	1508	3
NC_052535.1	81732883	82805207	3528	338
NC_052535.1	85841375	85881801	529	11
NC_052535.1	88101742	90292058	8984	258
NC_052536.1	704296	1904433	12725	3
NC_052536.1	3308664	5058339	1915	168
NC_052536.1	6725352	8312417	2885	24871
NC_052536.1	8392086	9472568	31598	12608
NC_052536.1	10663956	11464027	10645	389
NC_052536.1	11504189	12207831	3798	173
NC_052536.1	12247830	12766729	1354	956
NC_052536.1	13086789	13606904	4381	3402
NC_052536.1	14047875	15276508	692	11990
NC_052536.1	16230245	16516228	2489	3904
NC_052536.1	17796443	22891973	32251	7
NC_052536.1	22931937	23451816	2262	29
NC_052536.1	27822333	28503164	8091	1006
NC_052536.1	30322853	31874143	4761	2
NC_052536.1	35312097	35432507	2093	2757
NC_052536.1	35592316	35744701	4019	4
NC_052536.1	35904760	36704534	1526	523
NC_052536.1	37224949	38585045	6838	4022
NC_052536.1	38705030	39023130	672	5048
NC_052536.1	43506835	44346113	6688	1537
NC_052536.1	44594445	46193532	6062	6699
NC_052536.1	49148175	50987627	16157	23
NC_052536.1	52111736	52392069	1927	1038
NC_052536.1	53461286	54180876	3410	18131
NC_052536.1	54547141	58510279	22843	1061
NC_052537.1	3626562	5192069	4124	1561
NC_052537.1	9965019	11332704	8944	124
NC_052537.1	12272297	12807714	3837	6932
NC_052537.1	12821777	13979082	18429	2818
NC_052537.1	14179110	16098684	5716	2836
NC_052537.1	18122998	20162997	7232	2
NC_052537.1	20789148	22321705	3412	10606
NC_052537.1	22761658	23516801	18759	8464
NC_052537.1	23825681	24427098	5365	931
NC_052537.1	25186579	27415822	8846	7
NC_052537.1	28326707	28918183	1451	3
NC_052537.1	28958198	30759516	3227	3478
NC_052537.1	30799652	30999673	5141	38
NC_052538.1	87363	1366450	4182	519
NC_052538.1	2796494	4091448	3082	916
NC_052538.1	4211412	5223499	7603	20
NC_052538.1	7594616	9545645	1366	9304
NC_052538.1	9585648	10619267	11969	3
NC_052538.1	11165173	11404715	2190	20
NC_052538.1	12204309	12284321	577	67
NC_052538.1	12404373	14439570	4079	2
NC_052538.1	14868756	15517987	6460	53
NC_052538.1	16278005	17117044	3416	3
NC_052538.1	17578130	19126589	7915	19761
NC_052538.1	20670253	22976460	40612	8
NC_052538.1	23377339	25466502	1007	5159
NC_052538.1	25867370	28106175	12162	273
NC_052538.1	30106459	30347315	4856	4533
NC_052539.1	2798697	4707446	11130	17
NC_052539.1	4747410	4827435	109	514
NC_052539.1	5027429	5467571	11906	108
NC_052539.1	5587628	6667596	5511	581
NC_052539.1	7058299	7736552	3769	1072
NC_052539.1	12188418	13967643	26706	21497
NC_052539.1	19778731	21257942	86804	66
NC_052539.1	21338231	21738016	1319	1072
NC_052539.1	23728899	24248404	11914	120
NC_052539.1	24368715	26397237	9531	1598
NC_052539.1	28747712	29547798	4490	80
NC_052540.1	3343618	4184399	6561	118
NC_052540.1	4224390	4504186	8083	5427
NC_052540.1	4822968	4942934	4851	70
NC_052540.1	7626684	9666405	9387	449
NC_052540.1	12096620	13450248	6021	16702
NC_052540.1	13729145	14930051	19896	10852
NC_052540.1	15010162	15650428	6284	2310
NC_052540.1	15770518	16930888	3472	2816
NC_052540.1	17090729	18820858	4324	2
NC_052540.1	18900894	19420597	2486	115
NC_052540.1	20330405	22608560	5724	6360
NC_052540.1	23008521	23705199	3051	2388
NC_052541.1	1420989	1821047	19978	5008
NC_052541.1	2181005	2454857	6782	7338
NC_052541.1	2854983	5402039	17863	9281
NC_052541.1	9989622	10743643	6906	22
NC_052541.1	10863667	11303845	7732	93
NC_052541.1	12211437	12693046	2352	30
NC_052541.1	12773080	13213305	3473	36
NC_052541.1	17753760	18482615	6646	12172
NC_052541.1	18522479	18802321	3213	9
NC_052541.1	18882061	19162213	561	17900
NC_052541.1	19362122	20448368	21015	174
NC_052542.1	735733	1441737	11260	590
NC_052542.1	1481781	2160884	7199	32
NC_052542.1	6883204	7363788	2146	45
NC_052542.1	9667046	10146883	1103	3
NC_052542.1	10386965	10506935	5	1205
NC_052542.1	10626863	10978578	5024	3173
NC_052542.1	15105680	16296301	2218	2423
NC_052542.1	16456943	17376081	11345	22233
NC_052542.1	17416232	18523244	37357	4020
NC_052542.1	18685572	19623384	10807	15050
NC_052543.1	210281	1746657	18961	14456
NC_052543.1	1786690	3791695	24620	6836
NC_052543.1	3831715	5938761	5177	2
NC_052543.1	6698910	8741069	6289	996
NC_052543.1	8861101	9140549	4179	10123
NC_052543.1	9300189	10851290	11758	5211
NC_052543.1	10971304	13278692	12941	61
NC_052543.1	14477990	15678043	1255	12864
NC_052543.1	18306558	20091641	5757	89
NC_052544.1	2120689	2559984	6745	8291
NC_052544.1	2600006	2919569	20322	160
NC_052544.1	4479975	8732263	6199	28
NC_052544.1	8812289	9692635	4880	41262
NC_052544.1	9772692	13441920	29864	1161
NC_052544.1	15235198	16276041	9385	1528
NC_052544.1	16596132	16795764	4174	2
NC_052544.1	16875751	17905061	6205	72
NC_052545.1	87377	890914	3533	143
NC_052545.1	2086432	3722274	4277	22398
NC_052545.1	4154031	4349376	5781	16
NC_052545.1	4469418	5018880	2983	45933
NC_052545.1	5058813	6406554	8564	3512
NC_052545.1	6446562	7049407	5397	6
NC_052545.1	7289419	7771596	5825	9219
NC_052545.1	7811553	8370817	29422	614
NC_052545.1	8810292	10193582	3656	23301
NC_052545.1	12315129	12711363	5280	343
NC_052545.1	12751370	13392078	7309	1194
NC_052545.1	13636033	14315800	4537	10
NC_052546.1	21383	2655657	15944	20931
NC_052546.1	3367651	4895158	2911	24
NC_052546.1	4935142	5815253	15082	2780
NC_052546.1	5975171	6639915	11582	7
NC_052546.1	6679920	7080062	2195	2
NC_052546.1	7200029	7919837	6197	9806
NC_052546.1	9000217	9400093	7367	8005
NC_052546.1	9720048	10705068	5754	5928
NC_052546.1	10824984	11104951	3325	11
NC_052546.1	11176591	12699786	4389	21908
NC_052548.1	2218802	2499124	2950	10163
NC_052548.1	2539223	5158511	5614	1700
NC_052548.1	5458023	6017697	17129	346
NC_052548.1	6137672	8561978	24914	22885
NC_052548.1	9442352	11069574	11509	19
NC_052549.1	308331	2315597	2873	2
NC_052549.1	3866623	4546149	2976	2
NC_052549.1	4586199	4786493	172	14383
NC_052549.1	4945261	5689121	6270	541
NC_052549.1	5719989	7719345	14729	3
NC_052549.1	7759358	7839332	1163	2
NC_052549.1	7879362	8360008	445	36059
NC_052549.1	9660772	10821752	33589	9283
NC_052549.1	10861712	11600179	23842	923
NC_052550.1	3351866	3912002	3636	111
NC_052550.1	3951997	4672534	3725	45448
NC_052550.1	4952643	6725003	52471	24366
NC_052550.1	6844967	7674551	7306	6071
NC_052550.1	9143227	10441603	19667	9436
NC_052551.1	396081	1746856	19157	473
NC_052551.1	1885218	2503179	4933	157
NC_052551.1	5156645	5876398	6248	3701
NC_052551.1	7990967	8471650	12623	2
NC_052551.1	9382094	9622033	330	14
NC_052551.1	9862127	10061881	1565	14555
NC_052551.1	10101895	11933263	35068	4620
NC_052552.1	14257	526570	5733	27
NC_052552.1	566552	1408661	19285	5
NC_052552.1	1528632	1919087	928	10892
NC_052552.1	2839558	4677388	17078	19
NC_052552.1	4837564	4956637	3031	15134
NC_052552.1	4956638	6831310	23698	569
NC_052553.1	46720	2388269	13362	32800
NC_052553.1	3721243	4569547	4213	16303
NC_052554.1	373285	2762490	23192	3
NC_052554.1	2918351	3118242	517	30909
NC_052554.1	3158248	4427386	40973	9975
NC_052554.1	4787202	5948448	31401	88
NC_052555.1	214628	535367	6693	79
NC_052555.1	575386	1735334	2788	4315
NC_052555.1	1855191	3975971	1935	5
NC_052555.1	4178246	4337102	627	17638
NC_052555.1	4617193	5696401	8511	2270
NC_052555.1	5736379	6337170	3019	2399
NC_052556.1	2564645	2685425	7423	13133
NC_052557.1	45360	1486973	32873	6
NC_052557.1	1886666	2515933	5424	4944
NC_052557.1	2755938	3520801	3914	32908
NC_052557.1	4160359	5120977	42139	348
NC_052558.1	2349410	3170537	13188	49910
NC_052558.1	3739420	4695520	21969	2895
NC_052558.1	4815564	5095622	10920	46738
NC_052559.1	906021	2890919	58890	9093
NC_052559.1	3010111	3499798	11303	45806
NC_052559.1	3539276	5406752	58700	7847
NC_052572.1	408119	3255532	18997	5126
NC_052572.1	7849504	10272864	7507	16042
NC_052572.1	13294233	16419823	8875	12
NC_052572.1	17220181	18143873	2300	375
NC_052572.1	21717084	23740316	6824	1005
NC_052572.1	24340817	24835164	1888	6
NC_052572.1	34013402	34053404	513	3
NC_052572.1	38177746	38619619	212	983
NC_052572.1	41447037	42770823	4023	721
NC_052572.1	46390336	46710324	2943	1744
NC_052572.1	51917458	52798354	3944	7651
NC_052572.1	53084577	54608466	9248	31199
NC_052572.1	64000901	64763008	1218	6
NC_052572.1	65770821	66523533	175	3331
NC_052572.1	66624753	67288666	8309	140
NC_052572.1	67328587	67815331	1095	4
NC_052572.1	71051429	71572533	2477	5322
NC_052572.1	71612533	73692806	7438	2764
