# Supplementary material for: Interaction Between Enhancers and Promoters in Chicken Genome
Source: Int J Mol Sci. 2025 Nov 25;26(23):11407. doi: 10.3390/ijms262311407 (PMC12692027; doi:10.3390/ijms262311407)
Supplement: Supplementary file 1 [file ijms-26-11407-s001.zip › Supplementary Table S1 - TADs.xlsx]

## Sheet: erythrocyte.galGal5.merged
Erythrocyte TADs (galGal5), merged
chr	start	end
chr1	0	400000
chr1	480000	1160000
chr1	1200000	3800000
chr1	4080000	7560000
chr1	7760000	8520000
chr1	8960000	12360000
chr1	12440000	15440000
chr1	15480000	15760000
chr1	15800000	17720000
chr1	18680000	18880000
chr1	19080000	19960000
chr1	20160000	20440000
chr1	20560000	22400000
chr1	23080000	24200000
chr1	24240000	25000000
chr1	25440000	26080000
chr1	26360000	27040000
chr1	27080000	28160000
chr1	28360000	28600000
chr1	29120000	29880000
chr1	30640000	32840000
chr1	32880000	35520000
chr1	35560000	35840000
chr1	35880000	37360000
chr1	37760000	38320000
chr1	38560000	39760000
chr1	41640000	42720000
chr1	42760000	43120000
chr1	43200000	44600000
chr1	45280000	45920000
chr1	46080000	49760000
chr1	50080000	53320000
chr1	53680000	55400000
chr1	55440000	56240000
chr1	56400000	57080000
chr1	57160000	59720000
chr1	59960000	62280000
chr1	62520000	64720000
chr1	66440000	68640000
chr1	69000000	69280000
chr1	69560000	69880000
chr1	70200000	70880000
chr1	71160000	71760000
chr1	72080000	72320000
chr1	72440000	79480000
chr1	79840000	80680000
chr1	80760000	82360000
chr1	82400000	85440000
chr1	85520000	87760000
chr1	88240000	91120000
chr1	91200000	91800000
chr1	92080000	92560000
chr1	92600000	92960000
chr1	93120000	97920000
chr1	98000000	98760000
chr1	99480000	102360000
chr1	102480000	103880000
chr1	103920000	104840000
chr1	104960000	105440000
chr1	105960000	107240000
chr1	107280000	108760000
chr1	108840000	110400000
chr1	110800000	111080000
chr1	111720000	112280000
chr1	112320000	114800000
chr1	115520000	117600000
chr1	117840000	118400000
chr1	118520000	119840000
chr1	120560000	122480000
chr1	122720000	124160000
chr1	124400000	125480000
chr1	126040000	127880000
chr1	128000000	129360000
chr1	129920000	130720000
chr1	131880000	132720000
chr1	133000000	139440000
chr1	139960000	142520000
chr1	142720000	143680000
chr1	143760000	145600000
chr1	146040000	146520000
chr1	146560000	148880000
chr1	149840000	156320000
chr1	156360000	165440000
chr1	165600000	166800000
chr1	167160000	168840000
chr1	168960000	169520000
chr1	169560000	170960000
chr1	171040000	173760000
chr1	173800000	174680000
chr1	175000000	177200000
chr1	177600000	178720000
chr1	179040000	179760000
chr1	180000000	181240000
chr1	181320000	186200000
chr1	186400000	189280000
chr1	189440000	191920000
chr1	192600000	193680000
chr1	193720000	196202544
chr10	0	1720000
chr10	2080000	2680000
chr10	2720000	6680000
chr10	6720000	9880000
chr10	9960000	11280000
chr10	12200000	12680000
chr10	12760000	13200000
chr10	13240000	17560000
chr10	17600000	18800000
chr10	18880000	20435342
chr11	0	7080000
chr11	7360000	8040000
chr11	8120000	10640000
chr11	10880000	11680000
chr11	11760000	14480000
chr11	15400000	19120000
chr11	19200000	20218793
chr12	0	1680000
chr12	1720000	3600000
chr12	3640000	5760000
chr12	6240000	6480000
chr12	6520000	8560000
chr12	8680000	13200000
chr12	13320000	13680000
chr12	14320000	15520000
chr12	15880000	16600000
chr12	16760000	18040000
chr12	18080000	19948154
chr13	0	2280000
chr13	2360000	2920000
chr13	2960000	3360000
chr13	3720000	4800000
chr13	4840000	17040000
chr13	17080000	17280000
chr13	17360000	18407460
chr14	80000	920000
chr14	1160000	2000000
chr14	2080000	3720000
chr14	4160000	4360000
chr14	4480000	6440000
chr14	6480000	7080000
chr14	7320000	7800000
chr14	7840000	10240000
chr14	10320000	11920000
chr14	11960000	12760000
chr14	12800000	15595052
chr15	0	3320000
chr15	3360000	4920000
chr15	4960000	6680000
chr15	6720000	7120000
chr15	7240000	8840000
chr15	8880000	9440000
chr15	9760000	12762846
chr16	0	652338
chr17	0	1640000
chr17	1960000	5880000
chr17	6000000	8440000
chr17	9200000	10956400
chr18	0	3240000
chr18	3280000	3960000
chr18	4000000	4200000
chr18	4360000	7280000
chr18	7320000	8960000
chr18	9120000	10280000
chr18	10320000	11053727
chr19	0	6320000
chr19	6360000	8200000
chr19	8600000	9979828
chr2	0	3440000
chr2	3800000	6920000
chr2	7640000	8120000
chr2	8440000	8800000
chr2	8920000	10480000
chr2	10560000	12720000
chr2	12800000	13120000
chr2	13160000	13880000
chr2	14000000	14640000
chr2	14920000	16240000
chr2	16280000	18160000
chr2	18480000	20920000
chr2	21640000	23040000
chr2	23320000	23960000
chr2	24040000	24960000
chr2	25040000	27760000
chr2	28320000	28640000
chr2	28960000	30880000
chr2	30920000	31880000
chr2	32120000	33280000
chr2	33560000	34400000
chr2	34440000	38160000
chr2	38880000	39920000
chr2	40240000	41560000
chr2	42760000	44720000
chr2	44800000	45080000
chr2	45160000	46240000
chr2	46840000	48480000
chr2	49080000	51040000
chr2	51240000	53240000
chr2	53360000	59680000
chr2	60160000	60480000
chr2	60520000	61560000
chr2	61640000	61920000
chr2	61960000	62480000
chr2	62560000	63360000
chr2	63520000	64200000
chr2	64480000	65120000
chr2	65400000	65920000
chr2	66240000	66880000
chr2	66920000	68720000
chr2	69040000	69520000
chr2	69680000	75160000
chr2	78400000	81200000
chr2	81640000	83280000
chr2	83720000	84240000
chr2	85840000	86320000
chr2	86440000	88640000
chr2	88680000	90120000
chr2	91000000	91240000
chr2	91640000	92360000
chr2	92440000	98960000
chr2	99200000	100760000
chr2	100960000	104920000
chr2	105280000	106120000
chr2	106480000	107480000
chr2	107800000	108440000
chr2	108800000	110800000
chr2	111320000	111720000
chr2	111800000	112480000
chr2	113560000	117240000
chr2	117960000	118680000
chr2	118920000	122120000
chr2	122200000	124280000
chr2	124760000	125400000
chr2	126360000	127120000
chr2	127760000	128920000
chr2	129120000	131680000
chr2	132160000	132680000
chr2	132840000	135400000
chr2	135440000	138320000
chr2	138720000	139000000
chr2	139400000	140480000
chr2	141720000	144520000
chr2	145280000	146440000
chr2	146520000	149560735
chr20	80000	2360000
chr20	2440000	4880000
chr20	4960000	5680000
chr20	5800000	6120000
chr20	6160000	7760000
chr20	7840000	8320000
chr20	8480000	9520000
chr20	9600000	11880000
chr20	11960000	12280000
chr20	12400000	14109371
chr21	0	2400000
chr21	2840000	6862722
chr22	0	3600000
chr22	3880000	4729743
chr23	0	2760000
chr23	2800000	5786528
chr24	160000	480000
chr24	520000	1680000
chr24	1760000	3920000
chr24	4120000	6280547
chr25	0	2160000
chr25	2200000	2906300
chr26	0	1680000
chr26	1840000	3480000
chr26	3680000	3840000
chr26	4120000	5313770
chr27	160000	5120000
chr27	5240000	5655794
chr28	0	440000
chr28	480000	3080000
chr28	3120000	4974273
chr3	0	1360000
chr3	1680000	3840000
chr3	3960000	7520000
chr3	7640000	8520000
chr3	8600000	9000000
chr3	9520000	10080000
chr3	10160000	12680000
chr3	12720000	13680000
chr3	13920000	15280000
chr3	15320000	16880000
chr3	17040000	17680000
chr3	17720000	18400000
chr3	18440000	18920000
chr3	19000000	20960000
chr3	21000000	22360000
chr3	22840000	23200000
chr3	23440000	26120000
chr3	26480000	26800000
chr3	27120000	27960000
chr3	28160000	29080000
chr3	29200000	31160000
chr3	31240000	32560000
chr3	32640000	35440000
chr3	36080000	38640000
chr3	38680000	40280000
chr3	41000000	41400000
chr3	41920000	43120000
chr3	43520000	45280000
chr3	45360000	52360000
chr3	52680000	56520000
chr3	56600000	57680000
chr3	57760000	64160000
chr3	64240000	65920000
chr3	66080000	66680000
chr3	66920000	67720000
chr3	68120000	69280000
chr3	69320000	71480000
chr3	71600000	71960000
chr3	72000000	73120000
chr3	73600000	75120000
chr3	75280000	77280000
chr3	77680000	79960000
chr3	80000000	83000000
chr3	83040000	85120000
chr3	85720000	89080000
chr3	89320000	94120000
chr3	95320000	96000000
chr3	96200000	97920000
chr3	98000000	100360000
chr3	100480000	104360000
chr3	104400000	105440000
chr3	105520000	106560000
chr3	106600000	108040000
chr3	108120000	111302122
chr32	40000	78254
chr33	0	1648031
chr4	0	1120000
chr4	1240000	3600000
chr4	3680000	5360000
chr4	5440000	6040000
chr4	6080000	8160000
chr4	8560000	10520000
chr4	10600000	11720000
chr4	12080000	13040000
chr4	13520000	14000000
chr4	14200000	14400000
chr4	14440000	14720000
chr4	15600000	16240000
chr4	16400000	20200000
chr4	20360000	25800000
chr4	25880000	29320000
chr4	29360000	31480000
chr4	31840000	33920000
chr4	34120000	35400000
chr4	35520000	37240000
chr4	37280000	43120000
chr4	43400000	45000000
chr4	45040000	45320000
chr4	45760000	47360000
chr4	47440000	49440000
chr4	49480000	51200000
chr4	51400000	52160000
chr4	52200000	53600000
chr4	53720000	55440000
chr4	55720000	60560000
chr4	61120000	61880000
chr4	62440000	64960000
chr4	65080000	66560000
chr4	66680000	70320000
chr4	70400000	73480000
chr4	73520000	74280000
chr4	74640000	76320000
chr4	76360000	77360000
chr4	77880000	80560000
chr4	80720000	82600000
chr4	82680000	85440000
chr4	86000000	86800000
chr4	86840000	88840000
chr4	88920000	91282656
chr5	0	400000
chr5	480000	1680000
chr5	1760000	2800000
chr5	3080000	8640000
chr5	8720000	9800000
chr5	10320000	10560000
chr5	11000000	11840000
chr5	11880000	12600000
chr5	12640000	13160000
chr5	13480000	14360000
chr5	14440000	17920000
chr5	18240000	23360000
chr5	23400000	23920000
chr5	24400000	25120000
chr5	25160000	26480000
chr5	27200000	29000000
chr5	29040000	30480000
chr5	30840000	32400000
chr5	33440000	35760000
chr5	35840000	36280000
chr5	36440000	39560000
chr5	39640000	43840000
chr5	44040000	46760000
chr5	46800000	47920000
chr5	48000000	52160000
chr5	52680000	53520000
chr5	53920000	54760000
chr5	55080000	59825302
chr6	0	2840000
chr6	2920000	4520000
chr6	5040000	5400000
chr6	5480000	7680000
chr6	7720000	9080000
chr6	9280000	10880000
chr6	11080000	11520000
chr6	11560000	13200000
chr6	13400000	15320000
chr6	15560000	16240000
chr6	16640000	17040000
chr6	17360000	21920000
chr6	21960000	22720000
chr6	22800000	23640000
chr6	23680000	24360000
chr6	24400000	27320000
chr6	27560000	28160000
chr6	28200000	30440000
chr6	30840000	32640000
chr6	32880000	35467016
chr7	0	4040000
chr7	4160000	9960000
chr7	10000000	11280000
chr7	11320000	12720000
chr7	12840000	14880000
chr7	15320000	15960000
chr7	16200000	16640000
chr7	16680000	17560000
chr7	17960000	26000000
chr7	26160000	28640000
chr7	28720000	29880000
chr7	30280000	30880000
chr7	30960000	34640000
chr7	34680000	36946936
chr8	0	4840000
chr8	5040000	7040000
chr8	7080000	8040000
chr8	8080000	12200000
chr8	12440000	14280000
chr8	14960000	15320000
chr8	15880000	16880000
chr8	16920000	18840000
chr8	18880000	20120000
chr8	20160000	21640000
chr8	21720000	22120000
chr8	22240000	24640000
chr8	24760000	27800000
chr8	28240000	28480000
chr8	28600000	29963013
chr9	0	3320000
chr9	3400000	4520000
chr9	4560000	4840000
chr9	5000000	5560000
chr9	5720000	7800000
chr9	7960000	10000000
chr9	10040000	11040000
chr9	11200000	12400000
chr9	12440000	15280000
chr9	15320000	16000000
chr9	16120000	17280000
chr9	17440000	19200000
chr9	19280000	20080000
chr9	20120000	23280000
chr9	23400000	24091566
chrLGE64	0	897576
chrW	0	3880000
chrW	4000000	5160035
chrZ	0	4920000
chrZ	4960000	6920000
chrZ	7000000	10520000
chrZ	10920000	11720000
chrZ	12080000	12400000
chrZ	12760000	16480000
chrZ	16680000	17600000
chrZ	18200000	18680000
chrZ	18920000	19560000
chrZ	19600000	20920000
chrZ	21160000	23760000
chrZ	23800000	24280000
chrZ	24920000	28360000
chrZ	28400000	33480000
chrZ	33560000	34000000
chrZ	34040000	35800000
chrZ	36760000	37240000
chrZ	37560000	38000000
chrZ	38200000	39800000
chrZ	39920000	40640000
chrZ	40680000	42680000
chrZ	43080000	43280000
chrZ	44040000	44920000
chrZ	45000000	46040000
chrZ	47120000	47680000
chrZ	47720000	51200000
chrZ	51240000	52120000
chrZ	52400000	53920000
chrZ	54440000	55120000
chrZ	55320000	60680000
chrZ	60840000	62720000
chrZ	62880000	63240000
chrZ	63280000	64880000
chrZ	64920000	66600000
chrZ	66640000	68800000
chrZ	68960000	70360000
chrZ	70480000	71000000
chrZ	71040000	78960000
chrZ	79000000	81480000
chrZ	81520000	82310166

## Sheet: erythrocyte.GRCg7b.merged
Erythrocyte TADs (GRCg7b), merged
chr	start	end
NC_052532.1	1022289	1698437
NC_052532.1	2733663	4345133
NC_052532.1	4644317	8149389
NC_052532.1	8350265	9108691
NC_052532.1	9626061	12557917
NC_052532.1	12637908	15625659
NC_052532.1	15665382	15945386
NC_052532.1	15985315	17928040
NC_052532.1	18885874	19085952
NC_052532.1	19277272	20156921
NC_052532.1	20356843	20626284
NC_052532.1	20746324	22567904
NC_052532.1	23244194	24360329
NC_052532.1	24400397	25160621
NC_052532.1	25593380	26233420
NC_052532.1	26513090	27192444
NC_052532.1	27232407	28301354
NC_052532.1	28504148	28742834
NC_052532.1	29262228	30020289
NC_052532.1	30780425	32967161
NC_052532.1	33007146	35644088
NC_052532.1	35683926	35963962
NC_052532.1	36003972	37451202
NC_052532.1	37851659	38413460
NC_052532.1	38653389	39855751
NC_052532.1	41703033	42773633
NC_052532.1	42813618	43173153
NC_052532.1	43253026	44651288
NC_052532.1	45331469	45949336
NC_052532.1	46109231	49764495
NC_052532.1	50084990	53315992
NC_052532.1	53675830	55391118
NC_052532.1	55431296	56231459
NC_052532.1	56389113	57068914
NC_052532.1	57148894	59700356
NC_052532.1	59942046	62270101
NC_052532.1	62541065	64725977
NC_052532.1	66437988	68660651
NC_052532.1	69020285	69300490
NC_052532.1	69580707	69893950
NC_052532.1	70209583	70870215
NC_052532.1	71150214	71749955
NC_052532.1	72073635	72307209
NC_052532.1	72797854	75029109
NC_052532.1	76376333	78508894
NC_052532.1	79897113	80737991
NC_052532.1	80817958	82392453
NC_052532.1	82432450	85703052
NC_052532.1	85782646	87967669
NC_052532.1	88447700	91306885
NC_052532.1	91390236	91981413
NC_052532.1	92260556	92731437
NC_052532.1	92771805	93128196
NC_052532.1	93287646	98057182
NC_052532.1	98136083	98897038
NC_052532.1	99610083	102462691
NC_052532.1	102583007	103973071
NC_052532.1	104013153	104934557
NC_052532.1	105053738	105534152
NC_052532.1	106054141	107320735
NC_052532.1	107360848	108830045
NC_052532.1	108910023	110477761
NC_052532.1	110878389	111157141
NC_052532.1	111829257	112378597
NC_052532.1	112418586	114974234
NC_052532.1	117948696	118509924
NC_052532.1	118629873	119922893
NC_052532.1	120641142	122593160
NC_052532.1	122832536	124326790
NC_052532.1	124559573	125640972
NC_052532.1	126178302	127972051
NC_052532.1	128081895	129425984
NC_052532.1	129985460	130787327
NC_052532.1	131942278	132782780
NC_052532.1	133063358	139447020
NC_052532.1	139962987	142543943
NC_052532.1	142744002	143706525
NC_052532.1	143786109	145595747
NC_052532.1	146032997	146512449
NC_052532.1	146552182	148873677
NC_052532.1	149833106	156252411
NC_052532.1	156293086	165335386
NC_052532.1	165496115	166693957
NC_052532.1	167054263	168718547
NC_052532.1	168839046	169399018
NC_052532.1	169439020	170848573
NC_052532.1	170927960	173610274
NC_052532.1	173650255	174523448
NC_052532.1	174832751	177018749
NC_052532.1	177455170	178567631
NC_052532.1	178888992	179605534
NC_052532.1	179845631	181090005
NC_052532.1	181170126	182696064
NC_052532.1	184695565	186017677
NC_052532.1	186217611	189127475
NC_052532.1	189287714	191731349
NC_052532.1	192408776	193493089
NC_052532.1	193533300	193893448
NC_052532.1	194390772	195744350
NC_052533.1	18360	3430354
NC_052533.1	3790719	6904800
NC_052533.1	7627869	8095298
NC_052533.1	8414044	8773883
NC_052533.1	8894444	10433521
NC_052533.1	10504347	12650309
NC_052533.1	12730385	13050316
NC_052533.1	13090341	13808991
NC_052533.1	13928986	14546963
NC_052533.1	14826845	16145997
NC_052533.1	16186005	18052937
NC_052533.1	18369976	20800085
NC_052533.1	21515471	22915581
NC_052533.1	23195458	23835409
NC_052533.1	23915463	24836782
NC_052533.1	24916474	27607786
NC_052533.1	28169828	28482284
NC_052533.1	28782854	30701904
NC_052533.1	31966359	33111360
NC_052533.1	33391406	34232116
NC_052533.1	34271845	37927266
NC_052533.1	38643339	39683498
NC_052533.1	40003424	41327012
NC_052533.1	42522989	44476208
NC_052533.1	44556776	44836608
NC_052533.1	44916802	45999542
NC_052533.1	46588113	48229899
NC_052533.1	48819756	50870667
NC_052533.1	51071187	52151344
NC_052533.1	52823745	59198860
NC_052533.1	59688758	60009058
NC_052533.1	60049076	61089410
NC_052533.1	61170172	61450136
NC_052533.1	61490225	62011729
NC_052533.1	62091954	62883515
NC_052533.1	63043454	63724550
NC_052533.1	64004293	64637339
NC_052533.1	64910122	65430610
NC_052533.1	65751276	66366600
NC_052533.1	66406035	68195514
NC_052533.1	68515786	68988090
NC_052533.1	69148110	74585216
NC_052533.1	77821534	80567622
NC_052533.1	81007966	82640818
NC_052533.1	83081719	83585586
NC_052533.1	85180841	85658491
NC_052533.1	85770512	87956401
NC_052533.1	87996487	89433112
NC_052533.1	90312937	90552911
NC_052533.1	90951992	91659024
NC_052533.1	91739015	98352554
NC_052533.1	98595015	100127980
NC_052533.1	100328065	104242163
NC_052533.1	104608629	105437626
NC_052533.1	105805006	106805812
NC_052533.1	107132357	107772322
NC_052533.1	108132466	110159229
NC_052533.1	110663072	111063778
NC_052533.1	111144014	111825514
NC_052533.1	112900427	116530780
NC_052533.1	117243536	117965674
NC_052533.1	118206026	119651295
NC_052533.1	121261530	123318745
NC_052533.1	123797222	124443828
NC_052533.1	125392178	126150551
NC_052533.1	126789631	127901686
NC_052533.1	128101578	130650238
NC_052533.1	131111258	131619136
NC_052533.1	131777574	134316841
NC_052533.1	134356869	137203951
NC_052533.1	137603499	137883397
NC_052533.1	138281131	139360892
NC_052533.1	140599041	143349646
NC_052533.1	144090121	145247331
NC_052533.1	145327353	147830332
NC_052534.1	88079	1438047
NC_052534.1	1758377	4018622
NC_052534.1	4139333	7703393
NC_052534.1	7823026	8702941
NC_052534.1	8782953	9184495
NC_052534.1	9704411	10254525
NC_052534.1	10334609	11889763
NC_052534.1	12423468	13378018
NC_052534.1	13618436	14966952
NC_052534.1	15006954	16558157
NC_052534.1	16718800	17358179
NC_052534.1	17398181	18078964
NC_052534.1	18118918	18590977
NC_052534.1	18671021	20623053
NC_052534.1	20663027	22023273
NC_052534.1	22488908	22847616
NC_052534.1	23077276	25742893
NC_052534.1	26098466	26418601
NC_052534.1	26738642	27578151
NC_052534.1	27777909	28687325
NC_052534.1	28807337	30763578
NC_052534.1	30843580	32150384
NC_052534.1	32218408	35011507
NC_052534.1	35658093	38181917
NC_052534.1	38221912	39821029
NC_052534.1	40542218	40944257
NC_052534.1	41466603	42677599
NC_052534.1	43077402	44831630
NC_052534.1	44911576	51892833
NC_052534.1	52211346	56022846
NC_052534.1	56101773	57167797
NC_052534.1	57247824	59903217
NC_052534.1	60018708	62649755
NC_052534.1	63768502	65456523
NC_052534.1	65618018	66211031
NC_052534.1	66451104	67251602
NC_052534.1	67651722	68767647
NC_052534.1	68807641	70941853
NC_052534.1	71062115	71425667
NC_052534.1	71466881	72557225
NC_052534.1	73032983	74535919
NC_052534.1	74693770	76703538
NC_052534.1	77104535	79375956
NC_052534.1	79416176	82406122
NC_052534.1	82446105	84481996
NC_052534.1	85076093	88410776
NC_052534.1	88643315	93417928
NC_052534.1	94606524	95280103
NC_052534.1	95480162	97158228
NC_052534.1	97238294	99618107
NC_052534.1	99790670	103718151
NC_052534.1	103758150	104794511
NC_052534.1	104875684	105903615
NC_052534.1	105943583	107382377
NC_052534.1	107451298	110631485
NC_052535.1	1182809	3536691
NC_052535.1	3616569	5276985
NC_052535.1	5356996	5956991
NC_052535.1	5997000	8077779
NC_052535.1	8477890	10425971
NC_052535.1	10505871	11626736
NC_052535.1	11986856	12946723
NC_052535.1	13426593	13906624
NC_052535.1	14106677	14306807
NC_052535.1	14346773	14626177
NC_052535.1	15492593	16131912
NC_052535.1	16291563	18667236
NC_052535.1	19662915	23858938
NC_052535.1	24348694	25184143
NC_052535.1	25264226	28671883
NC_052535.1	28711818	30800524
NC_052535.1	31161122	33242854
NC_052535.1	33442987	34715060
NC_052535.1	34827932	36536765
NC_052535.1	36576802	42407430
NC_052535.1	42685350	44259066
NC_052535.1	44299042	44578958
NC_052535.1	45019346	46616225
NC_052535.1	46695512	48621651
NC_052535.1	48661632	50372947
NC_052535.1	50561318	51328789
NC_052535.1	51368741	52764454
NC_052535.1	52878843	54599404
NC_052535.1	54880854	59684575
NC_052535.1	60249236	61007374
NC_052535.1	61553829	64065188
NC_052535.1	64187311	65652492
NC_052535.1	65772590	69382238
NC_052535.1	69462223	72513556
NC_052535.1	72553551	73313689
NC_052535.1	73673554	75298518
NC_052535.1	75338673	76320084
NC_052535.1	76836986	79493908
NC_052535.1	79653819	81532862
NC_052535.1	81612814	84365767
NC_052535.1	85457898	85881801
NC_052535.1	85921799	87862048
NC_052535.1	87941992	90292058
NC_052536.1	229526	624254
NC_052536.1	704296	1904433
NC_052536.1	1984423	3027024
NC_052536.1	3308664	5877359
NC_052536.1	6725352	8312417
NC_052536.1	8392086	9472568
NC_052536.1	9991647	10231522
NC_052536.1	10663956	11464027
NC_052536.1	11504189	12207831
NC_052536.1	12247830	12766729
NC_052536.1	13086789	13967437
NC_052536.1	14047875	17476100
NC_052536.1	17796443	22891973
NC_052536.1	22931937	23451816
NC_052536.1	23923974	24643925
NC_052536.1	24683728	26004815
NC_052536.1	26718978	28503164
NC_052536.1	28543166	29041454
NC_052536.1	29041554	29961762
NC_052536.1	30322853	31874143
NC_052536.1	32916940	35232678
NC_052536.1	35312097	35744701
NC_052536.1	35904760	39023130
NC_052536.1	39102413	43306857
NC_052536.1	43506835	46193532
NC_052536.1	46233557	47347777
NC_052536.1	47428927	51590101
NC_052536.1	52111736	52951822
NC_052536.1	53347138	54180876
NC_052536.1	54547141	59492876
NC_052537.1	3626562	5192069
NC_052537.1	5712341	6073205
NC_052537.1	6153335	8339973
NC_052537.1	8379980	9740569
NC_052537.1	9965019	11332704
NC_052537.1	12272297	12807714
NC_052537.1	12821777	13979082
NC_052537.1	14179110	16098684
NC_052537.1	16338633	17003205
NC_052537.1	17404051	17803863
NC_052537.1	18122998	22721672
NC_052537.1	22761658	23516801
NC_052537.1	23825681	24427098
NC_052537.1	24467096	25146569
NC_052537.1	25186579	28096493
NC_052537.1	28326707	28918183
NC_052537.1	28958198	31199774
NC_052537.1	31593654	33382733
NC_052537.1	33622649	36211239
NC_052538.1	87363	4091448
NC_052538.1	4211412	7434820
NC_052538.1	7594616	9545645
NC_052538.1	9585648	10843875
NC_052538.1	10883941	12284321
NC_052538.1	12404373	14439570
NC_052538.1	14868756	15517987
NC_052538.1	15757807	16197964
NC_052538.1	16238003	17117044
NC_052538.1	17498850	25466502
NC_052538.1	25627255	28106175
NC_052538.1	28185578	29345229
NC_052538.1	29745241	30347315
NC_052538.1	30427327	34063450
NC_052538.1	34103292	34860442
NC_052539.1	10118	4827435
NC_052539.1	5027429	7018297
NC_052539.1	7058299	8016251
NC_052539.1	10188067	10733898
NC_052539.1	12188418	13967643
NC_052539.1	14646975	14994658
NC_052539.1	15544297	16544459
NC_052539.1	16584459	18471733
NC_052539.1	18511826	19738743
NC_052539.1	19778731	21257942
NC_052539.1	21338231	21738016
NC_052539.1	21857890	24248404
NC_052539.1	24368715	27386817
NC_052539.1	27827109	28067577
NC_052539.1	28187608	29547798
NC_052540.1	1400335	2957013
NC_052540.1	3058812	4184399
NC_052540.1	4224390	4504186
NC_052540.1	4663600	4942934
NC_052540.1	5380034	7459393
NC_052540.1	7626684	9666405
NC_052540.1	9706480	10693846
NC_052540.1	10854730	12067034
NC_052540.1	12096620	14930051
NC_052540.1	14970074	15650428
NC_052540.1	15770518	16930888
NC_052540.1	17090729	18820858
NC_052540.1	18900894	19700443
NC_052540.1	19740433	22888499
NC_052540.1	23008521	23705199
NC_052541.1	1420989	1821047
NC_052541.1	2181005	2775675
NC_052541.1	2815816	6761142
NC_052541.1	6801130	9909598
NC_052541.1	9989622	11303845
NC_052541.1	12211437	12693046
NC_052541.1	12773080	13213305
NC_052541.1	13253275	17553760
NC_052541.1	17593759	18802321
NC_052541.1	18882061	20448368
NC_052542.1	735733	2748823
NC_052542.1	3183087	6603428
NC_052542.1	6883204	7563498
NC_052542.1	7642832	10146883
NC_052542.1	10386965	11170642
NC_052542.1	11250637	13921889
NC_052542.1	14825626	18523244
NC_052542.1	18605522	19623384
NC_052543.1	23815	1746657
NC_052543.1	1786690	3791695
NC_052543.1	3831715	5938761
NC_052543.1	6418620	6658954
NC_052543.1	6698910	8741069
NC_052543.1	8861101	13358818
NC_052543.1	13478799	13839213
NC_052543.1	14477990	15678043
NC_052543.1	16036065	16750889
NC_052543.1	16910834	18186444
NC_052543.1	18226433	20091641
NC_052544.1	2000568	2559984
NC_052544.1	2600006	2999481
NC_052544.1	3359214	4439974
NC_052544.1	4479975	14149038
NC_052544.1	15235198	16556103
NC_052544.1	16596132	16795764
NC_052544.1	16875751	17905061
NC_052545.1	87377	930905
NC_052545.1	1170810	2006409
NC_052545.1	2086432	3722274
NC_052545.1	4154031	4349376
NC_052545.1	4469418	6406554
NC_052545.1	6446562	7049407
NC_052545.1	7289419	7771596
NC_052545.1	7811553	10193582
NC_052545.1	10273352	11874919
NC_052545.1	11914929	12711363
NC_052545.1	12751370	15204782
NC_052546.1	21383	3327427
NC_052546.1	3367651	4895158
NC_052546.1	4935142	6639915
NC_052546.1	6679920	7080062
NC_052546.1	7200029	8799975
NC_052546.1	8840261	9400093
NC_052546.1	9720048	12699786
NC_052547.1	2066619	2303699
NC_052548.1	2138905	5158511
NC_052548.1	5458023	6017697
NC_052548.1	6137672	8561978
NC_052548.1	9322395	11069574
NC_052549.1	308331	3826651
NC_052549.1	3866623	4546149
NC_052549.1	4586199	4786493
NC_052549.1	4945261	7839332
NC_052549.1	7879362	9514779
NC_052549.1	9660772	10821752
NC_052549.1	10861712	11600179
NC_052550.1	531121	6804978
NC_052550.1	6844967	8663246
NC_052550.1	9063257	10441603
NC_052551.1	396081	1746856
NC_052551.1	1885218	2623169
NC_052551.1	3117352	5076526
NC_052551.1	5156645	5876398
NC_052551.1	6313063	7910987
NC_052551.1	7990967	8471650
NC_052551.1	8631677	9662036
NC_052551.1	9742040	12013191
NC_052551.1	12093242	12413159
NC_052551.1	12533271	14233490
NC_052552.1	14257	2399088
NC_052552.1	2839558	4956637
NC_052552.1	4956638	6831310
NC_052553.1	46720	3254361
NC_052553.1	3721243	4569547
NC_052554.1	373285	3118242
NC_052554.1	3158248	6152769
NC_052555.1	214628	535367
NC_052555.1	575386	1735334
NC_052555.1	1815232	3975971
NC_052555.1	4178246	6337170
NC_052556.1	2123941	2872327
NC_052557.1	45360	1726178
NC_052557.1	1886666	3520801
NC_052557.1	3720995	3880427
NC_052557.1	4160359	5349049
NC_052558.1	2349410	3607224
NC_052558.1	3699447	4695520
NC_052558.1	4815564	5211901
NC_052559.1	370596	866057
NC_052559.1	906021	3499798
NC_052559.1	3539276	5406752
NC_052571.1	5381168	5740055
NC_052571.1	6572345	7189194
NC_052572.1	317772	5263388
NC_052572.1	5304238	7367299
NC_052572.1	7447288	11075722
NC_052572.1	11475653	12271555
NC_052572.1	12630587	12950185
NC_052572.1	13294233	17020046
NC_052572.1	17220181	18143873
NC_052572.1	18742394	19231278
NC_052572.1	19470597	20111629
NC_052572.1	20151693	21477457
NC_052572.1	21717084	24301671
NC_052572.1	24340817	24835164
NC_052572.1	25472958	27661170
NC_052572.1	28055485	28775517
NC_052572.1	28817537	30589807
NC_052572.1	31304205	33932670
NC_052572.1	34013402	34453795
NC_052572.1	34493798	34958431
NC_052572.1	35692454	36412726
NC_052572.1	37374955	37857544
NC_052572.1	38177746	38619619
NC_052572.1	38820171	40405952
NC_052572.1	40526371	41247095
NC_052572.1	41287090	43291284
NC_052572.1	43697651	43891721
NC_052572.1	44636415	45534376
NC_052572.1	45605549	46710324
NC_052572.1	47793392	48353581
NC_052572.1	48393590	51877435
NC_052572.1	51917458	52798354
NC_052572.1	53084577	54608466
NC_052572.1	55127926	55808403
NC_052572.1	56011147	56759750
NC_052572.1	56898612	61498275
NC_052572.1	63273252	63440819
NC_052572.1	63600843	63961108
NC_052572.1	64000901	64913071
NC_052572.1	64915247	65570612
NC_052572.1	65610601	67288666
NC_052572.1	67328587	67935348
NC_052572.1	68737182	69377917
NC_052572.1	69537823	70931565
NC_052572.1	71051429	71572533
NC_052572.1	71612533	73977146
NC_052572.1	83702227	84878426
NC_052572.1	85541973	86021975

## Sheet: fibroblast.galGal5.merged
Fibroblast TADs (galGal5), merged
chr	start	end
chr1	0	720000
chr1	760000	1200000
chr1	1240000	3040000
chr1	3120000	5000000
chr1	5040000	6160000
chr1	6320000	6720000
chr1	6840000	11160000
chr1	11280000	20000000
chr1	20280000	21720000
chr1	21800000	25280000
chr1	25320000	26360000
chr1	26440000	29520000
chr1	29600000	29920000
chr1	30080000	32880000
chr1	33000000	35400000
chr1	35520000	37440000
chr1	37520000	38760000
chr1	38880000	46680000
chr1	46720000	48080000
chr1	48200000	53280000
chr1	53360000	56400000
chr1	56440000	58960000
chr1	59000000	59600000
chr1	59680000	60960000
chr1	61040000	62160000
chr1	62200000	63120000
chr1	63160000	64600000
chr1	64640000	66520000
chr1	66560000	68360000
chr1	68600000	70920000
chr1	70960000	75640000
chr1	75680000	76760000
chr1	76920000	77240000
chr1	77360000	78280000
chr1	78440000	79800000
chr1	79880000	84080000
chr1	84160000	85280000
chr1	85360000	87160000
chr1	87200000	91480000
chr1	91560000	92280000
chr1	92520000	98560000
chr1	98720000	99280000
chr1	99440000	100640000
chr1	100680000	102480000
chr1	102520000	105840000
chr1	105960000	107000000
chr1	107040000	110080000
chr1	110120000	112760000
chr1	112960000	115600000
chr1	115760000	119000000
chr1	119080000	120200000
chr1	120280000	123360000
chr1	123440000	124880000
chr1	125000000	129080000
chr1	129160000	130440000
chr1	130640000	133160000
chr1	133200000	134080000
chr1	134120000	136880000
chr1	136960000	145920000
chr1	145960000	165760000
chr1	165800000	169960000
chr1	170120000	170320000
chr1	170400000	171240000
chr1	171440000	174440000
chr1	174480000	174800000
chr1	175080000	178760000
chr1	179160000	180160000
chr1	180440000	183000000
chr1	183160000	193200000
chr1	193280000	195200000
chr1	195360000	196202544
chr10	480000	2360000
chr10	2760000	5320000
chr10	5440000	10720000
chr10	10840000	17720000
chr10	17760000	18480000
chr10	18520000	19160000
chr10	19360000	20435342
chr11	0	1480000
chr11	1520000	6640000
chr11	6680000	7840000
chr11	8000000	10000000
chr11	10160000	11000000
chr11	11120000	11480000
chr11	11600000	14240000
chr11	14280000	15320000
chr11	15680000	16880000
chr11	17040000	17960000
chr11	18000000	19160000
chr11	19280000	20218793
chr12	160000	5920000
chr12	6080000	8960000
chr12	9120000	10680000
chr12	10800000	13120000
chr12	13280000	16320000
chr12	16560000	18120000
chr12	18160000	19948154
chr13	640000	2360000
chr13	2480000	3280000
chr13	3440000	9120000
chr13	9200000	10080000
chr13	10160000	14920000
chr13	15440000	16760000
chr13	17040000	18407460
chr14	0	880000
chr14	1120000	5040000
chr14	5080000	8400000
chr14	8840000	11400000
chr14	11440000	12000000
chr14	12360000	13440000
chr14	13680000	15595052
chr15	0	2640000
chr15	2680000	5840000
chr15	6000000	7960000
chr15	9040000	9440000
chr15	9680000	10760000
chr15	10880000	11160000
chr15	11240000	12762846
chr17	560000	1360000
chr17	1400000	1960000
chr17	2040000	2320000
chr17	2360000	8840000
chr17	8880000	9200000
chr17	9320000	10956400
chr18	0	5120000
chr18	5160000	7160000
chr18	7200000	7800000
chr18	7920000	11053727
chr19	0	2480000
chr19	2840000	3400000
chr19	3440000	4160000
chr19	4440000	6240000
chr19	6320000	7200000
chr19	7480000	7960000
chr19	8200000	8600000
chr19	8680000	9979828
chr2	0	1480000
chr2	1520000	1920000
chr2	2120000	4360000
chr2	4400000	7640000
chr2	7680000	9320000
chr2	9520000	15840000
chr2	16120000	19120000
chr2	19280000	20520000
chr2	20560000	22400000
chr2	22680000	28320000
chr2	28600000	35520000
chr2	35560000	40040000
chr2	40280000	40600000
chr2	40640000	42400000
chr2	42480000	46040000
chr2	46160000	48160000
chr2	48360000	49160000
chr2	49280000	49960000
chr2	50080000	54240000
chr2	54400000	57920000
chr2	58040000	60400000
chr2	60520000	62240000
chr2	62400000	69240000
chr2	69440000	70200000
chr2	70480000	75800000
chr2	75880000	76560000
chr2	76840000	79960000
chr2	80160000	85880000
chr2	85920000	90520000
chr2	90560000	93800000
chr2	93960000	101160000
chr2	101440000	104440000
chr2	104480000	109840000
chr2	109880000	111320000
chr2	111440000	114200000
chr2	114240000	115200000
chr2	115240000	116760000
chr2	116840000	117600000
chr2	117760000	118040000
chr2	118120000	120720000
chr2	120800000	121120000
chr2	121480000	129880000
chr2	130040000	134280000
chr2	134480000	136320000
chr2	136760000	140600000
chr2	140640000	142160000
chr2	142200000	145720000
chr2	145760000	148440000
chr2	148600000	149560735
chr20	0	2240000
chr20	2360000	3760000
chr20	3960000	6560000
chr20	6680000	8680000
chr20	8880000	9160000
chr20	9240000	9480000
chr20	9720000	9920000
chr20	9960000	11800000
chr20	11840000	13680000
chr20	13720000	14109371
chr21	0	520000
chr21	560000	1400000
chr21	1520000	1920000
chr21	2160000	4680000
chr21	4840000	6862722
chr22	0	2240000
chr22	2440000	4729743
chr23	0	2400000
chr23	2560000	4080000
chr23	4440000	5600000
chr24	0	1760000
chr24	1800000	4280000
chr24	4560000	5640000
chr24	5680000	6280547
chr25	1000000	2720000
chr26	0	1440000
chr26	1680000	2480000
chr26	2720000	5080000
chr27	0	3560000
chr27	3720000	5520000
chr28	0	2480000
chr28	2600000	4974273
chr3	120000	1960000
chr3	2480000	2960000
chr3	3040000	4440000
chr3	4480000	8640000
chr3	8960000	9520000
chr3	9560000	9920000
chr3	10000000	13640000
chr3	13960000	15360000
chr3	15400000	16400000
chr3	17160000	22920000
chr3	23040000	24160000
chr3	24200000	25200000
chr3	25320000	26960000
chr3	27000000	27800000
chr3	27880000	30960000
chr3	31080000	33600000
chr3	33720000	35320000
chr3	35360000	38600000
chr3	38640000	39800000
chr3	39880000	40560000
chr3	40800000	42560000
chr3	42680000	43040000
chr3	43160000	49360000
chr3	49600000	54600000
chr3	54720000	55080000
chr3	55120000	56400000
chr3	56560000	57360000
chr3	57480000	59920000
chr3	60040000	61960000
chr3	62000000	62840000
chr3	62960000	63760000
chr3	64200000	66360000
chr3	66480000	69080000
chr3	69200000	71480000
chr3	71520000	79440000
chr3	79560000	80640000
chr3	80880000	85840000
chr3	85880000	87400000
chr3	87480000	88720000
chr3	88760000	91160000
chr3	91320000	95400000
chr3	95480000	96480000
chr3	96600000	106120000
chr3	106240000	107880000
chr3	108000000	110160000
chr3	110560000	111302122
chr33	0	1648031
chr4	0	2280000
chr4	2480000	2920000
chr4	3040000	8600000
chr4	8760000	10480000
chr4	10680000	11000000
chr4	11360000	12960000
chr4	13000000	13640000
chr4	13760000	14120000
chr4	14360000	15640000
chr4	15760000	16440000
chr4	16480000	22400000
chr4	22440000	26880000
chr4	27080000	27920000
chr4	28320000	33040000
chr4	33080000	34040000
chr4	34120000	35480000
chr4	35520000	38240000
chr4	38280000	39520000
chr4	39760000	45000000
chr4	45240000	45640000
chr4	45800000	46680000
chr4	46800000	50240000
chr4	50320000	50720000
chr4	50760000	51960000
chr4	52120000	54080000
chr4	54320000	65160000
chr4	65400000	69720000
chr4	69800000	73880000
chr4	74000000	78800000
chr4	78840000	82680000
chr4	82800000	83880000
chr4	83920000	86480000
chr4	86760000	88960000
chr4	89080000	91282656
chr5	400000	14000000
chr5	14160000	15680000
chr5	15840000	16520000
chr5	16680000	16960000
chr5	17120000	17520000
chr5	17680000	24480000
chr5	24600000	25520000
chr5	25680000	27200000
chr5	27320000	27880000
chr5	28120000	35960000
chr5	36120000	37240000
chr5	37280000	37640000
chr5	37760000	39120000
chr5	39240000	40960000
chr5	41000000	43720000
chr5	43840000	44880000
chr5	44920000	49000000
chr5	49160000	49400000
chr5	49720000	51560000
chr5	51840000	52960000
chr5	53040000	53920000
chr5	54040000	58880000
chr5	58960000	59825302
chr6	560000	2360000
chr6	2760000	4760000
chr6	4800000	5080000
chr6	5200000	8760000
chr6	9280000	21520000
chr6	21560000	26640000
chr6	26760000	30000000
chr6	30040000	30240000
chr6	30400000	33280000
chr6	33400000	34920000
chr6	34960000	35467016
chr7	0	1280000
chr7	1440000	2680000
chr7	2720000	5160000
chr7	5360000	11320000
chr7	11600000	11840000
chr7	12040000	12480000
chr7	12640000	16680000
chr7	16720000	17920000
chr7	18040000	19600000
chr7	19800000	23480000
chr7	23880000	26160000
chr7	26400000	30600000
chr7	30640000	32840000
chr7	32880000	35040000
chr7	35080000	36946936
chr8	0	1040000
chr8	1200000	2600000
chr8	2800000	4720000
chr8	4760000	5480000
chr8	5600000	6680000
chr8	6720000	15880000
chr8	16000000	18960000
chr8	19080000	24000000
chr8	24120000	26800000
chr8	26840000	27560000
chr8	27680000	27920000
chr8	27960000	28360000
chr8	28400000	29120000
chr8	29160000	29963013
chr9	560000	920000
chr9	960000	2480000
chr9	2640000	3400000
chr9	3680000	5000000
chr9	5160000	6520000
chr9	6560000	10080000
chr9	10200000	13800000
chr9	14080000	15320000
chr9	15360000	19800000
chr9	20000000	20600000
chr9	20720000	23000000
chr9	23080000	24091566
chrLGE64	320000	897576
chrW	0	560000
chrW	600000	3920000
chrW	4040000	5160035
chrZ	80000	2920000
chrZ	3240000	5840000
chrZ	6120000	7280000
chrZ	7400000	9720000
chrZ	9760000	11240000
chrZ	11520000	15880000
chrZ	15920000	20840000
chrZ	20920000	23200000
chrZ	23480000	31600000
chrZ	31760000	32720000
chrZ	32920000	33600000
chrZ	33920000	35000000
chrZ	35080000	35560000
chrZ	35840000	36720000
chrZ	36840000	40640000
chrZ	40840000	42160000
chrZ	42280000	42720000
chrZ	42800000	45680000
chrZ	45720000	48840000
chrZ	48880000	55640000
chrZ	55680000	57400000
chrZ	57440000	64040000
chrZ	64160000	65040000
chrZ	65080000	65840000
chrZ	65920000	81560000
chrZ	81640000	82310166

## Sheet: fibroblast.GRCg7b.merged
Fibroblast TADs (GRCg7b), merged
chr	start	end
NC_052532.1	1298128	1738467
NC_052532.1	1778439	3584931
NC_052532.1	3664762	5603491
NC_052532.1	5643672	6748288
NC_052532.1	6908898	7309416
NC_052532.1	7429390	9611312
NC_052532.1	9843322	11369602
NC_052532.1	11488996	20196900
NC_052532.1	20466179	21889020
NC_052532.1	21968999	25434203
NC_052532.1	25474256	26513090
NC_052532.1	26593101	29662090
NC_052532.1	29744186	30060190
NC_052532.1	30220260	33007146
NC_052532.1	33127239	35524091
NC_052532.1	35644088	37531196
NC_052532.1	37611175	38852603
NC_052532.1	38972498	46725071
NC_052532.1	46765414	48097201
NC_052532.1	48216997	53275913
NC_052532.1	53355861	56389113
NC_052532.1	56429134	58947906
NC_052532.1	58988102	59580351
NC_052532.1	59660352	60946399
NC_052532.1	61026497	62147264
NC_052532.1	62187508	63147694
NC_052532.1	63188280	64605969
NC_052532.1	64645971	66517799
NC_052532.1	66557791	68381794
NC_052532.1	68621052	70910223
NC_052532.1	70950235	73771768
NC_052532.1	75642247	76709492
NC_052532.1	76869454	77188909
NC_052532.1	77308858	78348445
NC_052532.1	79157433	79857102
NC_052532.1	79937657	84336624
NC_052532.1	84416691	85543136
NC_052532.1	85623051	87392966
NC_052532.1	87807687	89017608
NC_052532.1	89875631	91661279
NC_052532.1	91741437	92460886
NC_052532.1	92691537	98696965
NC_052532.1	98857080	99418238
NC_052532.1	99570144	100753092
NC_052532.1	100793139	102583007
NC_052532.1	102623124	105934142
NC_052532.1	106054141	107092645
NC_052532.1	107132615	110157692
NC_052532.1	110197775	112861661
NC_052532.1	113061113	115014233
NC_052532.1	115850648	119106429
NC_052532.1	119186410	120282898
NC_052532.1	120363032	123513706
NC_052532.1	124120915	125040609
NC_052532.1	125160512	125818935
NC_052532.1	126262407	129147727
NC_052532.1	129227565	130505483
NC_052532.1	130705558	133213178
NC_052532.1	133253208	134115731
NC_052532.1	134155758	136893023
NC_052532.1	136973006	145912687
NC_052532.1	145952918	161560555
NC_052532.1	162095338	165655235
NC_052532.1	165695309	169840195
NC_052532.1	169999668	170199768
NC_052532.1	170278887	171126375
NC_052532.1	171328396	174283738
NC_052532.1	174323801	174643580
NC_052532.1	174912858	178607287
NC_052532.1	179010189	180006585
NC_052532.1	180286478	182194282
NC_052532.1	182977563	190158913
NC_052532.1	190386103	193013577
NC_052532.1	193093564	194056998
NC_052532.1	194390772	195225857
NC_052532.1	195385783	196096361
NC_052533.1	18360	970065
NC_052533.1	1541310	1941248
NC_052533.1	2390458	4349398
NC_052533.1	4389530	7627869
NC_052533.1	7667838	9272560
NC_052533.1	9472733	15746110
NC_052533.1	16026171	18999756
NC_052533.1	19159740	20399095
NC_052533.1	20439091	22275534
NC_052533.1	22555661	28169828
NC_052533.1	28442238	30542549
NC_052533.1	30924200	35352155
NC_052533.1	35688981	39803529
NC_052533.1	40043447	40363381
NC_052533.1	40403390	42161968
NC_052533.1	42241282	45798952
NC_052533.1	45919027	47909980
NC_052533.1	48109912	48899469
NC_052533.1	49019644	49791400
NC_052533.1	49911901	51151182
NC_052533.1	53902740	57452699
NC_052533.1	57566751	59158881
NC_052533.1	60049076	61771624
NC_052533.1	61931688	68715636
NC_052533.1	68907991	69666100
NC_052533.1	69945950	75231299
NC_052533.1	75308040	76007694
NC_052533.1	76278363	79337471
NC_052533.1	79537395	85221100
NC_052533.1	85261628	89828576
NC_052533.1	89868658	93095591
NC_052533.1	93255475	94462690
NC_052533.1	95149982	100328065
NC_052533.1	100776934	103762581
NC_052533.1	103802123	109177953
NC_052533.1	109217959	110663072
NC_052533.1	110782987	112820515
NC_052533.1	113543608	114495795
NC_052533.1	114535817	116049124
NC_052533.1	116128983	116891338
NC_052533.1	117044219	117323575
NC_052533.1	117404033	118366874
NC_052533.1	120537879	126869566
NC_052533.1	127084165	128858749
NC_052533.1	129018760	131039330
NC_052533.1	131419149	133191621
NC_052533.1	133395400	135234781
NC_052533.1	135657691	139478426
NC_052533.1	139518431	141039598
NC_052533.1	141079465	144529982
NC_052533.1	144569979	147230834
NC_052533.1	148825628	149137865
NC_052534.1	208231	2039039
NC_052534.1	2658256	3138181
NC_052534.1	3218160	4612492
NC_052534.1	4652474	8822939
NC_052534.1	9143945	9704411
NC_052534.1	9744397	10094336
NC_052534.1	10174562	11492890
NC_052534.1	11917377	13337956
NC_052534.1	13658444	15046956
NC_052534.1	15086958	16086846
NC_052534.1	16838762	22568288
NC_052534.1	23181322	23781410
NC_052534.1	23821418	24822219
NC_052534.1	24942770	26578651
NC_052534.1	26618626	27418272
NC_052534.1	27498204	30563703
NC_052534.1	30683669	33192128
NC_052534.1	33314264	34885665
NC_052534.1	34931526	38141876
NC_052534.1	38181917	39340364
NC_052534.1	39420373	40101289
NC_052534.1	40342461	42117066
NC_052534.1	42237596	42597596
NC_052534.1	42717563	48882647
NC_052534.1	49123190	54120177
NC_052534.1	54240051	54599143
NC_052534.1	54639080	55902875
NC_052534.1	56061867	56847240
NC_052534.1	56967398	59395079
NC_052534.1	59513678	59714443
NC_052534.1	61480984	62325313
NC_052534.1	63728554	65889169
NC_052534.1	66009156	68411703
NC_052534.1	68697255	70941853
NC_052534.1	70982086	78857857
NC_052534.1	78977973	80049252
NC_052534.1	80290050	85192789
NC_052534.1	85232751	86756861
NC_052534.1	86836956	88050877
NC_052534.1	88090479	90481854
NC_052534.1	90641779	94670915
NC_052534.1	94750994	95755005
NC_052534.1	95874972	105464877
NC_052534.1	105584394	107223346
NC_052534.1	107343240	109486305
NC_052534.1	109886913	110631485
NC_052535.1	554727	2221386
NC_052535.1	2421459	2862131
NC_052535.1	2976839	8517908
NC_052535.1	8677960	10385982
NC_052535.1	10585858	10905919
NC_052535.1	11266444	12866786
NC_052535.1	12906707	13546242
NC_052535.1	13665867	14026602
NC_052535.1	14266764	15532605
NC_052535.1	15652596	16331476
NC_052535.1	16371625	18044736
NC_052535.1	19742968	21697616
NC_052535.1	21737590	23703148
NC_052535.1	24594456	26263992
NC_052535.1	26463703	27298791
NC_052535.1	27682283	32362608
NC_052535.1	32402610	33362899
NC_052535.1	33442987	34787900
NC_052535.1	34827932	37535931
NC_052535.1	37575934	38812310
NC_052535.1	39054153	44259066
NC_052535.1	44499107	44899080
NC_052535.1	45059359	45941131
NC_052535.1	46061072	49413267
NC_052535.1	49493291	49892843
NC_052535.1	49932779	51128561
NC_052535.1	51288816	53238996
NC_052535.1	53479127	64267303
NC_052535.1	64506192	68811279
NC_052535.1	68872987	72913547
NC_052535.1	73033576	77747640
NC_052535.1	77787628	81612814
NC_052535.1	81732883	82805207
NC_052535.1	82845198	85559962
NC_052535.1	85841375	87981794
NC_052535.1	88101742	90292058
NC_052536.1	624254	5058339
NC_052536.1	5990457	13606904
NC_052536.1	13766850	15276508
NC_052536.1	16230245	16516228
NC_052536.1	16675483	17075076
NC_052536.1	17235035	24003929
NC_052536.1	24123880	25043605
NC_052536.1	25204503	26718978
NC_052536.1	26839056	27392274
NC_052536.1	27822333	35432507
NC_052536.1	35592316	36704534
NC_052536.1	36744385	37104796
NC_052536.1	37224949	38585045
NC_052536.1	38705030	40422490
NC_052536.1	40462341	43202221
NC_052536.1	43306857	44346113
NC_052536.1	44594445	48428299
NC_052536.1	48587698	48827828
NC_052536.1	49148175	50987627
NC_052536.1	51267673	52392069
NC_052536.1	52472080	53347138
NC_052536.1	53461286	58510279
NC_052536.1	58590413	59492876
NC_052537.1	1266373	3065844
NC_052537.1	3466367	5432084
NC_052537.1	5472114	5752945
NC_052537.1	5873086	9420965
NC_052537.1	9965019	11332704
NC_052537.1	12192240	20162997
NC_052537.1	20789148	22321705
NC_052537.1	22361730	27415822
NC_052537.1	27536519	30759516
NC_052537.1	30799652	30999673
NC_052537.1	31159832	34023258
NC_052537.1	34143956	35663039
NC_052537.1	35703204	36211239
NC_052538.1	87363	1366450
NC_052538.1	1518069	2756450
NC_052538.1	2796494	5223499
NC_052538.1	5423522	6303205
NC_052538.1	7435446	10619267
NC_052538.1	11165173	11404715
NC_052538.1	11604672	12044720
NC_052538.1	12204309	16238003
NC_052538.1	16278005	17458843
NC_052538.1	17578130	19126589
NC_052538.1	19326556	20407507
NC_052538.1	20670253	22976460
NC_052538.1	23377339	25627255
NC_052538.1	25867370	30066489
NC_052538.1	30106459	32285949
NC_052538.1	32325890	34462874
NC_052538.1	34982412	36376194
NC_052539.1	10118	1050221
NC_052539.1	1210715	2597775
NC_052539.1	2798697	4707446
NC_052539.1	4747410	5467571
NC_052539.1	5587628	6667596
NC_052539.1	6707614	7736552
NC_052539.1	10764227	15544297
NC_052539.1	15664295	18591603
NC_052539.1	18711706	23608875
NC_052539.1	23728899	26397237
NC_052539.1	26437647	27157505
NC_052539.1	27277623	27506920
NC_052539.1	27547553	27947384
NC_052539.1	27987079	28707727
NC_052539.1	28747712	29547798
NC_052540.1	134701	495744
NC_052540.1	595905	2115848
NC_052540.1	2275800	3058812
NC_052540.1	3343618	4663600
NC_052540.1	4822968	6180753
NC_052540.1	6220670	9746478
NC_052540.1	10091955	13450248
NC_052540.1	13729145	14970074
NC_052540.1	15010162	19420597
NC_052540.1	19620476	20220097
NC_052540.1	20330405	22608560
NC_052540.1	22688475	23705199
NC_052541.1	861138	2454857
NC_052541.1	2854983	5402039
NC_052541.1	5522014	10743643
NC_052541.1	10863667	17713768
NC_052541.1	17753760	18482615
NC_052541.1	18522479	19162213
NC_052541.1	19362122	20448368
NC_052542.1	260694	1441737
NC_052542.1	1481781	2160884
NC_052542.1	2835497	6163439
NC_052542.1	6203441	7363788
NC_052542.1	7523516	9506877
NC_052542.1	9667046	10506935
NC_052542.1	10626863	10978578
NC_052542.1	11090611	13681672
NC_052542.1	13721915	14759443
NC_052542.1	15105680	16296301
NC_052542.1	16456943	17376081
NC_052542.1	17416232	18563212
NC_052542.1	18685572	19623384
NC_052543.1	210281	6099097
NC_052543.1	6259188	9140549
NC_052543.1	9300189	10851290
NC_052543.1	10971304	13278692
NC_052543.1	13438798	16470994
NC_052543.1	16710911	18266420
NC_052543.1	18306558	20091641
NC_052544.1	122214	1153395
NC_052544.1	1560867	2000568
NC_052544.1	2120689	2919569
NC_052544.1	3079472	8732263
NC_052544.1	8812289	9692635
NC_052544.1	9772692	13441920
NC_052544.1	14968916	16276041
NC_052544.1	16556103	17905061
NC_052545.1	8219	890914
NC_052545.1	1130804	5018880
NC_052545.1	5058813	8370817
NC_052545.1	8810292	11354488
NC_052545.1	11394522	11955111
NC_052545.1	12315129	13392078
NC_052545.1	13636033	14315800
NC_052546.1	21383	2655657
NC_052546.1	2695661	5815253
NC_052546.1	5975171	7919837
NC_052546.1	9000217	9400093
NC_052546.1	9640116	10705068
NC_052546.1	10824984	11104951
NC_052546.1	11176591	12699786
NC_052548.1	1585529	2138905
NC_052548.1	2218802	2499124
NC_052548.1	2539223	8962778
NC_052548.1	9002750	9322395
NC_052548.1	9442352	11069574
NC_052549.1	308331	2315597
NC_052549.1	2787613	5689121
NC_052549.1	5719989	7719345
NC_052549.1	7759358	8360008
NC_052549.1	8480299	11600179
NC_052550.1	531121	2991975
NC_052550.1	3351866	3912002
NC_052550.1	3951997	4672534
NC_052550.1	4952643	6725003
NC_052550.1	6804978	7674551
NC_052550.1	7954271	8422949
NC_052550.1	8663246	9063257
NC_052550.1	9143227	10441603
NC_052551.1	196793	2503179
NC_052551.1	2917587	3962105
NC_052551.1	4162440	6712683
NC_052551.1	6832463	8831548
NC_052551.1	9030994	9302128
NC_052551.1	9382094	9622033
NC_052551.1	9862127	10061881
NC_052551.1	10101895	11933263
NC_052551.1	11973228	13804715
NC_052551.1	13844719	14233490
NC_052552.1	14257	526570
NC_052552.1	566552	1408661
NC_052552.1	1528632	1919087
NC_052552.1	2158993	4677388
NC_052552.1	4837564	6831310
NC_052553.1	46720	2388269
NC_052553.1	3480979	4569547
NC_052554.1	373285	2762490
NC_052554.1	2918351	4427386
NC_052554.1	4787202	5948448
NC_052555.1	55066	1815232
NC_052555.1	1855191	4337102
NC_052555.1	4617193	5696401
NC_052555.1	5736379	6337170
NC_052556.1	2564645	2685425
NC_052557.1	45360	1486973
NC_052557.1	1726178	2515933
NC_052557.1	2755938	5120977
NC_052558.1	662606	3170537
NC_052558.1	3739420	5095622
NC_052559.1	370596	2890919
NC_052559.1	3010111	5406752
NC_052565.1	158558	1525143
NC_052572.1	408119	3255532
NC_052572.1	3575698	6289584
NC_052572.1	6570076	7727313
NC_052572.1	7849504	10272864
NC_052572.1	10312913	11791658
NC_052572.1	12071824	16419823
NC_052572.1	16459780	21397462
NC_052572.1	21477457	23740316
NC_052572.1	24021547	25272489
NC_052572.1	26175793	27182027
NC_052572.1	27895451	30186153
NC_052572.1	31401683	32043168
NC_052572.1	32202593	33165666
NC_052572.1	33365644	34053404
NC_052572.1	35011505	35612383
NC_052572.1	35692454	36172658
NC_052572.1	36452730	37334945
NC_052572.1	37455048	41247095
NC_052572.1	41447037	42770823
NC_052572.1	42890866	43331237
NC_052572.1	43411542	46349982
NC_052572.1	46390336	49514681
NC_052572.1	49555220	56331436
NC_052572.1	56942680	58215752
NC_052572.1	58255784	61258315
NC_052572.1	61698863	64763008
NC_052572.1	65770821	66523533
NC_052572.1	66624753	67815331
NC_052572.1	68737182	73692806
NC_052572.1	84938725	85582168

## Sheet: Fibroblast.X.Erythrocyte
Fibroblast TADs X Erythrocyte TADs
chr	start	end
NC_052532.1	1298128	1698437
NC_052532.1	2733663	3584931
NC_052532.1	3664762	4345133
NC_052532.1	4644317	5603491
NC_052532.1	5643672	6748288
NC_052532.1	6908898	7309416
NC_052532.1	7429390	8149389
NC_052532.1	8350265	9108691
NC_052532.1	9843322	11369602
NC_052532.1	11488996	12557917
NC_052532.1	12637908	15625659
NC_052532.1	15665382	15945386
NC_052532.1	15985315	17928040
NC_052532.1	18885874	19085952
NC_052532.1	19277272	20156921
NC_052532.1	20466179	20626284
NC_052532.1	20746324	21889020
NC_052532.1	21968999	22567904
NC_052532.1	23244194	24360329
NC_052532.1	24400397	25160621
NC_052532.1	25593380	26233420
NC_052532.1	26593101	27192444
NC_052532.1	27232407	28301354
NC_052532.1	28504148	28742834
NC_052532.1	29262228	29662090
NC_052532.1	29744186	30020289
NC_052532.1	30780425	32967161
NC_052532.1	33127239	35524091
NC_052532.1	35683926	35963962
NC_052532.1	36003972	37451202
NC_052532.1	37851659	38413460
NC_052532.1	38653389	38852603
NC_052532.1	38972498	39855751
NC_052532.1	41703033	42773633
NC_052532.1	42813618	43173153
NC_052532.1	43253026	44651288
NC_052532.1	45331469	45949336
NC_052532.1	46109231	46725071
NC_052532.1	46765414	48097201
NC_052532.1	48216997	49764495
NC_052532.1	50084990	53275913
NC_052532.1	53675830	55391118
NC_052532.1	55431296	56231459
NC_052532.1	56429134	57068914
NC_052532.1	57148894	58947906
NC_052532.1	58988102	59580351
NC_052532.1	59660352	59700356
NC_052532.1	59942046	60946399
NC_052532.1	61026497	62147264
NC_052532.1	62187508	62270101
NC_052532.1	62541065	63147694
NC_052532.1	63188280	64605969
NC_052532.1	64645971	64725977
NC_052532.1	66437988	66517799
NC_052532.1	66557791	68381794
NC_052532.1	68621052	68660651
NC_052532.1	69020285	69300490
NC_052532.1	69580707	69893950
NC_052532.1	70209583	70870215
NC_052532.1	71150214	71749955
NC_052532.1	72073635	72307209
NC_052532.1	72797854	73771768
NC_052532.1	76376333	76709492
NC_052532.1	76869454	77188909
NC_052532.1	77308858	78348445
NC_052532.1	79937657	80737991
NC_052532.1	80817958	82392453
NC_052532.1	82432450	84336624
NC_052532.1	84416691	85543136
NC_052532.1	85623051	85703052
NC_052532.1	85782646	87392966
NC_052532.1	87807687	87967669
NC_052532.1	88447700	89017608
NC_052532.1	89875631	91306885
NC_052532.1	91390236	91661279
NC_052532.1	91741437	91981413
NC_052532.1	92260556	92460886
NC_052532.1	92691537	92731437
NC_052532.1	92771805	93128196
NC_052532.1	93287646	98057182
NC_052532.1	98136083	98696965
NC_052532.1	98857080	98897038
NC_052532.1	99610083	100753092
NC_052532.1	100793139	102462691
NC_052532.1	102623124	103973071
NC_052532.1	104013153	104934557
NC_052532.1	105053738	105534152
NC_052532.1	106054141	107092645
NC_052532.1	107132615	107320735
NC_052532.1	107360848	108830045
NC_052532.1	108910023	110157692
NC_052532.1	110197775	110477761
NC_052532.1	110878389	111157141
NC_052532.1	111829257	112378597
NC_052532.1	112418586	112861661
NC_052532.1	113061113	114974234
NC_052532.1	117948696	118509924
NC_052532.1	118629873	119106429
NC_052532.1	119186410	119922893
NC_052532.1	120641142	122593160
NC_052532.1	122832536	123513706
NC_052532.1	124120915	124326790
NC_052532.1	124559573	125040609
NC_052532.1	125160512	125640972
NC_052532.1	126262407	127972051
NC_052532.1	128081895	129147727
NC_052532.1	129227565	129425984
NC_052532.1	129985460	130505483
NC_052532.1	130705558	130787327
NC_052532.1	131942278	132782780
NC_052532.1	133063358	133213178
NC_052532.1	133253208	134115731
NC_052532.1	134155758	136893023
NC_052532.1	136973006	139447020
NC_052532.1	139962987	142543943
NC_052532.1	142744002	143706525
NC_052532.1	143786109	145595747
NC_052532.1	146032997	146512449
NC_052532.1	146552182	148873677
NC_052532.1	149833106	156252411
NC_052532.1	156293086	161560555
NC_052532.1	162095338	165335386
NC_052532.1	165496115	165655235
NC_052532.1	165695309	166693957
NC_052532.1	167054263	168718547
NC_052532.1	168839046	169399018
NC_052532.1	169439020	169840195
NC_052532.1	169999668	170199768
NC_052532.1	170278887	170848573
NC_052532.1	170927960	171126375
NC_052532.1	171328396	173610274
NC_052532.1	173650255	174283738
NC_052532.1	174323801	174523448
NC_052532.1	174912858	177018749
NC_052532.1	177455170	178567631
NC_052532.1	179010189	179605534
NC_052532.1	179845631	180006585
NC_052532.1	180286478	181090005
NC_052532.1	181170126	182194282
NC_052532.1	184695565	186017677
NC_052532.1	186217611	189127475
NC_052532.1	189287714	190158913
NC_052532.1	190386103	191731349
NC_052532.1	192408776	193013577
NC_052532.1	193093564	193493089
NC_052532.1	193533300	193893448
NC_052532.1	194390772	195225857
NC_052532.1	195385783	195744350
NC_052533.1	18360	970065
NC_052533.1	1541310	1941248
NC_052533.1	2390458	3430354
NC_052533.1	3790719	4349398
NC_052533.1	4389530	6904800
NC_052533.1	7667838	8095298
NC_052533.1	8414044	8773883
NC_052533.1	8894444	9272560
NC_052533.1	9472733	10433521
NC_052533.1	10504347	12650309
NC_052533.1	12730385	13050316
NC_052533.1	13090341	13808991
NC_052533.1	13928986	14546963
NC_052533.1	14826845	15746110
NC_052533.1	16026171	16145997
NC_052533.1	16186005	18052937
NC_052533.1	18369976	18999756
NC_052533.1	19159740	20399095
NC_052533.1	20439091	20800085
NC_052533.1	21515471	22275534
NC_052533.1	22555661	22915581
NC_052533.1	23195458	23835409
NC_052533.1	23915463	24836782
NC_052533.1	24916474	27607786
NC_052533.1	28442238	28482284
NC_052533.1	28782854	30542549
NC_052533.1	31966359	33111360
NC_052533.1	33391406	34232116
NC_052533.1	34271845	35352155
NC_052533.1	35688981	37927266
NC_052533.1	38643339	39683498
NC_052533.1	40043447	40363381
NC_052533.1	40403390	41327012
NC_052533.1	42522989	44476208
NC_052533.1	44556776	44836608
NC_052533.1	44916802	45798952
NC_052533.1	45919027	45999542
NC_052533.1	46588113	47909980
NC_052533.1	48109912	48229899
NC_052533.1	48819756	48899469
NC_052533.1	49019644	49791400
NC_052533.1	49911901	50870667
NC_052533.1	51071187	51151182
NC_052533.1	53902740	57452699
NC_052533.1	57566751	59158881
NC_052533.1	60049076	61089410
NC_052533.1	61170172	61450136
NC_052533.1	61490225	61771624
NC_052533.1	61931688	62011729
NC_052533.1	62091954	62883515
NC_052533.1	63043454	63724550
NC_052533.1	64004293	64637339
NC_052533.1	64910122	65430610
NC_052533.1	65751276	66366600
NC_052533.1	66406035	68195514
NC_052533.1	68515786	68715636
NC_052533.1	68907991	68988090
NC_052533.1	69148110	69666100
NC_052533.1	69945950	74585216
NC_052533.1	77821534	79337471
NC_052533.1	79537395	80567622
NC_052533.1	81007966	82640818
NC_052533.1	83081719	83585586
NC_052533.1	85180841	85221100
NC_052533.1	85261628	85658491
NC_052533.1	85770512	87956401
NC_052533.1	87996487	89433112
NC_052533.1	90312937	90552911
NC_052533.1	90951992	91659024
NC_052533.1	91739015	93095591
NC_052533.1	93255475	94462690
NC_052533.1	95149982	98352554
NC_052533.1	98595015	100127980
NC_052533.1	100776934	103762581
NC_052533.1	103802123	104242163
NC_052533.1	104608629	105437626
NC_052533.1	105805006	106805812
NC_052533.1	107132357	107772322
NC_052533.1	108132466	109177953
NC_052533.1	109217959	110159229
NC_052533.1	110782987	111063778
NC_052533.1	111144014	111825514
NC_052533.1	113543608	114495795
NC_052533.1	114535817	116049124
NC_052533.1	116128983	116530780
NC_052533.1	117243536	117323575
NC_052533.1	117404033	117965674
NC_052533.1	118206026	118366874
NC_052533.1	121261530	123318745
NC_052533.1	123797222	124443828
NC_052533.1	125392178	126150551
NC_052533.1	126789631	126869566
NC_052533.1	127084165	127901686
NC_052533.1	128101578	128858749
NC_052533.1	129018760	130650238
NC_052533.1	131419149	131619136
NC_052533.1	131777574	133191621
NC_052533.1	133395400	134316841
NC_052533.1	134356869	135234781
NC_052533.1	135657691	137203951
NC_052533.1	137603499	137883397
NC_052533.1	138281131	139360892
NC_052533.1	140599041	141039598
NC_052533.1	141079465	143349646
NC_052533.1	144090121	144529982
NC_052533.1	144569979	145247331
NC_052533.1	145327353	147230834
NC_052534.1	208231	1438047
NC_052534.1	1758377	2039039
NC_052534.1	2658256	3138181
NC_052534.1	3218160	4018622
NC_052534.1	4139333	4612492
NC_052534.1	4652474	7703393
NC_052534.1	7823026	8702941
NC_052534.1	8782953	8822939
NC_052534.1	9143945	9184495
NC_052534.1	9744397	10094336
NC_052534.1	10174562	10254525
NC_052534.1	10334609	11492890
NC_052534.1	12423468	13337956
NC_052534.1	13658444	14966952
NC_052534.1	15006954	15046956
NC_052534.1	15086958	16086846
NC_052534.1	16838762	17358179
NC_052534.1	17398181	18078964
NC_052534.1	18118918	18590977
NC_052534.1	18671021	20623053
NC_052534.1	20663027	22023273
NC_052534.1	22488908	22568288
NC_052534.1	23181322	23781410
NC_052534.1	23821418	24822219
NC_052534.1	24942770	25742893
NC_052534.1	26098466	26418601
NC_052534.1	26738642	27418272
NC_052534.1	27498204	27578151
NC_052534.1	27777909	28687325
NC_052534.1	28807337	30563703
NC_052534.1	30683669	30763578
NC_052534.1	30843580	32150384
NC_052534.1	32218408	33192128
NC_052534.1	33314264	34885665
NC_052534.1	34931526	35011507
NC_052534.1	35658093	38141876
NC_052534.1	38221912	39340364
NC_052534.1	39420373	39821029
NC_052534.1	40542218	40944257
NC_052534.1	41466603	42117066
NC_052534.1	42237596	42597596
NC_052534.1	43077402	44831630
NC_052534.1	44911576	48882647
NC_052534.1	49123190	51892833
NC_052534.1	52211346	54120177
NC_052534.1	54240051	54599143
NC_052534.1	54639080	55902875
NC_052534.1	56101773	56847240
NC_052534.1	56967398	57167797
NC_052534.1	57247824	59395079
NC_052534.1	59513678	59714443
NC_052534.1	61480984	62325313
NC_052534.1	63768502	65456523
NC_052534.1	65618018	65889169
NC_052534.1	66009156	66211031
NC_052534.1	66451104	67251602
NC_052534.1	67651722	68411703
NC_052534.1	68697255	68767647
NC_052534.1	68807641	70941853
NC_052534.1	71062115	71425667
NC_052534.1	71466881	72557225
NC_052534.1	73032983	74535919
NC_052534.1	74693770	76703538
NC_052534.1	77104535	78857857
NC_052534.1	78977973	79375956
NC_052534.1	79416176	80049252
NC_052534.1	80290050	82406122
NC_052534.1	82446105	84481996
NC_052534.1	85076093	85192789
NC_052534.1	85232751	86756861
NC_052534.1	86836956	88050877
NC_052534.1	88090479	88410776
NC_052534.1	88643315	90481854
NC_052534.1	90641779	93417928
NC_052534.1	94606524	94670915
NC_052534.1	94750994	95280103
NC_052534.1	95480162	95755005
NC_052534.1	95874972	97158228
NC_052534.1	97238294	99618107
NC_052534.1	99790670	103718151
NC_052534.1	103758150	104794511
NC_052534.1	104875684	105464877
NC_052534.1	105584394	105903615
NC_052534.1	105943583	107223346
NC_052534.1	107343240	107382377
NC_052534.1	107451298	109486305
NC_052534.1	109886913	110631485
NC_052535.1	1182809	2221386
NC_052535.1	2421459	2862131
NC_052535.1	2976839	3536691
NC_052535.1	3616569	5276985
NC_052535.1	5356996	5956991
NC_052535.1	5997000	8077779
NC_052535.1	8477890	8517908
NC_052535.1	8677960	10385982
NC_052535.1	10585858	10905919
NC_052535.1	11266444	11626736
NC_052535.1	11986856	12866786
NC_052535.1	12906707	12946723
NC_052535.1	13426593	13546242
NC_052535.1	13665867	13906624
NC_052535.1	14266764	14306807
NC_052535.1	14346773	14626177
NC_052535.1	15492593	15532605
NC_052535.1	15652596	16131912
NC_052535.1	16291563	16331476
NC_052535.1	16371625	18044736
NC_052535.1	19742968	21697616
NC_052535.1	21737590	23703148
NC_052535.1	24594456	25184143
NC_052535.1	25264226	26263992
NC_052535.1	26463703	27298791
NC_052535.1	27682283	28671883
NC_052535.1	28711818	30800524
NC_052535.1	31161122	32362608
NC_052535.1	32402610	33242854
NC_052535.1	33442987	34715060
NC_052535.1	34827932	36536765
NC_052535.1	36576802	37535931
NC_052535.1	37575934	38812310
NC_052535.1	39054153	42407430
NC_052535.1	42685350	44259066
NC_052535.1	44499107	44578958
NC_052535.1	45059359	45941131
NC_052535.1	46061072	46616225
NC_052535.1	46695512	48621651
NC_052535.1	48661632	49413267
NC_052535.1	49493291	49892843
NC_052535.1	49932779	50372947
NC_052535.1	50561318	51128561
NC_052535.1	51288816	51328789
NC_052535.1	51368741	52764454
NC_052535.1	52878843	53238996
NC_052535.1	53479127	54599404
NC_052535.1	54880854	59684575
NC_052535.1	60249236	61007374
NC_052535.1	61553829	64065188
NC_052535.1	64187311	64267303
NC_052535.1	64506192	65652492
NC_052535.1	65772590	68811279
NC_052535.1	68872987	69382238
NC_052535.1	69462223	72513556
NC_052535.1	72553551	72913547
NC_052535.1	73033576	73313689
NC_052535.1	73673554	75298518
NC_052535.1	75338673	76320084
NC_052535.1	76836986	77747640
NC_052535.1	77787628	79493908
NC_052535.1	79653819	81532862
NC_052535.1	81732883	82805207
NC_052535.1	82845198	84365767
NC_052535.1	85457898	85559962
NC_052535.1	85841375	85881801
NC_052535.1	85921799	87862048
NC_052535.1	87941992	87981794
NC_052535.1	88101742	90292058
NC_052536.1	704296	1904433
NC_052536.1	1984423	3027024
NC_052536.1	3308664	5058339
NC_052536.1	6725352	8312417
NC_052536.1	8392086	9472568
NC_052536.1	9991647	10231522
NC_052536.1	10663956	11464027
NC_052536.1	11504189	12207831
NC_052536.1	12247830	12766729
NC_052536.1	13086789	13606904
NC_052536.1	13766850	13967437
NC_052536.1	14047875	15276508
NC_052536.1	16230245	16516228
NC_052536.1	16675483	17075076
NC_052536.1	17235035	17476100
NC_052536.1	17796443	22891973
NC_052536.1	22931937	23451816
NC_052536.1	23923974	24003929
NC_052536.1	24123880	24643925
NC_052536.1	24683728	25043605
NC_052536.1	25204503	26004815
NC_052536.1	26839056	27392274
NC_052536.1	27822333	28503164
NC_052536.1	28543166	29041454
NC_052536.1	29041554	29961762
NC_052536.1	30322853	31874143
NC_052536.1	32916940	35232678
NC_052536.1	35312097	35432507
NC_052536.1	35592316	35744701
NC_052536.1	35904760	36704534
NC_052536.1	36744385	37104796
NC_052536.1	37224949	38585045
NC_052536.1	38705030	39023130
NC_052536.1	39102413	40422490
NC_052536.1	40462341	43202221
NC_052536.1	43506835	44346113
NC_052536.1	44594445	46193532
NC_052536.1	46233557	47347777
NC_052536.1	47428927	48428299
NC_052536.1	48587698	48827828
NC_052536.1	49148175	50987627
NC_052536.1	51267673	51590101
NC_052536.1	52111736	52392069
NC_052536.1	52472080	52951822
NC_052536.1	53461286	54180876
NC_052536.1	54547141	58510279
NC_052536.1	58590413	59492876
NC_052537.1	3626562	5192069
NC_052537.1	5712341	5752945
NC_052537.1	5873086	6073205
NC_052537.1	6153335	8339973
NC_052537.1	8379980	9420965
NC_052537.1	9965019	11332704
NC_052537.1	12272297	12807714
NC_052537.1	12821777	13979082
NC_052537.1	14179110	16098684
NC_052537.1	16338633	17003205
NC_052537.1	17404051	17803863
NC_052537.1	18122998	20162997
NC_052537.1	20789148	22321705
NC_052537.1	22361730	22721672
NC_052537.1	22761658	23516801
NC_052537.1	23825681	24427098
NC_052537.1	24467096	25146569
NC_052537.1	25186579	27415822
NC_052537.1	27536519	28096493
NC_052537.1	28326707	28918183
NC_052537.1	28958198	30759516
NC_052537.1	30799652	30999673
NC_052537.1	31159832	31199774
NC_052537.1	31593654	33382733
NC_052537.1	33622649	34023258
NC_052537.1	34143956	35663039
NC_052537.1	35703204	36211239
NC_052538.1	87363	1366450
NC_052538.1	1518069	2756450
NC_052538.1	2796494	4091448
NC_052538.1	4211412	5223499
NC_052538.1	5423522	6303205
NC_052538.1	7594616	9545645
NC_052538.1	9585648	10619267
NC_052538.1	11165173	11404715
NC_052538.1	11604672	12044720
NC_052538.1	12204309	12284321
NC_052538.1	12404373	14439570
NC_052538.1	14868756	15517987
NC_052538.1	15757807	16197964
NC_052538.1	16278005	17117044
NC_052538.1	17578130	19126589
NC_052538.1	19326556	20407507
NC_052538.1	20670253	22976460
NC_052538.1	23377339	25466502
NC_052538.1	25867370	28106175
NC_052538.1	28185578	29345229
NC_052538.1	29745241	30066489
NC_052538.1	30106459	30347315
NC_052538.1	30427327	32285949
NC_052538.1	32325890	34063450
NC_052538.1	34103292	34462874
NC_052539.1	10118	1050221
NC_052539.1	1210715	2597775
NC_052539.1	2798697	4707446
NC_052539.1	4747410	4827435
NC_052539.1	5027429	5467571
NC_052539.1	5587628	6667596
NC_052539.1	6707614	7018297
NC_052539.1	7058299	7736552
NC_052539.1	12188418	13967643
NC_052539.1	14646975	14994658
NC_052539.1	15664295	16544459
NC_052539.1	16584459	18471733
NC_052539.1	18511826	18591603
NC_052539.1	18711706	19738743
NC_052539.1	19778731	21257942
NC_052539.1	21338231	21738016
NC_052539.1	21857890	23608875
NC_052539.1	23728899	24248404
NC_052539.1	24368715	26397237
NC_052539.1	26437647	27157505
NC_052539.1	27277623	27386817
NC_052539.1	27827109	27947384
NC_052539.1	27987079	28067577
NC_052539.1	28187608	28707727
NC_052539.1	28747712	29547798
NC_052540.1	1400335	2115848
NC_052540.1	2275800	2957013
NC_052540.1	3343618	4184399
NC_052540.1	4224390	4504186
NC_052540.1	4822968	4942934
NC_052540.1	5380034	6180753
NC_052540.1	6220670	7459393
NC_052540.1	7626684	9666405
NC_052540.1	9706480	9746478
NC_052540.1	10091955	10693846
NC_052540.1	10854730	12067034
NC_052540.1	12096620	13450248
NC_052540.1	13729145	14930051
NC_052540.1	15010162	15650428
NC_052540.1	15770518	16930888
NC_052540.1	17090729	18820858
NC_052540.1	18900894	19420597
NC_052540.1	19620476	19700443
NC_052540.1	19740433	20220097
NC_052540.1	20330405	22608560
NC_052540.1	22688475	22888499
NC_052540.1	23008521	23705199
NC_052541.1	1420989	1821047
NC_052541.1	2181005	2454857
NC_052541.1	2854983	5402039
NC_052541.1	5522014	6761142
NC_052541.1	6801130	9909598
NC_052541.1	9989622	10743643
NC_052541.1	10863667	11303845
NC_052541.1	12211437	12693046
NC_052541.1	12773080	13213305
NC_052541.1	13253275	17553760
NC_052541.1	17593759	17713768
NC_052541.1	17753760	18482615
NC_052541.1	18522479	18802321
NC_052541.1	18882061	19162213
NC_052541.1	19362122	20448368
NC_052542.1	735733	1441737
NC_052542.1	1481781	2160884
NC_052542.1	3183087	6163439
NC_052542.1	6203441	6603428
NC_052542.1	6883204	7363788
NC_052542.1	7523516	7563498
NC_052542.1	7642832	9506877
NC_052542.1	9667046	10146883
NC_052542.1	10386965	10506935
NC_052542.1	10626863	10978578
NC_052542.1	11090611	11170642
NC_052542.1	11250637	13681672
NC_052542.1	13721915	13921889
NC_052542.1	15105680	16296301
NC_052542.1	16456943	17376081
NC_052542.1	17416232	18523244
NC_052542.1	18685572	19623384
NC_052543.1	210281	1746657
NC_052543.1	1786690	3791695
NC_052543.1	3831715	5938761
NC_052543.1	6418620	6658954
NC_052543.1	6698910	8741069
NC_052543.1	8861101	9140549
NC_052543.1	9300189	10851290
NC_052543.1	10971304	13278692
NC_052543.1	13478799	13839213
NC_052543.1	14477990	15678043
NC_052543.1	16036065	16470994
NC_052543.1	16710911	16750889
NC_052543.1	16910834	18186444
NC_052543.1	18226433	18266420
NC_052543.1	18306558	20091641
NC_052544.1	2120689	2559984
NC_052544.1	2600006	2919569
NC_052544.1	3359214	4439974
NC_052544.1	4479975	8732263
NC_052544.1	8812289	9692635
NC_052544.1	9772692	13441920
NC_052544.1	15235198	16276041
NC_052544.1	16596132	16795764
NC_052544.1	16875751	17905061
NC_052545.1	87377	890914
NC_052545.1	1170810	2006409
NC_052545.1	2086432	3722274
NC_052545.1	4154031	4349376
NC_052545.1	4469418	5018880
NC_052545.1	5058813	6406554
NC_052545.1	6446562	7049407
NC_052545.1	7289419	7771596
NC_052545.1	7811553	8370817
NC_052545.1	8810292	10193582
NC_052545.1	10273352	11354488
NC_052545.1	11394522	11874919
NC_052545.1	11914929	11955111
NC_052545.1	12315129	12711363
NC_052545.1	12751370	13392078
NC_052545.1	13636033	14315800
NC_052546.1	21383	2655657
NC_052546.1	2695661	3327427
NC_052546.1	3367651	4895158
NC_052546.1	4935142	5815253
NC_052546.1	5975171	6639915
NC_052546.1	6679920	7080062
NC_052546.1	7200029	7919837
NC_052546.1	9000217	9400093
NC_052546.1	9720048	10705068
NC_052546.1	10824984	11104951
NC_052546.1	11176591	12699786
NC_052548.1	2218802	2499124
NC_052548.1	2539223	5158511
NC_052548.1	5458023	6017697
NC_052548.1	6137672	8561978
NC_052548.1	9442352	11069574
NC_052549.1	308331	2315597
NC_052549.1	2787613	3826651
NC_052549.1	3866623	4546149
NC_052549.1	4586199	4786493
NC_052549.1	4945261	5689121
NC_052549.1	5719989	7719345
NC_052549.1	7759358	7839332
NC_052549.1	7879362	8360008
NC_052549.1	8480299	9514779
NC_052549.1	9660772	10821752
NC_052549.1	10861712	11600179
NC_052550.1	531121	2991975
NC_052550.1	3351866	3912002
NC_052550.1	3951997	4672534
NC_052550.1	4952643	6725003
NC_052550.1	6844967	7674551
NC_052550.1	7954271	8422949
NC_052550.1	9143227	10441603
NC_052551.1	396081	1746856
NC_052551.1	1885218	2503179
NC_052551.1	3117352	3962105
NC_052551.1	4162440	5076526
NC_052551.1	5156645	5876398
NC_052551.1	6313063	6712683
NC_052551.1	6832463	7910987
NC_052551.1	7990967	8471650
NC_052551.1	8631677	8831548
NC_052551.1	9030994	9302128
NC_052551.1	9382094	9622033
NC_052551.1	9862127	10061881
NC_052551.1	10101895	11933263
NC_052551.1	11973228	12013191
NC_052551.1	12093242	12413159
NC_052551.1	12533271	13804715
NC_052551.1	13844719	14233490
NC_052552.1	14257	526570
NC_052552.1	566552	1408661
NC_052552.1	1528632	1919087
NC_052552.1	2158993	2399088
NC_052552.1	2839558	4677388
NC_052552.1	4837564	4956637
NC_052552.1	4956638	6831310
NC_052553.1	46720	2388269
NC_052553.1	3721243	4569547
NC_052554.1	373285	2762490
NC_052554.1	2918351	3118242
NC_052554.1	3158248	4427386
NC_052554.1	4787202	5948448
NC_052555.1	214628	535367
NC_052555.1	575386	1735334
NC_052555.1	1855191	3975971
NC_052555.1	4178246	4337102
NC_052555.1	4617193	5696401
NC_052555.1	5736379	6337170
NC_052556.1	2564645	2685425
NC_052557.1	45360	1486973
NC_052557.1	1886666	2515933
NC_052557.1	2755938	3520801
NC_052557.1	3720995	3880427
NC_052557.1	4160359	5120977
NC_052558.1	2349410	3170537
NC_052558.1	3739420	4695520
NC_052558.1	4815564	5095622
NC_052559.1	370596	866057
NC_052559.1	906021	2890919
NC_052559.1	3010111	3499798
NC_052559.1	3539276	5406752
NC_052572.1	408119	3255532
NC_052572.1	3575698	5263388
NC_052572.1	5304238	6289584
NC_052572.1	6570076	7367299
NC_052572.1	7447288	7727313
NC_052572.1	7849504	10272864
NC_052572.1	10312913	11075722
NC_052572.1	11475653	11791658
NC_052572.1	12071824	12271555
NC_052572.1	12630587	12950185
NC_052572.1	13294233	16419823
NC_052572.1	16459780	17020046
NC_052572.1	17220181	18143873
NC_052572.1	18742394	19231278
NC_052572.1	19470597	20111629
NC_052572.1	20151693	21397462
NC_052572.1	21717084	23740316
NC_052572.1	24021547	24301671
NC_052572.1	24340817	24835164
NC_052572.1	26175793	27182027
NC_052572.1	28055485	28775517
NC_052572.1	28817537	30186153
NC_052572.1	31401683	32043168
NC_052572.1	32202593	33165666
NC_052572.1	33365644	33932670
NC_052572.1	34013402	34053404
NC_052572.1	35692454	36172658
NC_052572.1	37455048	37857544
NC_052572.1	38177746	38619619
NC_052572.1	38820171	40405952
NC_052572.1	40526371	41247095
NC_052572.1	41447037	42770823
NC_052572.1	42890866	43291284
NC_052572.1	43697651	43891721
NC_052572.1	44636415	45534376
NC_052572.1	45605549	46349982
NC_052572.1	46390336	46710324
NC_052572.1	47793392	48353581
NC_052572.1	48393590	49514681
NC_052572.1	49555220	51877435
NC_052572.1	51917458	52798354
NC_052572.1	53084577	54608466
NC_052572.1	55127926	55808403
NC_052572.1	56011147	56331436
NC_052572.1	56942680	58215752
NC_052572.1	58255784	61258315
NC_052572.1	63273252	63440819
NC_052572.1	63600843	63961108
NC_052572.1	64000901	64763008
NC_052572.1	65770821	66523533
NC_052572.1	66624753	67288666
NC_052572.1	67328587	67815331
NC_052572.1	68737182	69377917
NC_052572.1	69537823	70931565
NC_052572.1	71051429	71572533
NC_052572.1	71612533	73692806
NC_052572.1	85541973	85582168

## Sheet: erythrocyte.only
Erythrocyte TADs only (GRCg7b)
chr	start	end
NC_052533.1	59688758	60009058
NC_052536.1	229526	624254
NC_052539.1	10188067	10733898
NC_052547.1	2066619	2303699
NC_052571.1	5381168	5740055
NC_052571.1	6572345	7189194
NC_052572.1	34493798	34958431
NC_052572.1	64915247	65570612
NC_052572.1	83702227	84878426

## Sheet: Sheet7
Fibroblast TADs only (GRCg7b)
chr	start	end
NC_052532.1	79157433	79857102
NC_052533.1	75308040	76007694
NC_052533.1	148825628	149137865
NC_052537.1	1266373	3065844
NC_052538.1	34982412	36376194
NC_052540.1	134701	495744
NC_052544.1	122214	1153395
NC_052544.1	1560867	2000568
NC_052548.1	1585529	2138905
NC_052548.1	9002750	9322395
NC_052550.1	8663246	9063257
NC_052565.1	158558	1525143
NC_052572.1	35011505	35612383
NC_052572.1	36452730	37334945
